# Supplementary material for: Gene networks under circadian control exhibit diurnal organization in primate organs
Source: Commun Biol. 2022 Jul 29;5:764. doi: 10.1038/s42003-022-03722-0 (PMC9334736; doi:10.1038/s42003-022-03722-0)
Supplement: Supplementary file 3 — Supplementary Data 1 [file 42003_2022_3722_MOESM3_ESM.xlsx]

## Sheet: Supplementary_Table_1
Baboon Global cycling genes										Mouse Global cycling genes
Ensembel ID	Gene symbol	P	BH.Q	Period	Adj. phase	Amplitude				Ensembel ID	Gene symbol	P	BH.Q	Period	Adj. phase	Amplitude
ENSPANG00000006538	ARNTL	7.79e-71	1.19e-66	24	14	7.98036				ENSMUSG00000059824	Dbp	7.4125e-68	9.70074e-64	24	16	1.22164
ENSPANG00000010235	ENSPANG00000010235	8.1e-63	6.16e-59	24	11	74.6491				ENSMUSG00000028957	Per3	2.47374e-66	1.61869e-62	24	18	0.684611
ENSPANG00000000498	ENSPANG00000000498	1.44e-57	7.31e-54	24	0	2.93849				ENSMUSG00000055866	Per2	3.40821e-65	1.48677e-61	24	20	0.656546
ENSPANG00000023840	PER1	5.23e-55	1.99e-51	24	4	2.98873				ENSMUSG00000055116	Arntl	1.31512e-64	4.30274e-61	24	5	1.06123
ENSPANG00000008425	PER2	2.8e-48	8.53e-45	24	3	1.29654				ENSMUSG00000022389	Tef	2.33379e-61	6.10845e-58	24	18	0.445413
ENSPANG00000011256	BANP	1e-47	2.54e-44	24	7	0.788093				ENSMUSG00000020889	Nr1d1	1.78325e-60	3.88958e-57	24	13	1.25014
ENSPANG00000024821	ENSPANG00000024821	2.24e-43	4.87e-40	24	4	42.5409				ENSMUSG00000021775	Nr1d2	9.95891e-59	1.86189e-55	24	16	0.629547
ENSPANG00000006184	C7orf31	2.14e-41	4.07e-38	24	17	0.530515				ENSMUSG00000029238	Clock	1.99179e-54	3.25832e-51	24	6	0.249608
ENSPANG00000004547	ENSPANG00000004547	3.45e-39	5.83e-36	24	8	0.527197				ENSMUSG00000003949	Hlf	2.39857e-53	3.48779e-50	24	18	0.308407
ENSPANG00000005924	ZBTB16	4.3e-39	6.54e-36	24	5	0.828551				ENSMUSG00000026077	Npas2	4.13361e-53	5.40965e-50	24	6	0.983038
ENSPANG00000015164	DNAJB1	1.72e-38	2.37e-35	24	6	10.5552				ENSMUSG00000038550	Ciart	1.11238e-52	1.32343e-49	24	16	0.780963
ENSPANG00000011540	ENSPANG00000011540	2.14e-38	2.71e-35	24	23	4.48434				ENSMUSG00000032010	Usp2	1.65721e-52	1.80733e-49	24	18	0.399424
ENSPANG00000004924	RBM14	3.43e-37	4.01e-34	24	7	3.39259				ENSMUSG00000016239	Lonrf3	3.07788e-50	3.09848e-47	24	1	0.414923
ENSPANG00000005523	ENSPANG00000005523	4.09e-37	4.44e-34	24	8	1.26291				ENSMUSG00000037003	Tns2	4.1792e-50	3.90665e-47	24	15	0.274015
ENSPANG00000026200	ENSPANG00000026200	1.52e-36	1.54e-33	24	9	1.054				ENSMUSG00000039982	Dtx4	7.28061e-50	6.35209e-47	24	6	0.348199
ENSPANG00000009700	VPS28	2e-34	1.9e-31	24	7	4.19188				ENSMUSG00000031431	Tsc22d3	1.2208e-49	9.98537e-47	24	21	0.284407
ENSPANG00000023548	DHRS7B	2.93e-34	2.63e-31	24	7	3.09407				ENSMUSG00000025511	Tspan4	4.54517e-49	3.49898e-46	24	18	0.381301
ENSPANG00000000299	ENSPANG00000000299	2e-33	1.69e-30	24	8	9.51286				ENSMUSG00000028826	Maco1	1.15542e-48	8.40055e-46	24	20	0.15414
ENSPANG00000003220	ENSPANG00000003220	2.18e-33	1.75e-30	24	9	2.86162				ENSMUSG00000031016	Wee1	1.87333e-48	1.29033e-45	24	20	0.39308
ENSPANG00000018676	ENSPANG00000018676	4.71e-33	3.58e-30	24	7	7.54401				ENSMUSG00000020038	Cry1	4.09281e-47	2.67813e-44	24	0	0.294468
ENSPANG00000025932	SPOUT1	1e-32	7.28e-30	24	7	2.81914				ENSMUSG00000005514	Por	4.64097e-47	2.89221e-44	24	17	0.200195
ENSPANG00000010249	BCS1L	3.17e-32	2.19e-29	24	7	4.04217				ENSMUSG00000020893	Per1	5.54575e-46	3.29897e-43	24	17	0.549746
ENSPANG00000023437	ENSPANG00000023437	2.84e-31	1.88e-28	24	16	3.5392				ENSMUSG00000025981	Coq10b	1.66135e-45	9.45306e-43	24	17	0.32588
ENSPANG00000015471	DBP	7.9e-31	5.01e-28	24	2	8.07209				ENSMUSG00000056749	Nfil3	1.21982e-44	6.65156e-42	24	3	0.591478
ENSPANG00000004761	HNRNPDL	4.76e-30	2.9e-27	24	20	34.6291				ENSMUSG00000030256	Bhlhe41	2.9691e-44	1.55426e-41	24	16	0.485684
ENSPANG00000005550	ENSPANG00000005550	5.7e-30	3.34e-27	24	7	2.98607				ENSMUSG00000042487	Leo1	2.58447e-43	1.30088e-40	24	5	0.172205
ENSPANG00000002446	DDX56	1.23e-29	6.93e-27	24	7	5.03997				ENSMUSG00000046768	Rhoj	5.54762e-42	2.68895e-39	24	6	0.150345
ENSPANG00000018349	SPSB3	2.04e-29	1.11e-26	24	7	5.84876				ENSMUSG00000027204	Fbn1	1.88618e-40	8.81586e-38	24	9	0.224562
ENSPANG00000021153	SH2B1	2.57e-29	1.35e-26	24	7	3.37681				ENSMUSG00000033318	Gstt2	2.36078e-40	1.06536e-37	24	15	0.249844
ENSPANG00000013608	RBM10	3.18e-29	1.61e-26	24	7	4.47665				ENSMUSG00000037885	Stk35	2.90538e-40	1.26742e-37	24	19	0.155577
ENSPANG00000019398	ENSPANG00000019398	5.42e-29	2.66e-26	24	19	0.720094				ENSMUSG00000026082	Rev1	3.07911e-40	1.29988e-37	24	19	0.151323
ENSPANG00000017256	ENSPANG00000017256	5.7e-29	2.68e-26	24	5	0.133303				ENSMUSG00000021559	Dapk1	3.34538e-40	1.36815e-37	24	5	0.220705
ENSPANG00000017597	NUBP2	5.82e-29	2.68e-26	24	8	2.71025				ENSMUSG00000028150	Rorc	2.05477e-39	8.14872e-37	24	0	0.291939
ENSPANG00000023917	DDX3X	6.42e-29	2.87e-26	24	19	12.8855				ENSMUSG00000030795	Fus	5.81117e-39	2.23679e-36	24	13	0.213188
ENSPANG00000023791	TSC22D3	6.85e-29	2.98e-26	24	5	8.55564				ENSMUSG00000023067	Cdkn1a	7.6682e-39	2.86725e-36	24	5	0.443321
ENSPANG00000001083	ENSPANG00000001083	7.71e-29	3.26e-26	24	7	3.16497				ENSMUSG00000004105	Angptl2	1.60731e-38	5.84301e-36	24	17	0.19877
ENSPANG00000007595	NIT1	8.74e-29	3.52e-26	24	7	4.81176				ENSMUSG00000010307	Tmem86a	9.19641e-38	3.25279e-35	24	14	0.18308
ENSPANG00000011365	MCOLN1	8.8e-29	3.52e-26	24	6	3.17621				ENSMUSG00000068742	Cry2	1.09736e-37	3.77924e-35	24	18	0.187227
ENSPANG00000003161	DDX49	1.22e-28	4.76e-26	24	6	3.13222				ENSMUSG00000018427	Ypel2	1.41846e-37	4.75983e-35	24	4	0.285379
ENSPANG00000024119	SYS1	1.39e-28	5.29e-26	24	7	2.12383				ENSMUSG00000022500	Litaf	3.47251e-37	1.13612e-34	24	7	0.150212
ENSPANG00000009247	TRMT1	1.72e-28	6.39e-26	24	7	2.71279				ENSMUSG00000040675	Mthfd1l	5.46699e-37	1.74504e-34	24	18	0.169743
ENSPANG00000022314	ENSPANG00000022314	1.82e-28	6.59e-26	24	3	4.56415				ENSMUSG00000000957	Mmp14	1.55661e-36	4.85031e-34	24	8	0.198551
ENSPANG00000001579	ENSPANG00000001579	3.16e-28	1.12e-25	24	8	4.55854				ENSMUSG00000024222	Fkbp5	1.78032e-36	5.41839e-34	24	20	0.246012
ENSPANG00000004699	PER3	3.26e-28	1.13e-25	24	1	2.45032				ENSMUSG00000035900	Gramd4	7.8041e-36	2.32119e-33	24	6	0.152731
ENSPANG00000004751	SH3BP5L	6.79e-28	2.3e-25	24	6	1.46186				ENSMUSG00000019874	Fabp7	1.34845e-35	3.9216e-33	24	10	0.315092
ENSPANG00000005040	HINFP	1.02e-27	3.38e-25	24	7	1.99848				ENSMUSG00000020589	Cyria	1.38038e-35	3.92717e-33	24	4	0.164676
ENSPANG00000024222	PEX6	1.22e-27	3.95e-25	24	7	5.30723				ENSMUSG00000029650	Slc46a3	2.6336e-35	7.33319e-33	24	22	0.181795
ENSPANG00000019368	NAGPA	1.28e-27	4.05e-25	24	7	0.680521				ENSMUSG00000008398	Elk3	2.95892e-35	8.06738e-33	24	6	0.111392
ENSPANG00000012187	CCS	1.5e-27	4.65e-25	24	5	2.44878				ENSMUSG00000066026	Dhrs3	1.4194e-34	3.74381e-32	24	5	0.171818
ENSPANG00000009789	RFX1	2.09e-27	6.37e-25	24	6	0.323552				ENSMUSG00000027230	Creb3l1	1.43036e-34	3.74381e-32	24	7	0.179241
ENSPANG00000011136	SLC27A5	2.15e-27	6.41e-25	24	6	0.719793				ENSMUSG00000040181	Fmo1	1.70677e-34	4.37969e-32	24	23	0.130262
ENSPANG00000016637	ENSPANG00000016637	2.66e-27	7.77e-25	24	6	5.75876				ENSMUSG00000039633	Lonrf1	3.29849e-34	8.30142e-32	24	20	0.251312
ENSPANG00000021754	CRYZL1	2.89e-27	8.29e-25	24	19	2.70615				ENSMUSG00000020044	Timp3	4.86899e-34	1.20227e-31	24	20	0.142294
ENSPANG00000021314	TMEM101	3.1e-27	8.74e-25	24	7	3.58186				ENSMUSG00000037455	Slc18b1	1.54522e-33	3.74487e-31	24	4	0.140657
ENSPANG00000021757	ABHD16A	3.88e-27	1.07e-24	24	6	9.10024				ENSMUSG00000003814	Calr	1.90973e-33	4.54413e-31	24	4	0.107604
ENSPANG00000003350	ENSPANG00000003350	5.74e-27	1.56e-24	24	7	0.534177				ENSMUSG00000058756	Thra	2.66232e-33	6.22175e-31	24	9	0.151948
ENSPANG00000022874	MEPCE	6.28e-27	1.68e-24	24	7	2.94642				ENSMUSG00000024900	Cpt1a	6.46643e-33	1.48467e-30	24	14	0.146673
ENSPANG00000012011	SQSTM1	9.12e-27	2.39e-24	24	6	21.2455				ENSMUSG00000038776	Ephx1	1.22149e-32	2.75614e-30	24	17	0.166909
ENSPANG00000019259	CACTIN	1.48e-26	3.83e-24	24	6	0.827706				ENSMUSG00000032898	Fbxo21	1.56247e-32	3.46578e-30	24	14	0.172092
ENSPANG00000024097	CHRNB1	1.56e-26	3.95e-24	24	8	1.03042				ENSMUSG00000032434	Cmtm6	2.65011e-32	5.78033e-30	24	7	0.112273
ENSPANG00000012742	ENSPANG00000012742	1.71e-26	4.27e-24	24	10	16.5576				ENSMUSG00000028878	Fam76a	2.81233e-32	6.0336e-30	24	17	0.110217
ENSPANG00000025405	ENSPANG00000025405	2.53e-26	6.21e-24	24	6	2.0231				ENSMUSG00000048546	Tob2	3.19053e-32	6.73458e-30	24	17	0.18674
ENSPANG00000021403	TCOF1	2.92e-26	7.07e-24	24	7	1.19347				ENSMUSG00000024066	Xdh	8.16089e-32	1.69526e-29	24	20	0.124496
ENSPANG00000000861	ENSPANG00000000861	3.35e-26	7.96e-24	24	6	0.181323				ENSMUSG00000031770	Herpud1	9.66775e-32	1.9769e-29	24	18	0.171575
ENSPANG00000020763	SRRT	3.47e-26	8.12e-24	24	7	5.28934				ENSMUSG00000021270	Hsp90aa1	1.58198e-31	3.18514e-29	24	3	0.223989
ENSPANG00000021067	POLL	3.86e-26	8.91e-24	24	7	2.25354				ENSMUSG00000030087	Klf15	1.79206e-31	3.55344e-29	24	18	0.159368
ENSPANG00000003359	ENSPANG00000003359	4.23e-26	9.61e-24	24	21	0.335414				ENSMUSG00000024966	Stip1	2.07492e-31	4.0529e-29	24	1	0.18403
ENSPANG00000020060	ENSPANG00000020060	6.57e-26	1.41e-23	24	7	7.15675				ENSMUSG00000027074	Slc43a3	5.63955e-31	1.08536e-28	24	21	0.128156
ENSPANG00000026315	TELO2	6.45e-26	1.41e-23	24	6	1.05737				ENSMUSG00000023977	Ubr2	8.91071e-31	1.69007e-28	24	21	0.0648704
ENSPANG00000007765	ENSPANG00000007765	6.36e-26	1.41e-23	24	7	12.1775				ENSMUSG00000021196	Pfkp	9.04084e-31	1.69025e-28	24	6	0.111229
ENSPANG00000012797	NR1H2	6.48e-26	1.41e-23	24	6	4.62297				ENSMUSG00000004951	Hspb1	1.26138e-30	2.32503e-28	24	2	0.281978
ENSPANG00000021760	BTBD6	7.04e-26	1.47e-23	24	6	4.77575				ENSMUSG00000003228	Grk5	2.15183e-30	3.91125e-28	24	5	0.139529
ENSPANG00000010640	FBXL6	7.07e-26	1.47e-23	24	7	3.6323				ENSMUSG00000020674	Pxdn	5.31773e-30	9.53331e-28	24	8	0.12884
ENSPANG00000019016	NELFA	7.27e-26	1.5e-23	24	6	2.10556				ENSMUSG00000029641	Rasl11a	5.59087e-30	9.88754e-28	24	4	0.161039
ENSPANG00000004009	ETFB	7.58e-26	1.54e-23	24	6	24.0187				ENSMUSG00000026473	Glul	6.00541e-30	1.0479e-27	24	20	0.115419
ENSPANG00000020160	SLC25A19	9.21e-26	1.84e-23	24	7	0.873859				ENSMUSG00000015305	Sash1	1.85004e-29	3.18573e-27	24	7	0.111888
ENSPANG00000006889	NAGK	1.06e-25	2.1e-23	24	7	11.9112				ENSMUSG00000035828	Pim3	1.95801e-29	3.32786e-27	24	15	0.141573
ENSPANG00000006649	POLRMT	1.15e-25	2.24e-23	24	6	2.089				ENSMUSG00000028982	Slc25a33	2.0001e-29	3.3558e-27	24	18	0.17423
ENSPANG00000010475	NOSIP	1.23e-25	2.37e-23	24	6	6.48848				ENSMUSG00000023944	Hsp90ab1	3.59728e-29	5.95919e-27	24	3	0.0825626
ENSPANG00000008154	ZSCAN21	1.33e-25	2.53e-23	24	9	1.377				ENSMUSG00000025223	Ldb1	5.84856e-29	9.56752e-27	24	15	0.0968325
ENSPANG00000012483	WRAP73	1.4e-25	2.6e-23	24	6	1.65709				ENSMUSG00000037411	Serpine1	9.8993e-29	1.59941e-26	24	16	0.242444
ENSPANG00000002641	IRF2BP1	1.39e-25	2.6e-23	24	6	0.888992				ENSMUSG00000028862	Map3k6	1.41417e-28	2.22979e-26	24	19	0.144369
ENSPANG00000009435	CXXC1	1.5e-25	2.75e-23	24	7	4.21652				ENSMUSG00000036782	Klhl13	1.41417e-28	2.22979e-26	24	6	0.105272
ENSPANG00000018012	TMEM259	1.9e-25	3.43e-23	24	6	5.23394				ENSMUSG00000010048	Ifrd2	1.60351e-28	2.49823e-26	24	16	0.0994792
ENSPANG00000020635	ENSPANG00000020635	2.22e-25	3.94e-23	24	7	1.13906				ENSMUSG00000017677	Wsb1	1.81797e-28	2.79904e-26	24	6	0.176296
ENSPANG00000023697	FLCN	2.23e-25	3.94e-23	24	6	1.48626				ENSMUSG00000005982	Naa60	1.96281e-28	2.98689e-26	24	21	0.125143
ENSPANG00000021928	CDK10	2.42e-25	4.19e-23	24	7	4.55199				ENSMUSG00000020846	Rflnb	2.24044e-28	3.37018e-26	24	7	0.150069
ENSPANG00000020886	ECH1	2.43e-25	4.19e-23	24	7	18.6818				ENSMUSG00000021127	Zfp36l1	2.41863e-28	3.59688e-26	24	4	0.180419
ENSPANG00000019529	SLC52A2	2.57e-25	4.4e-23	24	6	0.713192				ENSMUSG00000039096	Rsad1	3.28337e-28	4.82802e-26	24	15	0.123586
ENSPANG00000022414	LMBR1L	2.76e-25	4.67e-23	24	7	3.08641				ENSMUSG00000020288	Ahsa2	3.39926e-28	4.94291e-26	24	1	0.209878
ENSPANG00000007894	EGLN2	2.82e-25	4.71e-23	24	6	3.832				ENSMUSG00000044197	Gpr146	4.21406e-28	6.06037e-26	24	14	0.147381
ENSPANG00000013126	SDF4	2.95e-25	4.78e-23	24	6	12.8034				ENSMUSG00000031502	Col4a1	4.36251e-28	6.20567e-26	24	8	0.108197
ENSPANG00000013603	DHX29	2.89e-25	4.78e-23	24	19	3.29072				ENSMUSG00000037270	4932438A13Rik	5.3687e-28	7.55486e-26	24	5	0.093807
ENSPANG00000006615	AIP	2.95e-25	4.78e-23	24	7	10.8746				ENSMUSG00000003526	Prodh	6.8366e-28	9.51815e-26	24	21	0.120921
ENSPANG00000023701	WASHC1	3.24e-25	5.13e-23	24	7	4.16248				ENSMUSG00000032788	Pdxk	7.1255e-28	9.81594e-26	24	21	0.130978
ENSPANG00000018357	ENSPANG00000018357	3.22e-25	5.13e-23	24	6	7.50972				ENSMUSG00000045193	Cirbp	1.70577e-27	2.32536e-25	24	13	0.251087
ENSPANG00000025015	POLR3F	3.37e-25	5.29e-23	24	17	0.985633				ENSMUSG00000021367	Edn1	3.79199e-27	5.11605e-25	24	1	0.141812
ENSPANG00000014391	TRIM28	3.62e-25	5.62e-23	24	6	11.1324				ENSMUSG00000019916	P4ha1	4.4041e-27	5.88127e-25	24	1	0.227679
ENSPANG00000002499	FAM160A2	4.01e-25	6.17e-23	24	6	1.13667				ENSMUSG00000046230	Vps13a	5.58585e-27	7.38404e-25	24	23	0.133927
ENSPANG00000007949	SF3A2	4.2e-25	6.39e-23	24	6	1.98343				ENSMUSG00000006641	Slc5a6	5.93748e-27	7.77038e-25	24	16	0.152809
ENSPANG00000012861	KCTD21	4.31e-25	6.5e-23	24	9	1.37749				ENSMUSG00000049791	Fzd4	8.79329e-27	1.13938e-24	24	18	0.1201
ENSPANG00000019681	GAA	4.44e-25	6.59e-23	24	7	2.46065				ENSMUSG00000027200	Sema6d	9.34474e-27	1.19897e-24	24	7	0.0819586
ENSPANG00000017373	LIN37	4.46e-25	6.59e-23	24	6	4.81026				ENSMUSG00000043671	Dpy19l3	1.0341e-26	1.31392e-24	24	7	0.130792
ENSPANG00000004945	EXOSC5	5.14e-25	7.52e-23	24	6	3.37685				ENSMUSG00000034154	Ino80	1.41014e-26	1.77447e-24	24	14	0.0797513
ENSPANG00000021173	ZBTB48	5.73e-25	8.23e-23	24	6	2.10315				ENSMUSG00000024785	Rcl1	1.59176e-26	1.98394e-24	24	14	0.142183
ENSPANG00000022920	SCRN2	5.72e-25	8.23e-23	24	7	5.03904				ENSMUSG00000017707	Serinc3	1.66849e-26	2.05996e-24	24	22	0.0502708
ENSPANG00000000779	HYAL2	5.86e-25	8.34e-23	24	6	3.5771				ENSMUSG00000020572	Nampt	1.73718e-26	2.12471e-24	24	21	0.127275
ENSPANG00000010908	ENSPANG00000010908	5.95e-25	8.38e-23	24	6	1.06658				ENSMUSG00000042496	Prdm10	1.87046e-26	2.26655e-24	24	3	0.08909
ENSPANG00000016578	ZC3H3	6.17e-25	8.59e-23	24	6	0.48524				ENSMUSG00000058013	Septin11	1.9605e-26	2.35387e-24	24	5	0.0957368
ENSPANG00000020119	GALK1	6.21e-25	8.59e-23	24	6	1.88447				ENSMUSG00000031864	Ints10	2.27244e-26	2.70359e-24	24	2	0.0840714
ENSPANG00000015965	RNASEH2C	6.52e-25	8.94e-23	24	6	13.7962				ENSMUSG00000027167	Elp4	2.7785e-26	3.27588e-24	24	7	0.108562
ENSPANG00000014926	PNKP	6.9e-25	9.37e-23	24	6	3.56242				ENSMUSG00000026773	Pfkfb3	3.21922e-26	3.7616e-24	24	14	0.216817
ENSPANG00000006662	NR1D2	7.36e-25	9.91e-23	24	23	6.69365				ENSMUSG00000053617	Sh3pxd2a	3.4649e-26	4.01285e-24	24	6	0.153094
ENSPANG00000013362	ENSPANG00000013362	8.1e-25	1.07e-22	24	19	4.58348				ENSMUSG00000022661	Cd200	5.2753e-26	6.05595e-24	24	22	0.13122
ENSPANG00000019684	SGF29	8.08e-25	1.07e-22	24	7	1.52276				ENSMUSG00000069662	Marcks	5.49035e-26	6.24802e-24	24	7	0.15896
ENSPANG00000013957	MPV17L2	8.68e-25	1.14e-22	24	6	2.82569				ENSMUSG00000026491	Ahctf1	8.2355e-26	9.2912e-24	24	21	0.0976447
ENSPANG00000012879	ENSPANG00000012879	9.3e-25	1.21e-22	24	18	15.8526				ENSMUSG00000041797	Abca9	1.66054e-25	1.8574e-23	24	0	0.128242
ENSPANG00000005370	TIMM29	9.37e-25	1.21e-22	24	6	0.838168				ENSMUSG00000014226	Cacybp	1.71621e-25	1.8874e-23	24	1	0.137318
ENSPANG00000012952	WDR13	1.03e-24	1.31e-22	24	6	2.82151				ENSMUSG00000031523	Dlc1	1.71621e-25	1.8874e-23	24	3	0.105818
ENSPANG00000004753	LRRC40	1.1e-24	1.39e-22	24	20	2.11056				ENSMUSG00000068735	Trp53i11	1.90709e-25	2.07984e-23	24	8	0.176095
ENSPANG00000004007	ZNF446	1.13e-24	1.42e-22	24	7	1.00208				ENSMUSG00000026074	Map4k4	2.46512e-25	2.6662e-23	24	7	0.0933774
ENSPANG00000019734	RIC8A	1.14e-24	1.43e-22	24	7	6.84057				ENSMUSG00000047497	Adamts12	3.02178e-25	3.24148e-23	24	8	0.11857
ENSPANG00000024973	ABT1	1.29e-24	1.6e-22	24	6	2.21072				ENSMUSG00000028028	Alpk1	3.63075e-25	3.86306e-23	24	16	0.161468
ENSPANG00000016925	RNF40	1.32e-24	1.61e-22	24	7	3.64498				ENSMUSG00000040624	Plekhg1	4.53573e-25	4.78702e-23	24	7	0.148855
ENSPANG00000018011	POLR2E	1.31e-24	1.61e-22	24	6	20.5762				ENSMUSG00000021750	Fam107a	4.84214e-25	5.06953e-23	24	20	0.12847
ENSPANG00000003883	FLAD1	1.38e-24	1.67e-22	24	6	3.4782				ENSMUSG00000028480	Glipr2	5.16907e-25	5.36149e-23	24	6	0.111844
ENSPANG00000001218	ENSPANG00000001218	1.41e-24	1.69e-22	24	6	1.90978				ENSMUSG00000027435	Cd93	5.20294e-25	5.36149e-23	24	6	0.110163
ENSPANG00000014319	RPS28	1.62e-24	1.88e-22	24	6	146.585				ENSMUSG00000021037	Ahsa1	5.37563e-25	5.49616e-23	24	1	0.142305
ENSPANG00000001162	MUS81	1.6e-24	1.88e-22	24	6	3.67425				ENSMUSG00000013275	Slc41a1	5.81361e-25	5.89789e-23	24	15	0.13692
ENSPANG00000011043	CDC37	1.6e-24	1.88e-22	24	6	13.9669				ENSMUSG00000037712	Fermt2	6.88762e-25	6.93371e-23	24	7	0.0718473
ENSPANG00000018272	ZNF574	1.62e-24	1.88e-22	24	6	1.04772				ENSMUSG00000033863	Klf9	7.44752e-25	7.38377e-23	24	16	0.161989
ENSPANG00000020957	PCGF6	1.75e-24	2.02e-22	24	19	1.13998				ENSMUSG00000027001	Dusp19	7.39919e-25	7.38377e-23	24	4	0.108492
ENSPANG00000023955	XAB2	1.78e-24	2.02e-22	24	7	2.76771				ENSMUSG00000075703	Selenoi	7.74416e-25	7.62014e-23	24	5	0.0823497
ENSPANG00000009961	CCDC130	1.77e-24	2.02e-22	24	6	1.99812				ENSMUSG00000029772	Ahcyl2	9.05247e-25	8.84102e-23	24	4	0.111025
ENSPANG00000010069	STK25	2.03e-24	2.29e-22	24	7	8.57218				ENSMUSG00000029657	Hsph1	1.17368e-24	1.13777e-22	24	1	0.339266
ENSPANG00000024596	DPH1	2.15e-24	2.4e-22	24	6	1.649				ENSMUSG00000002748	Baz1b	1.31891e-24	1.26916e-22	24	22	0.0791125
ENSPANG00000026041	ADAMTS13	2.34e-24	2.6e-22	24	5	0.454117				ENSMUSG00000050565	Tor1aip2	1.39807e-24	1.33551e-22	24	13	0.129192
ENSPANG00000004749	CDK2AP2	2.43e-24	2.67e-22	24	7	3.94294				ENSMUSG00000001240	Ramp2	1.47238e-24	1.3963e-22	24	18	0.1199
ENSPANG00000012195	ENSPANG00000012195	2.45e-24	2.69e-22	24	6	16.4594				ENSMUSG00000010554	Mettl16	1.51099e-24	1.42261e-22	24	4	0.0961206
ENSPANG00000021239	ENSPANG00000021239	2.93e-24	3.18e-22	24	6	0.98538				ENSMUSG00000030096	Slc6a6	2.34404e-24	2.19118e-22	24	16	0.127864
ENSPANG00000017016	E4F1	2.99e-24	3.23e-22	24	6	2.4997				ENSMUSG00000028329	Xpa	2.61532e-24	2.41033e-22	24	13	0.146209
ENSPANG00000008540	WDR45	3.1e-24	3.32e-22	24	7	8.50334				ENSMUSG00000002948	Map2k7	2.61532e-24	2.41033e-22	24	13	0.066327
ENSPANG00000022719	XRCC1	3.16e-24	3.36e-22	24	7	4.02006				ENSMUSG00000026566	Mpzl1	2.86191e-24	2.61915e-22	24	7	0.123201
ENSPANG00000022312	DNAJB12	3.19e-24	3.37e-22	24	6	4.23704				ENSMUSG00000052544	St6galnac3	3.70072e-24	3.36328e-22	24	10	0.126405
ENSPANG00000001052	ESS2	3.23e-24	3.39e-22	24	6	1.12929				ENSMUSG00000041653	Pnpla3	3.79695e-24	3.42694e-22	24	3	0.198724
ENSPANG00000007024	TBL3	3.51e-24	3.66e-22	24	6	0.614092				ENSMUSG00000037379	Spon2	6.05961e-24	5.43165e-22	24	7	0.167025
ENSPANG00000023251	SIVA1	3.63e-24	3.71e-22	24	6	3.47917				ENSMUSG00000051557	Pusl1	7.62504e-24	6.78836e-22	24	15	0.0801265
ENSPANG00000025797	ENSPANG00000025797	3.61e-24	3.71e-22	24	6	0.535341				ENSMUSG00000070436	Serpinh1	7.87203e-24	6.96089e-22	24	3	0.160378
ENSPANG00000015039	ENSPANG00000015039	3.59e-24	3.71e-22	24	7	0.794141				ENSMUSG00000003273	Car11	9.90023e-24	8.69559e-22	24	19	0.0779794
ENSPANG00000024228	ANGPTL4	3.72e-24	3.77e-22	24	8	1.17102				ENSMUSG00000020810	Cygb	1.22102e-23	1.0653e-21	24	17	0.0803834
ENSPANG00000013566	ENSPANG00000013566	3.8e-24	3.83e-22	24	7	103.687				ENSMUSG00000050666	Vstm4	1.62419e-23	1.40767e-21	24	7	0.105969
ENSPANG00000018509	MIB2	4.3e-24	4.3e-22	24	6	1.25193				ENSMUSG00000025491	Ifitm1	1.67643e-23	1.44339e-21	24	23	0.107912
ENSPANG00000026112	MRPS2	4.37e-24	4.34e-22	24	7	2.57719				ENSMUSG00000062960	Kdr	1.73033e-23	1.48006e-21	24	6	0.129624
ENSPANG00000004241	VPS51	4.5e-24	4.45e-22	24	6	4.46012				ENSMUSG00000046318	Ccbe1	2.29955e-23	1.95417e-21	24	18	0.115137
ENSPANG00000002532	COPE	4.59e-24	4.51e-22	24	6	4.71335				ENSMUSG00000025986	Slc39a10	2.74367e-23	2.31654e-21	24	2	0.123391
ENSPANG00000016479	RABEP2	4.63e-24	4.52e-22	24	6	1.17552				ENSMUSG00000038366	Lasp1	2.88549e-23	2.42067e-21	24	6	0.101488
ENSPANG00000021821	STARD3	4.94e-24	4.79e-22	24	7	3.01859				ENSMUSG00000003477	Inmt	3.13159e-23	2.61039e-21	24	19	0.222115
ENSPANG00000008162	FLYWCH2	5.03e-24	4.85e-22	24	6	5.60072				ENSMUSG00000024429	Gnl1	3.39846e-23	2.81492e-21	24	16	0.0728541
ENSPANG00000005938	HSF1	5.08e-24	4.86e-22	24	7	4.06697				ENSMUSG00000045827	Serpinb9	3.46318e-23	2.85048e-21	24	5	0.155053
ENSPANG00000022115	ARMC12	5.77e-24	5.49e-22	24	7	0.561679				ENSMUSG00000028898	Trnau1ap	3.52912e-23	2.8866e-21	24	14	0.0813787
ENSPANG00000001265	MRPL4	6.02e-24	5.69e-22	24	6	4.33798				ENSMUSG00000039620	Trmt9b	5.24015e-23	4.25949e-21	24	8	0.107295
ENSPANG00000024676	BTBD2	6.39e-24	6.01e-22	24	6	7.95187				ENSMUSG00000031503	Col4a2	5.47494e-23	4.42287e-21	24	9	0.0883486
ENSPANG00000017682	CEP70	6.79e-24	6.34e-22	24	21	3.84379				ENSMUSG00000040857	Erf	5.50932e-23	4.42334e-21	24	15	0.136048
ENSPANG00000007625	GPANK1	7.55e-24	7.01e-22	24	7	3.80112				ENSMUSG00000026843	Fubp3	5.72015e-23	4.56461e-21	24	13	0.0723082
ENSPANG00000023885	RPUSD3	8.11e-24	7.48e-22	24	7	2.31955				ENSMUSG00000020642	Rnf144a	6.28282e-23	4.98323e-21	24	7	0.100826
ENSPANG00000018555	NUDT16L1	8.53e-24	7.82e-22	24	7	1.6211				ENSMUSG00000029701	Rbm28	6.987e-23	5.50836e-21	24	3	0.0852789
ENSPANG00000005282	INTS5	8.89e-24	8.09e-22	24	6	1.537				ENSMUSG00000015165	Hnrnpl	7.34489e-23	5.75585e-21	24	11	0.0678143
ENSPANG00000019292	SPPL2B	8.93e-24	8.09e-22	24	6	1.78118				ENSMUSG00000027808	Serp1	7.91605e-23	6.16651e-21	24	1	0.124812
ENSPANG00000019349	INTS11	9.53e-24	8.58e-22	24	6	2.25313				ENSMUSG00000024277	Mapre2	8.11605e-23	6.28489e-21	24	23	0.0989711
ENSPANG00000018605	NSUN5	9.81e-24	8.79e-22	24	6	2.89358				ENSMUSG00000030103	Bhlhe40	9.84543e-23	7.57924e-21	24	17	0.245163
ENSPANG00000018793	CYBC1	9.96e-24	8.86e-22	24	7	4.59228				ENSMUSG00000002059	Rab34	1.12895e-22	8.64011e-21	24	15	0.124178
ENSPANG00000003160	ATP13A1	1.03e-23	9.1e-22	24	6	3.16192				ENSMUSG00000033107	Rnf125	2.05979e-22	1.56724e-20	24	7	0.230879
ENSPANG00000006327	GPR146	1.1e-23	9.71e-22	24	6	0.84635				ENSMUSG00000037892	Pcdh18	2.21832e-22	1.6781e-20	24	5	0.10642
ENSPANG00000024360	CTNS	1.11e-23	9.74e-22	24	8	0.789411				ENSMUSG00000006191	Cdkal1	2.23206e-22	1.67879e-20	24	5	0.0743609
ENSPANG00000011016	ENSPANG00000011016	1.17e-23	1.02e-21	24	20	2.49218				ENSMUSG00000027287	Snap23	2.37422e-22	1.77551e-20	24	2	0.0680744
ENSPANG00000011359	RPS9	1.23e-23	1.06e-21	24	7	177.477				ENSMUSG00000024085	Man2a1	2.41859e-22	1.79842e-20	24	22	0.0856506
ENSPANG00000024579	TEF	1.26e-23	1.08e-21	24	3	3.76708				ENSMUSG00000028274	Rngtt	2.50981e-22	1.8557e-20	24	3	0.119451
ENSPANG00000006133	MAP3K6	1.38e-23	1.18e-21	24	7	0.631341				ENSMUSG00000017491	Rarb	2.52534e-22	1.85669e-20	24	1	0.110997
ENSPANG00000003108	ENSPANG00000003108	1.42e-23	1.2e-21	24	7	3.57348				ENSMUSG00000024921	Smarca2	2.57251e-22	1.8808e-20	24	22	0.0936886
ENSPANG00000017139	CASTOR1	1.42e-23	1.2e-21	24	6	1.86214				ENSMUSG00000022843	Clcn2	2.98261e-22	2.16852e-20	24	16	0.0847768
ENSPANG00000018482	DHX16	1.51e-23	1.27e-21	24	7	2.08384				ENSMUSG00000018932	Map2k3	3.67657e-22	2.6583e-20	24	19	0.119969
ENSPANG00000019796	MAP1S	1.55e-23	1.3e-21	24	6	0.924699				ENSMUSG00000026872	Zeb2	4.10642e-22	2.95278e-20	24	6	0.101359
ENSPANG00000015667	BRI3	1.56e-23	1.3e-21	24	7	17.7315				ENSMUSG00000066357	Wdr6	4.23441e-22	3.02818e-20	24	13	0.115872
ENSPANG00000023925	ENSPANG00000023925	1.57e-23	1.3e-21	24	6	5.60465				ENSMUSG00000020546	Stxbp4	4.36634e-22	3.10556e-20	24	1	0.112831
ENSPANG00000026290	SSNA1	1.68e-23	1.37e-21	24	6	8.94533				ENSMUSG00000034614	Pik3ip1	6.38291e-22	4.51531e-20	24	17	0.102293
ENSPANG00000019662	KANK3	1.67e-23	1.37e-21	24	8	0.330059				ENSMUSG00000022160	Mettl3	7.25657e-22	5.10574e-20	24	2	0.0798614
ENSPANG00000005274	ENSPANG00000005274	1.68e-23	1.37e-21	24	6	1.98283				ENSMUSG00000027184	Caprin1	9.90233e-22	6.93004e-20	24	4	0.0718298
ENSPANG00000021830	PLOD3	1.7e-23	1.37e-21	24	7	2.72559				ENSMUSG00000020571	Pdia6	1.05235e-21	7.32558e-20	24	4	0.127605
ENSPANG00000016009	ENSPANG00000016009	1.8e-23	1.45e-21	24	6	2.78885				ENSMUSG00000007036	Abhd16a	1.11154e-21	7.6967e-20	24	15	0.0681306
ENSPANG00000018481	VARS2	1.89e-23	1.51e-21	24	7	2.88023				ENSMUSG00000020513	Tubd1	1.15282e-21	7.94053e-20	24	0	0.0741893
ENSPANG00000007728	GCDH	1.89e-23	1.51e-21	24	7	3.1434				ENSMUSG00000028649	Macf1	1.52401e-21	1.04422e-19	24	6	0.0510599
ENSPANG00000016455	INTS3	2.02e-23	1.6e-21	24	8	3.11536				ENSMUSG00000025978	Rftn2	1.68928e-21	1.15144e-19	24	5	0.0888331
ENSPANG00000000281	THAP3	2.23e-23	1.75e-21	24	7	1.48406				ENSMUSG00000032311	Nrg4	1.72023e-21	1.16646e-19	24	17	0.169303
ENSPANG00000011976	TMED7	2.26e-23	1.77e-21	24	19	7.11891				ENSMUSG00000025823	Pdia4	1.92973e-21	1.30177e-19	24	4	0.137717
ENSPANG00000023282	ENSPANG00000023282	2.27e-23	1.78e-21	24	6	1.23093				ENSMUSG00000042369	Rbm45	2.62528e-21	1.7619e-19	24	4	0.0881832
ENSPANG00000007148	ZMIZ2	2.32e-23	1.8e-21	24	6	2.87813				ENSMUSG00000027330	Cdc25b	2.78829e-21	1.86175e-19	24	14	0.0830163
ENSPANG00000019986	JDP2	2.35e-23	1.81e-21	24	6	2.61564				ENSMUSG00000051721	Wdcp	3.4625e-21	2.30019e-19	24	0	0.0538599
ENSPANG00000011263	SPNS1	2.45e-23	1.89e-21	24	6	2.89696				ENSMUSG00000000811	Txnrd3	3.50436e-21	2.31624e-19	24	13	0.113509
ENSPANG00000025934	USP21	2.68e-23	2.04e-21	24	8	3.75473				ENSMUSG00000019726	Lyst	5.08247e-21	3.34243e-19	24	23	0.0841811
ENSPANG00000010274	ZCRB1	2.68e-23	2.04e-21	24	19	3.79638				ENSMUSG00000057469	E2f6	5.11298e-21	3.34568e-19	24	3	0.106216
ENSPANG00000009715	ARMC5	2.81e-23	2.13e-21	24	7	0.632525				ENSMUSG00000028600	Podn	5.17455e-21	3.36912e-19	24	21	0.122607
ENSPANG00000009270	SGSM3	2.93e-23	2.21e-21	24	7	4.08865				ENSMUSG00000024782	Ak3	5.86694e-21	3.80102e-19	24	0	0.0582012
ENSPANG00000006971	RHOT2	2.96e-23	2.22e-21	24	6	4.87445				ENSMUSG00000032705	Exd2	6.37869e-21	4.11222e-19	24	3	0.0878529
ENSPANG00000015140	RPS19BP1	3.18e-23	2.38e-21	24	6	10.3855				ENSMUSG00000001774	Chordc1	7.01781e-21	4.50206e-19	24	1	0.246177
ENSPANG00000017027	FAM3A	3.24e-23	2.4e-21	24	7	3.9917				ENSMUSG00000015357	Clpx	7.27348e-21	4.64332e-19	24	6	0.153378
ENSPANG00000024950	BOP1	3.27e-23	2.4e-21	24	6	2.92812				ENSMUSG00000032913	Lrig2	7.53836e-21	4.78905e-19	24	5	0.0908164
ENSPANG00000008459	U2AF2	3.25e-23	2.4e-21	24	6	10.4322				ENSMUSG00000041926	Rnpep	7.67436e-21	4.8519e-19	24	4	0.10259
ENSPANG00000021033	IBA57	3.42e-23	2.5e-21	24	6	0.346895				ENSMUSG00000027217	Tspan18	7.72023e-21	4.85743e-19	24	8	0.103647
ENSPANG00000014082	CRTC2	3.73e-23	2.72e-21	24	6	2.31897				ENSMUSG00000021281	Tnfaip2	8.0012e-21	4.98627e-19	24	6	0.160141
ENSPANG00000021981	ENSPANG00000021981	3.92e-23	2.84e-21	24	5	1.39662				ENSMUSG00000039849	Pcif1	8.0012e-21	4.98627e-19	24	13	0.0696392
ENSPANG00000008106	ENSPANG00000008106	3.98e-23	2.85e-21	24	6	0.931697				ENSMUSG00000024855	Pacs1	9.79537e-21	6.07545e-19	24	13	0.0733757
ENSPANG00000015376	ELL	3.96e-23	2.85e-21	24	6	0.60054				ENSMUSG00000041417	Pik3r1	9.97159e-21	6.15558e-19	24	23	0.120748
ENSPANG00000021832	TAF6	4.07e-23	2.89e-21	24	6	3.34186				ENSMUSG00000049580	Tsku	1.02115e-20	6.27405e-19	24	19	0.148962
ENSPANG00000020131	CASKIN2	4.08e-23	2.89e-21	24	6	1.26184				ENSMUSG00000022769	Sdf2l1	1.13634e-20	6.9492e-19	24	3	0.256935
ENSPANG00000017749	PIH1D1	4.08e-23	2.89e-21	24	5	2.82067				ENSMUSG00000032515	Csrnp1	1.38191e-20	8.41163e-19	24	16	0.107181
ENSPANG00000008847	UPF1	4.12e-23	2.9e-21	24	7	3.53465				ENSMUSG00000034158	Lrrc58	1.76117e-20	1.06706e-18	24	1	0.0725149
ENSPANG00000017846	CRELD1	4.3e-23	3.02e-21	24	8	4.45854				ENSMUSG00000041560	Nop53	1.90169e-20	1.14689e-18	24	14	0.0732207
ENSPANG00000005453	UBXN1	5.28e-23	3.69e-21	24	6	12.1201				ENSMUSG00000042426	Dhx29	1.91295e-20	1.14838e-18	24	2	0.0744318
ENSPANG00000017594	LMF2	5.41e-23	3.76e-21	24	6	1.14096				ENSMUSG00000020638	Cmpk2	2.06544e-20	1.23427e-18	24	5	0.0925694
ENSPANG00000000258	AP5Z1	5.47e-23	3.78e-21	24	6	2.22211				ENSMUSG00000015750	Aph1a	2.12724e-20	1.26542e-18	24	17	0.0715482
ENSPANG00000010867	MBD1	5.54e-23	3.82e-21	24	7	3.15743				ENSMUSG00000039831	Arhgap29	2.35137e-20	1.39241e-18	24	6	0.107552
ENSPANG00000011164	TMEM189	5.69e-23	3.9e-21	24	7	2.59045				ENSMUSG00000042594	Sh2b3	2.88894e-20	1.70304e-18	24	18	0.0701475
ENSPANG00000026128	EGFL7	5.74e-23	3.91e-21	24	6	2.91837				ENSMUSG00000006403	Adamts4	2.90597e-20	1.7054e-18	24	7	0.0838528
ENSPANG00000009308	NCLN	5.78e-23	3.93e-21	24	6	1.4492				ENSMUSG00000027712	Anxa5	3.17359e-20	1.85414e-18	24	7	0.0752225
ENSPANG00000008217	ENSPANG00000008217	6.02e-23	4.07e-21	24	9	0.635771				ENSMUSG00000021203	Otub2	3.30668e-20	1.92331e-18	24	2	0.121397
ENSPANG00000023976	SELENOO	6.04e-23	4.07e-21	24	6	1.51205				ENSMUSG00000029009	Mthfr	3.46556e-20	2.0068e-18	24	4	0.114475
ENSPANG00000009935	ENSPANG00000009935	6.76e-23	4.52e-21	24	7	2.54008				ENSMUSG00000000823	Zfp512b	3.52707e-20	2.03342e-18	24	12	0.0618045
ENSPANG00000008107	DDX51	6.77e-23	4.52e-21	24	7	1.08011				ENSMUSG00000032135	Mcam	3.94247e-20	2.26294e-18	24	9	0.0988034
ENSPANG00000019330	HGS	6.91e-23	4.59e-21	24	6	2.67729				ENSMUSG00000027274	Mkks	4.32955e-20	2.47427e-18	24	1	0.114972
ENSPANG00000015005	CPSF1	7.05e-23	4.67e-21	24	6	5.40813				ENSMUSG00000052214	Opa3	4.4062e-20	2.50713e-18	24	1	0.0932141
ENSPANG00000016401	GNB1L	7.28e-23	4.8e-21	24	6	0.36823				ENSMUSG00000020190	Mknk2	5.53371e-20	3.13505e-18	24	20	0.114163
ENSPANG00000014012	ENSPANG00000014012	7.76e-23	5.09e-21	24	6	1.77831				ENSMUSG00000030787	Lyve1	5.83199e-20	3.28979e-18	24	23	0.135594
ENSPANG00000022474	RSAD1	8.38e-23	5.48e-21	24	7	1.53088				ENSMUSG00000039457	Ppl	5.9349e-20	3.33348e-18	24	19	0.0998308
ENSPANG00000022951	KRI1	8.56e-23	5.56e-21	24	7	1.18739				ENSMUSG00000019809	Pex3	6.32787e-20	3.53901e-18	24	13	0.0823552
ENSPANG00000026096	KLF15	8.6e-23	5.57e-21	24	6	1.28518				ENSMUSG00000038007	Acer2	6.40203e-20	3.56525e-18	24	17	0.126717
ENSPANG00000000387	TPRA1	8.72e-23	5.62e-21	24	6	2.56639				ENSMUSG00000025958	Creb1	6.62972e-20	3.67641e-18	24	2	0.0758608
ENSPANG00000019261	ENSPANG00000019261	8.81e-23	5.63e-21	24	6	4.30869				ENSMUSG00000034647	Ankrd12	6.66844e-20	3.68227e-18	24	17	0.137769
ENSPANG00000002671	FBXW9	8.79e-23	5.63e-21	24	7	0.39667				ENSMUSG00000007659	Bcl2l1	6.9055e-20	3.79715e-18	24	18	0.0927672
ENSPANG00000008684	WDR24	9.14e-23	5.82e-21	24	6	0.817717				ENSMUSG00000032249	Anp32a	7.1094e-20	3.89292e-18	24	6	0.0792075
ENSPANG00000016253	THUMPD3	9.22e-23	5.85e-21	24	19	4.71776				ENSMUSG00000025316	Banp	7.53522e-20	4.10889e-18	24	22	0.091704
ENSPANG00000015972	ZBTB17	9.54e-23	6.03e-21	24	6	1.8021				ENSMUSG00000007812	Zfp655	8.03281e-20	4.36205e-18	24	13	0.0764976
ENSPANG00000000440	REXO1	9.72e-23	6.12e-21	24	6	0.871994				ENSMUSG00000046794	Ppp1r3b	8.66288e-20	4.68476e-18	24	0	0.152193
ENSPANG00000017308	MCRS1	1.05e-22	6.53e-21	24	6	6.28273				ENSMUSG00000046079	Lrrc8d	9.02215e-20	4.85897e-18	24	8	0.114935
ENSPANG00000009607	PES1	1.04e-22	6.53e-21	24	6	2.38027				ENSMUSG00000030711	Sult1a1	9.50579e-20	5.09846e-18	24	20	0.0839524
ENSPANG00000007506	ZMPSTE24	1.06e-22	6.58e-21	24	19	4.79196				ENSMUSG00000031534	Smim19	1.01318e-19	5.41206e-18	24	13	0.0739611
ENSPANG00000025761	GNG10	1.09e-22	6.74e-21	24	18	8.60039				ENSMUSG00000037656	Slc20a2	1.07363e-19	5.68848e-18	24	12	0.0624756
ENSPANG00000017598	NME3	1.1e-22	6.75e-21	24	6	1.71451				ENSMUSG00000031871	Cdh5	1.07363e-19	5.68848e-18	24	8	0.0912328
ENSPANG00000016516	SDAD1	1.14e-22	6.98e-21	24	19	2.42946				ENSMUSG00000039917	Rhbdd2	1.10517e-19	5.83201e-18	24	17	0.0714033
ENSPANG00000024085	TRMT2A	1.15e-22	7.03e-21	24	5	3.76248				ENSMUSG00000022610	Mapk12	1.24798e-19	6.55915e-18	24	16	0.0997186
ENSPANG00000006267	ENSPANG00000006267	1.21e-22	7.33e-21	24	6	2.0457				ENSMUSG00000035898	Uba6	1.29203e-19	6.76352e-18	24	4	0.120175
ENSPANG00000005226	PEX16	1.21e-22	7.33e-21	24	6	4.31607				ENSMUSG00000027804	Ppid	1.54533e-19	8.05727e-18	24	2	0.0834582
ENSPANG00000017955	MAN2C1	1.21e-22	7.33e-21	24	6	6.27867				ENSMUSG00000055128	Cgrrf1	1.609e-19	8.35595e-18	24	21	0.113069
ENSPANG00000021601	TCF25	1.26e-22	7.57e-21	24	6	5.61423				ENSMUSG00000071042	Rasgrp3	1.61831e-19	8.37106e-18	24	6	0.0919935
ENSPANG00000024187	GPS2	1.31e-22	7.84e-21	24	6	6.64036				ENSMUSG00000019699	Akt3	1.69469e-19	8.73164e-18	24	0	0.0695268
ENSPANG00000012123	PRKCSH	1.34e-22	8.02e-21	24	7	12.9268				ENSMUSG00000070544	Top1	1.7543e-19	9.00335e-18	24	23	0.0833264
ENSPANG00000023280	GPAA1	1.39e-22	8.24e-21	24	6	2.43437				ENSMUSG00000032349	Elovl5	1.84763e-19	9.44529e-18	24	5	0.0792298
ENSPANG00000018032	ENSPANG00000018032	1.43e-22	8.47e-21	24	6	4.18012				ENSMUSG00000021114	Atp6v1d	2.31213e-19	1.17739e-17	24	0	0.0673494
ENSPANG00000008090	TRAPPC6A	1.44e-22	8.49e-21	24	6	1.4035				ENSMUSG00000005417	Mprip	2.50563e-19	1.27097e-17	24	8	0.0576665
ENSPANG00000026167	TMEM141	1.49e-22	8.74e-21	24	7	11.0289				ENSMUSG00000022136	Dnajc3	2.69959e-19	1.36408e-17	24	2	0.100363
ENSPANG00000018905	SIDT2	1.5e-22	8.79e-21	24	7	3.27249				ENSMUSG00000040128	Pnrc1	2.74642e-19	1.3824e-17	24	5	0.0949619
ENSPANG00000008910	TIMM13	1.52e-22	8.84e-21	24	7	12.3909				ENSMUSG00000060206	Zfp462	2.9251e-19	1.4667e-17	24	5	0.0719533
ENSPANG00000025897	PKN3	1.53e-22	8.88e-21	24	7	0.164069				ENSMUSG00000027248	Pdia3	3.39441e-19	1.69552e-17	24	4	0.108278
ENSPANG00000026160	FBXW5	1.66e-22	9.58e-21	24	6	3.74905				ENSMUSG00000027361	Gabpb1	3.45314e-19	1.7183e-17	24	7	0.0796918
ENSPANG00000005352	ABCF3	1.68e-22	9.71e-21	24	6	4.99745				ENSMUSG00000029761	Cald1	3.55326e-19	1.76142e-17	24	7	0.0802412
ENSPANG00000009302	UTP15	1.69e-22	9.73e-21	24	19	1.36264				ENSMUSG00000059439	Bcas3	3.8272e-19	1.89006e-17	24	14	0.0650814
ENSPANG00000020439	AUP1	1.78e-22	1.02e-20	24	7	4.82792				ENSMUSG00000058655	Eif4b	3.91561e-19	1.92645e-17	24	15	0.0704124
ENSPANG00000001073	CASP9	1.83e-22	1.04e-20	24	8	1.89764				ENSMUSG00000023079	Gtf2ird1	3.96058e-19	1.94128e-17	24	8	0.109711
ENSPANG00000011918	ZNF668	1.84e-22	1.04e-20	24	6	0.350157				ENSMUSG00000020917	Acly	4.02898e-19	1.96743e-17	24	4	0.11743
ENSPANG00000016525	DCTPP1	1.84e-22	1.04e-20	24	6	4.9426				ENSMUSG00000036501	Fam13b	4.122e-19	2.00538e-17	24	4	0.0774826
ENSPANG00000002531	ARMC6	2.01e-22	1.13e-20	24	6	1.36603				ENSMUSG00000028410	Dnaja1	4.28992e-19	2.07934e-17	24	23	0.107226
ENSPANG00000017032	RBM42	2.05e-22	1.15e-20	24	6	5.1618				ENSMUSG00000052934	Fbxo31	4.3889e-19	2.11946e-17	24	18	0.112584
ENSPANG00000015654	NUDT22	2.12e-22	1.19e-20	24	6	5.58142				ENSMUSG00000006442	Srm	4.49013e-19	2.16038e-17	24	20	0.11485
ENSPANG00000007385	FAM32A	2.15e-22	1.2e-20	24	7	11.323				ENSMUSG00000037243	Zfp692	4.94674e-19	2.37136e-17	24	3	0.0567339
ENSPANG00000023502	SART1	2.17e-22	1.21e-20	24	6	4.88744				ENSMUSG00000021025	Nfkbia	5.00339e-19	2.38976e-17	24	17	0.148602
ENSPANG00000010689	TARBP2	2.24e-22	1.24e-20	24	6	2.73962				ENSMUSG00000024561	Mbd1	5.14784e-19	2.44981e-17	24	18	0.0827859
ENSPANG00000021463	ADRM1	2.28e-22	1.26e-20	24	6	8.66892				ENSMUSG00000006386	Tek	5.26636e-19	2.49713e-17	24	4	0.0958549
ENSPANG00000004464	CCDC124	2.29e-22	1.26e-20	24	6	1.22256				ENSMUSG00000014361	Mertk	5.35701e-19	2.53095e-17	24	19	0.076051
ENSPANG00000015318	TIMM17B	2.39e-22	1.31e-20	24	6	8.05274				ENSMUSG00000022553	Maf1	5.57458e-19	2.62426e-17	24	13	0.0600296
ENSPANG00000026173	ENSPANG00000026173	2.6e-22	1.42e-20	24	6	2.40414				ENSMUSG00000024817	Uhrf2	5.63833e-19	2.63532e-17	24	3	0.0775514
ENSPANG00000026291	ANAPC2	2.62e-22	1.42e-20	24	6	2.22462				ENSMUSG00000025586	Cpeb1	5.63833e-19	2.63532e-17	24	15	0.123191
ENSPANG00000023385	AKAP7	2.65e-22	1.43e-20	24	19	1.65923				ENSMUSG00000027433	Xrn2	6.5729e-19	3.06119e-17	24	13	0.090832
ENSPANG00000020391	ABTB1	2.66e-22	1.44e-20	24	7	3.17389				ENSMUSG00000032860	P2ry2	6.87811e-19	3.19198e-17	24	15	0.120481
ENSPANG00000024391	ZC3H18	2.68e-22	1.44e-20	24	6	0.643974				ENSMUSG00000028986	Klhl7	7.07594e-19	3.27219e-17	24	1	0.0733194
ENSPANG00000015179	ENSPANG00000015179	2.74e-22	1.47e-20	24	6	22.0575				ENSMUSG00000038181	Chpf2	8.72551e-19	4.0208e-17	24	14	0.0817826
ENSPANG00000017799	MFSD3	2.84e-22	1.52e-20	24	6	2.28622				ENSMUSG00000035064	Eef2k	8.77501e-19	4.02942e-17	24	18	0.104136
ENSPANG00000026461	ENSPANG00000026461	2.92e-22	1.55e-20	24	6	0.855585				ENSMUSG00000021134	Srsf5	8.82478e-19	4.03811e-17	24	12	0.0951802
ENSPANG00000025496	LMAN2L	3.03e-22	1.6e-20	24	8	2.59836				ENSMUSG00000018102	H2bc4	9.18109e-19	4.18651e-17	24	5	0.0836974
ENSPANG00000013648	SNX15	3.03e-22	1.6e-20	24	7	1.74883				ENSMUSG00000015087	Rabl6	9.33811e-19	4.24333e-17	24	21	0.0699474
ENSPANG00000024535	MXD4	3.04e-22	1.6e-20	24	6	2.9344				ENSMUSG00000031309	Rps6ka3	1.05736e-18	4.78813e-17	24	6	0.0959999
ENSPANG00000020562	PSMD12	3.14e-22	1.65e-20	24	19	5.96613				ENSMUSG00000011256	Adam19	1.0815e-18	4.88056e-17	24	6	0.0903021
ENSPANG00000026339	NELFB	3.24e-22	1.69e-20	24	6	3.94042				ENSMUSG00000023994	Nfya	1.08762e-18	4.89131e-17	24	1	0.0951596
ENSPANG00000005316	SIX5	3.33e-22	1.73e-20	24	6	0.197787				ENSMUSG00000057894	Zfp329	1.21745e-18	5.45645e-17	24	3	0.090316
ENSPANG00000013482	SMUG1	3.54e-22	1.84e-20	24	7	1.22531				ENSMUSG00000026245	Farsb	1.26642e-18	5.65654e-17	24	3	0.0562208
ENSPANG00000017504	LZTR1	3.62e-22	1.87e-20	24	6	2.19526				ENSMUSG00000074896	Ifit3	1.28077e-18	5.70116e-17	24	19	0.199088
ENSPANG00000019326	ENSPANG00000019326	3.65e-22	1.88e-20	24	6	1.23533				ENSMUSG00000000317	Bcl6b	1.3936e-18	6.18238e-17	24	10	0.176626
ENSPANG00000026398	TMEM115	3.71e-22	1.9e-20	24	6	3.97909				ENSMUSG00000031232	Magt1	1.74477e-18	7.71414e-17	24	3	0.106079
ENSPANG00000020081	MRPL38	3.7e-22	1.9e-20	24	7	8.24681				ENSMUSG00000025993	Slc40a1	1.76446e-18	7.77493e-17	24	11	0.134196
ENSPANG00000015942	FASTK	3.92e-22	2e-20	24	6	7.53456				ENSMUSG00000029328	Hnrnpdl	1.8045e-18	7.92467e-17	24	13	0.0820501
ENSPANG00000005178	TMEM129	3.94e-22	2e-20	24	7	1.64083				ENSMUSG00000036334	Igsf10	1.93008e-18	8.44782e-17	24	9	0.0851738
ENSPANG00000026036	SURF6	3.97e-22	2.02e-20	24	6	1.82066				ENSMUSG00000028037	Ifi44	1.94093e-18	8.46698e-17	24	6	0.119168
ENSPANG00000023975	ELOB	4.02e-22	2.03e-20	24	6	41.9493				ENSMUSG00000030616	Sytl2	2.0413e-18	8.87525e-17	24	7	0.0956753
ENSPANG00000011318	TSPAN4	4.26e-22	2.14e-20	24	6	3.99508				ENSMUSG00000019487	Trip10	2.23256e-18	9.67467e-17	24	20	0.0719352
ENSPANG00000004237	ENSPANG00000004237	4.26e-22	2.14e-20	24	6	3.78848				ENSMUSG00000039065	Atpsckmt	2.30876e-18	9.97186e-17	24	2	0.097389
ENSPANG00000021072	ATP5F1D	4.3e-22	2.15e-20	24	6	2.73953				ENSMUSG00000026864	Hspa5	2.45519e-18	1.05694e-16	24	2	0.142554
ENSPANG00000023920	TMEM161A	4.35e-22	2.17e-20	24	6	2.03224				ENSMUSG00000001555	Fkbp10	2.55311e-18	1.09549e-16	24	15	0.113486
ENSPANG00000013677	SAC3D1	4.43e-22	2.2e-20	24	6	0.928269				ENSMUSG00000001211	Agpat3	2.58179e-18	1.10418e-16	24	12	0.0475316
ENSPANG00000016614	SCFD1	4.45e-22	2.21e-20	24	19	7.1562				ENSMUSG00000024835	Coro1b	2.6847e-18	1.14445e-16	24	15	0.0680642
ENSPANG00000020139	RECQL5	4.49e-22	2.22e-20	24	7	1.8632				ENSMUSG00000031924	Cyb5b	2.79166e-18	1.18619e-16	24	6	0.0776338
ENSPANG00000012220	ABHD17A	4.81e-22	2.37e-20	24	6	2.31439				ENSMUSG00000029726	Mepce	2.80728e-18	1.18896e-16	24	15	0.0926573
ENSPANG00000010722	PRX	5.01e-22	2.46e-20	24	6	0.429007				ENSMUSG00000052593	Adam17	3.0016e-18	1.26716e-16	24	5	0.065463
ENSPANG00000018229	ENSPANG00000018229	5.09e-22	2.49e-20	24	6	12.5573				ENSMUSG00000035069	Oma1	3.13846e-18	1.32068e-16	24	3	0.0914999
ENSPANG00000015742	ENSPANG00000015742	5.19e-22	2.53e-20	24	6	1.69368				ENSMUSG00000032245	Cln6	3.29981e-18	1.38412e-16	24	16	0.0853287
ENSPANG00000020451	ENSPANG00000020451	5.26e-22	2.56e-20	24	6	3.16097				ENSMUSG00000028243	Ubxn2b	3.31824e-18	1.3874e-16	24	1	0.0972362
ENSPANG00000023603	ENSPANG00000023603	5.53e-22	2.68e-20	24	6	2.49506				ENSMUSG00000060862	Zbtb40	3.56723e-18	1.48204e-16	24	0	0.0629339
ENSPANG00000017881	MED16	5.93e-22	2.87e-20	24	6	0.445603				ENSMUSG00000031442	Mcf2l	3.56723e-18	1.48204e-16	24	18	0.0864222
ENSPANG00000017014	NCAPH2	6.14e-22	2.96e-20	24	6	4.69102				ENSMUSG00000020653	Klf11	3.79227e-18	1.57055e-16	24	12	0.0769378
ENSPANG00000018353	ALG12	6.17e-22	2.96e-20	24	6	0.980828				ENSMUSG00000029713	Gnb2	4.05379e-18	1.67356e-16	24	14	0.0488198
ENSPANG00000019639	ZNF335	6.23e-22	2.97e-20	24	7	2.36552				ENSMUSG00000028760	Eif4g3	4.16794e-18	1.71528e-16	24	7	0.0649491
ENSPANG00000021704	NR1D1	6.21e-22	2.97e-20	24	23	5.30931				ENSMUSG00000027778	Ift80	4.19115e-18	1.71942e-16	24	4	0.0890424
ENSPANG00000019167	SIRT7	6.29e-22	2.99e-20	24	6	1.7853				ENSMUSG00000029406	Pitpnm2	4.50473e-18	1.84229e-16	24	19	0.0734235
ENSPANG00000018665	VPS16	6.39e-22	3.03e-20	24	6	4.54426				ENSMUSG00000027259	Adal	4.78809e-18	1.95208e-16	24	4	0.120171
ENSPANG00000025300	ENSPANG00000025300	6.59e-22	3.12e-20	24	7	0.596452				ENSMUSG00000034157	Cipc	4.97751e-18	2.023e-16	24	19	0.0749122
ENSPANG00000008539	PPP1R13L	6.79e-22	3.2e-20	24	6	1.21726				ENSMUSG00000053436	Mapk14	5.06094e-18	2.05054e-16	24	0	0.060252
ENSPANG00000016114	VRK3	7.08e-22	3.32e-20	24	7	1.91874				ENSMUSG00000027652	Ralgapb	5.20306e-18	2.10162e-16	24	2	0.04249
ENSPANG00000022043	ENSPANG00000022043	7.12e-22	3.33e-20	24	15	13.2805				ENSMUSG00000049672	Zbtb14	5.26101e-18	2.11849e-16	24	22	0.0800784
ENSPANG00000008843	C11orf71	7.2e-22	3.36e-20	24	6	2.50955				ENSMUSG00000029581	Fscn1	5.37882e-18	2.15928e-16	24	10	0.122399
ENSPANG00000016390	AGPAT1	7.68e-22	3.57e-20	24	7	4.91762				ENSMUSG00000055493	Epm2a	5.56045e-18	2.22537e-16	24	13	0.103208
ENSPANG00000006972	WDR90	7.72e-22	3.58e-20	24	6	0.344876				ENSMUSG00000032024	Clmp	5.74813e-18	2.29347e-16	24	7	0.127807
ENSPANG00000006038	PHRF1	8.33e-22	3.86e-20	24	6	0.721003				ENSMUSG00000019338	Zfp687	5.97502e-18	2.37675e-16	24	13	0.0833833
ENSPANG00000006436	MIER2	8.72e-22	4e-20	24	6	1.07783				ENSMUSG00000001918	Slc1a5	6.07494e-18	2.40917e-16	24	19	0.114559
ENSPANG00000005272	SMG9	8.69e-22	4e-20	24	6	1.62077				ENSMUSG00000025759	Mfsd8	6.45565e-18	2.55242e-16	24	3	0.0876542
ENSPANG00000025646	ZNF524	8.67e-22	4e-20	24	7	0.765624				ENSMUSG00000092035	Peg10	7.49294e-18	2.95362e-16	24	4	0.104121
ENSPANG00000014816	ENSPANG00000014816	9.12e-22	4.17e-20	24	6	1.8295				ENSMUSG00000067279	Ppp1r3c	8.09396e-18	3.18095e-16	24	4	0.220666
ENSPANG00000013755	D2HGDH	9.2e-22	4.19e-20	24	7	2.51746				ENSMUSG00000035824	Tk2	8.31994e-18	3.25997e-16	24	12	0.065956
ENSPANG00000012799	AKT1S1	9.67e-22	4.4e-20	24	7	1.35955				ENSMUSG00000027635	Dsn1	8.83929e-18	3.45313e-16	24	16	0.0726122
ENSPANG00000009859	INTS1	9.91e-22	4.49e-20	24	6	1.49531				ENSMUSG00000037933	Bicd2	8.88806e-18	3.46185e-16	24	3	0.0686285
ENSPANG00000021673	MRPS12	9.98e-22	4.51e-20	24	6	6.82169				ENSMUSG00000039428	Tmem135	1.00861e-17	3.91683e-16	24	6	0.0607783
ENSPANG00000001031	ENSPANG00000001031	1.01e-21	4.56e-20	24	19	9.90995				ENSMUSG00000039031	Arhgap18	1.01976e-17	3.94839e-16	24	7	0.094856
ENSPANG00000023079	MORC2	1.02e-21	4.57e-20	24	7	1.24888				ENSMUSG00000041506	Rrp9	1.05972e-17	4.09102e-16	24	15	0.0806782
ENSPANG00000024707	CYHR1	1.04e-21	4.65e-20	24	7	4.71293				ENSMUSG00000007646	Rad51c	1.10123e-17	4.23877e-16	24	1	0.102253
ENSPANG00000009922	FCSK	1.05e-21	4.65e-20	24	6	0.9872				ENSMUSG00000046753	Ccdc66	1.16973e-17	4.48922e-16	24	4	0.0789063
ENSPANG00000006500	CDC34	1.05e-21	4.65e-20	24	6	9.38077				ENSMUSG00000002831	Plin4	1.22889e-17	4.70247e-16	24	19	0.132694
ENSPANG00000007179	KMT2B	1.11e-21	4.91e-20	24	6	0.879443				ENSMUSG00000034525	Ice1	1.291e-17	4.92575e-16	24	5	0.0676242
ENSPANG00000013478	SLC39A13	1.12e-21	4.97e-20	24	6	1.87322				ENSMUSG00000032757	Bet1	1.32684e-17	5.04777e-16	24	5	0.109567
ENSPANG00000010102	FTSJ1	1.18e-21	5.22e-20	24	7	1.4034				ENSMUSG00000019889	Ptprk	1.572e-17	5.96312e-16	24	8	0.0879033
ENSPANG00000014876	SLC10A3	1.2e-21	5.3e-20	24	6	1.7241				ENSMUSG00000074457	S100a16	1.66934e-17	6.29585e-16	24	9	0.0683543
ENSPANG00000009712	ENSPANG00000009712	1.24e-21	5.46e-20	24	6	25.9669				ENSMUSG00000024091	Vapa	1.66934e-17	6.29585e-16	24	3	0.0613014
ENSPANG00000011316	OST4	1.26e-21	5.53e-20	24	7	58.858				ENSMUSG00000039697	Ncoa7	1.75338e-17	6.59383e-16	24	6	0.0640564
ENSPANG00000022351	PIM3	1.28e-21	5.58e-20	24	6	1.3664				ENSMUSG00000004328	Hif3a	1.76298e-17	6.61091e-16	24	19	0.0636996
ENSPANG00000019982	NME4	1.28e-21	5.58e-20	24	6	8.25714				ENSMUSG00000037235	Mxd4	1.78232e-17	6.66434e-16	24	18	0.0705397
ENSPANG00000015324	MBD3	1.3e-21	5.66e-20	24	6	3.63633				ENSMUSG00000030357	Fkbp4	1.82163e-17	6.79193e-16	24	1	0.13647
ENSPANG00000023627	YIPF3	1.37e-21	5.94e-20	24	6	13.8617				ENSMUSG00000071253	Slc25a16	1.96609e-17	7.30972e-16	24	16	0.0614037
ENSPANG00000026301	LRWD1	1.44e-21	6.2e-20	24	6	0.571259				ENSMUSG00000033909	Usp36	1.99849e-17	7.40912e-16	24	14	0.0678535
ENSPANG00000011972	THAP11	1.46e-21	6.28e-20	24	7	1.87839				ENSMUSG00000037089	Slc35b2	2.05366e-17	7.59214e-16	24	14	0.0904055
ENSPANG00000006975	HDDC3	1.46e-21	6.28e-20	24	7	3.2968				ENSMUSG00000037470	Uggt1	2.28978e-17	8.44123e-16	24	2	0.0705229
ENSPANG00000010733	WDR83	1.51e-21	6.47e-20	24	6	0.811022				ENSMUSG00000020717	Pecam1	2.31482e-17	8.50956e-16	24	6	0.0673186
ENSPANG00000010527	FKBP4	1.54e-21	6.55e-20	24	8	14.1306				ENSMUSG00000043131	Mob1a	2.39157e-17	8.76707e-16	24	6	0.0506999
ENSPANG00000011018	SLC66A1	1.56e-21	6.64e-20	24	6	0.518189				ENSMUSG00000027933	Ints3	2.48429e-17	9.08152e-16	24	2	0.0847995
ENSPANG00000016517	ENSPANG00000016517	1.59e-21	6.75e-20	24	7	1.97009				ENSMUSG00000007739	Cct4	2.66599e-17	9.71862e-16	24	3	0.0726697
ENSPANG00000015394	RNF139	1.6e-21	6.76e-20	24	19	3.56964				ENSMUSG00000020048	Hsp90b1	2.90772e-17	1.05704e-15	24	4	0.0935424
ENSPANG00000018060	DGKQ	1.61e-21	6.78e-20	24	6	0.531916				ENSMUSG00000075415	Fnbp1	3.08634e-17	1.11886e-15	24	10	0.0643348
ENSPANG00000016391	GNPTG	1.62e-21	6.78e-20	24	7	8.34032				ENSMUSG00000039943	Plcb4	3.42073e-17	1.23666e-15	24	22	0.0631302
ENSPANG00000012796	JOSD2	1.62e-21	6.78e-20	24	6	2.33015				ENSMUSG00000032754	Slc8b1	3.45795e-17	1.24325e-15	24	11	0.067834
ENSPANG00000000563	C16orf58	1.67e-21	6.97e-20	24	7	3.40352				ENSMUSG00000055053	Nfic	3.45795e-17	1.24325e-15	24	21	0.0811886
ENSPANG00000000984	ZNF646	1.67e-21	6.97e-20	24	7	0.48021				ENSMUSG00000042705	Commd10	3.51452e-17	1.26012e-15	24	10	0.0585576
ENSPANG00000022554	ABHD11	1.69e-21	7.02e-20	24	7	3.63534				ENSMUSG00000041040	Fam117b	4.20044e-17	1.50194e-15	24	16	0.0889792
ENSPANG00000002763	TKFC	1.71e-21	7.09e-20	24	6	2.377				ENSMUSG00000047909	Ankrd16	4.36211e-17	1.5555e-15	24	13	0.0765796
ENSPANG00000007143	CCDC142	1.75e-21	7.23e-20	24	6	1.40795				ENSMUSG00000044562	Rasip1	4.40942e-17	1.5681e-15	24	14	0.0811312
ENSPANG00000013433	MTA1	1.75e-21	7.23e-20	24	6	1.23794				ENSMUSG00000039254	Pomt1	4.91127e-17	1.74184e-15	24	6	0.0759588
ENSPANG00000008536	RUVBL2	1.82e-21	7.48e-20	24	6	2.15865				ENSMUSG00000028339	Col15a1	5.04529e-17	1.78453e-15	24	9	0.0949113
ENSPANG00000018519	SNX8	1.83e-21	7.5e-20	24	7	1.10508				ENSMUSG00000032127	Vps11	5.23902e-17	1.84806e-15	24	14	0.0541194
ENSPANG00000017497	CIAO3	1.85e-21	7.57e-20	24	6	1.67253				ENSMUSG00000039852	Rere	5.44008e-17	1.91383e-15	24	15	0.0627289
ENSPANG00000007733	ENSPANG00000007733	1.88e-21	7.65e-20	24	6	3.07005				ENSMUSG00000071647	Eml3	5.64876e-17	1.98191e-15	24	14	0.0773774
ENSPANG00000015908	PISD	1.88e-21	7.65e-20	24	6	2.22054				ENSMUSG00000022894	Adamts5	6.02503e-17	2.10828e-15	24	6	0.111698
ENSPANG00000018093	RALY	1.9e-21	7.72e-20	24	7	22.6581				ENSMUSG00000033327	Tnxb	6.1229e-17	2.13681e-15	24	18	0.0837025
ENSPANG00000011259	ZNF451	1.95e-21	7.89e-20	24	19	1.55016				ENSMUSG00000022360	Atad2	6.32337e-17	2.19506e-15	24	23	0.0775731
ENSPANG00000026193	ENSPANG00000026193	2.04e-21	8.25e-20	24	6	0.662871				ENSMUSG00000041836	Ptpre	6.32337e-17	2.19506e-15	24	9	0.0802187
ENSPANG00000015692	ENSPANG00000015692	2.07e-21	8.32e-20	24	6	3.04293				ENSMUSG00000030748	Il4ra	6.42602e-17	2.2248e-15	24	5	0.0799076
ENSPANG00000019792	TMEM203	2.08e-21	8.34e-20	24	7	3.28911				ENSMUSG00000042284	Itga1	6.49536e-17	2.24287e-15	24	6	0.0664343
ENSPANG00000022039	TAF12	2.09e-21	8.37e-20	24	9	3.26706				ENSMUSG00000079362	Gm43302	6.81667e-17	2.34763e-15	24	9	0.117301
ENSPANG00000019509	TEPSIN	2.12e-21	8.47e-20	24	6	0.510177				ENSMUSG00000063415	Cyp26b1	6.89018e-17	2.36671e-15	24	23	0.113004
ENSPANG00000017485	CCDC12	2.13e-21	8.47e-20	24	7	7.39147				ENSMUSG00000047757	Fancb	7.00191e-17	2.39253e-15	24	2	0.07097
ENSPANG00000003087	PIAS4	2.22e-21	8.83e-20	24	6	1.50422				ENSMUSG00000040738	Ints8	7.00191e-17	2.39253e-15	24	1	0.089734
ENSPANG00000011633	RFXANK	2.28e-21	9.05e-20	24	7	1.37834				ENSMUSG00000024335	Brd2	7.26961e-17	2.47754e-15	24	14	0.0453846
ENSPANG00000014005	ZNF581	2.39e-21	9.45e-20	24	7	3.03946				ENSMUSG00000056228	Cars2	7.3874e-17	2.51114e-15	24	5	0.0687588
ENSPANG00000011699	NDUFB7	2.47e-21	9.74e-20	24	6	33.5132				ENSMUSG00000020864	Ankrd40	7.42709e-17	2.51809e-15	24	3	0.0494134
ENSPANG00000015996	CLK3	2.49e-21	9.8e-20	24	7	4.07423				ENSMUSG00000029246	Ppat	8.17845e-17	2.76567e-15	24	16	0.094363
ENSPANG00000003669	EPN1	2.58e-21	1.01e-19	24	6	3.08879				ENSMUSG00000020034	Tcp11l2	8.26643e-17	2.78822e-15	24	11	0.0905807
ENSPANG00000015784	CORO1B	2.6e-21	1.02e-19	24	6	5.83912				ENSMUSG00000039089	L3mbtl3	8.44521e-17	2.84119e-15	24	0	0.0632875
ENSPANG00000023278	TP53I13	2.66e-21	1.04e-19	24	7	2.6551				ENSMUSG00000057858	Fam204a	8.67405e-17	2.9107e-15	24	12	0.0649342
ENSPANG00000022723	ATXN7L2	2.68e-21	1.04e-19	24	6	0.511532				ENSMUSG00000031790	Mmp15	9.39794e-17	3.14555e-15	24	7	0.098062
ENSPANG00000016381	MAZ	2.74e-21	1.07e-19	24	7	6.46332				ENSMUSG00000022507	1810013L24Rik	1.01814e-16	3.39908e-15	24	15	0.0634254
ENSPANG00000006073	FAM151B	2.87e-21	1.11e-19	24	16	0.888495				ENSMUSG00000028034	Fubp1	1.02906e-16	3.4268e-15	24	2	0.0774409
ENSPANG00000011698	CHERP	2.93e-21	1.13e-19	24	6	1.08163				ENSMUSG00000038145	Snrk	1.04566e-16	3.47324e-15	24	17	0.0933099
ENSPANG00000025896	CD320	2.97e-21	1.15e-19	24	6	3.85542				ENSMUSG00000021120	Pigh	1.05687e-16	3.50159e-15	24	3	0.0679182
ENSPANG00000024456	ENSPANG00000024456	3.1e-21	1.19e-19	24	5	1.10357				ENSMUSG00000067653	Ankrd23	1.06252e-16	3.51143e-15	24	5	0.104451
ENSPANG00000006388	TBC1D17	3.52e-21	1.35e-19	24	7	7.10852				ENSMUSG00000039914	Coq10a	1.07392e-16	3.54013e-15	24	15	0.0700175
ENSPANG00000016302	ENSPANG00000016302	3.61e-21	1.38e-19	24	6	0.997015				ENSMUSG00000020576	Nbas	1.32176e-16	4.34618e-15	24	3	0.0797166
ENSPANG00000018792	RPAP1	3.73e-21	1.42e-19	24	7	1.19503				ENSMUSG00000037022	Mmaa	1.37918e-16	4.52363e-15	24	1	0.0895655
ENSPANG00000014927	CCDC9	3.76e-21	1.43e-19	24	7	2.0131				ENSMUSG00000030888	Rrp8	1.46217e-16	4.78384e-15	24	18	0.0775511
ENSPANG00000005459	ENSPANG00000005459	3.8e-21	1.44e-19	24	0	0.669626				ENSMUSG00000028789	Azin2	1.50949e-16	4.91411e-15	24	15	0.0801776
ENSPANG00000000421	ENSPANG00000000421	3.82e-21	1.45e-19	24	6	0.871442				ENSMUSG00000027281	Slx4ip	1.50949e-16	4.91411e-15	24	3	0.0935093
ENSPANG00000024597	OVCA2	3.86e-21	1.46e-19	24	6	4.22637				ENSMUSG00000063410	Stk24	1.64321e-16	5.33615e-15	24	7	0.0675106
ENSPANG00000002937	RRNAD1	4e-21	1.51e-19	24	6	4.86703				ENSMUSG00000028842	Ago3	1.76041e-16	5.70259e-15	24	22	0.0572006
ENSPANG00000017767	BLOC1S6	4.06e-21	1.53e-19	24	19	4.49149				ENSMUSG00000057315	Arhgap24	1.87589e-16	6.06167e-15	24	3	0.101709
ENSPANG00000021320	TMUB2	4.08e-21	1.53e-19	24	7	3.3121				ENSMUSG00000017765	Slc12a4	1.90591e-16	6.14351e-15	24	18	0.0755347
ENSPANG00000020603	ENSPANG00000020603	4.18e-21	1.56e-19	24	7	3.3101				ENSMUSG00000027068	Dhrs9	1.957e-16	6.29269e-15	24	7	0.138822
ENSPANG00000006544	MAP3K11	4.3e-21	1.6e-19	24	6	1.44847				ENSMUSG00000042364	Snx18	1.9883e-16	6.37767e-15	24	5	0.0574417
ENSPANG00000021329	SLC25A39	4.47e-21	1.66e-19	24	6	8.53663				ENSMUSG00000045095	Magi1	1.99884e-16	6.39581e-15	24	8	0.0652266
ENSPANG00000016928	BCL7C	4.56e-21	1.69e-19	24	6	4.61655				ENSMUSG00000021704	Mtx3	2.06327e-16	6.58585e-15	24	10	0.0765737
ENSPANG00000020270	BRAT1	4.61e-21	1.71e-19	24	6	1.559				ENSMUSG00000030218	Mgp	2.0742e-16	6.60465e-15	24	21	0.108203
ENSPANG00000015905	MPST	4.79e-21	1.77e-19	24	6	3.46382				ENSMUSG00000066687	Zbtb16	2.26909e-16	7.20767e-15	24	19	0.191078
ENSPANG00000014330	QTRT1	4.86e-21	1.79e-19	24	6	1.86139				ENSMUSG00000036833	Pnpla7	2.44306e-16	7.74149e-15	24	15	0.0850153
ENSPANG00000016178	ENSPANG00000016178	5.01e-21	1.84e-19	24	6	2.34931				ENSMUSG00000036863	Syde2	2.49514e-16	7.88743e-15	24	19	0.0965108
ENSPANG00000009514	SARS2	5.04e-21	1.85e-19	24	7	2.8588				ENSMUSG00000023990	Tfeb	2.60261e-16	8.20732e-15	24	21	0.0542506
ENSPANG00000019736	FBRSL1	5.06e-21	1.85e-19	24	6	0.616813				ENSMUSG00000054517	Trim65	2.81657e-16	8.86068e-15	24	23	0.0799703
ENSPANG00000018442	GNB2	5.07e-21	1.85e-19	24	6	24.4675				ENSMUSG00000029033	Acap3	2.90693e-16	9.12301e-15	24	15	0.0595416
ENSPANG00000023842	TMEM107	5.15e-21	1.88e-19	24	6	2.86194				ENSMUSG00000004626	Stxbp2	3.70155e-16	1.1589e-14	24	13	0.0723859
ENSPANG00000019487	SLC38A10	5.32e-21	1.93e-19	24	6	2.17506				ENSMUSG00000027751	Supt20	3.81986e-16	1.19309e-14	24	5	0.0606676
ENSPANG00000010966	CCDC22	5.44e-21	1.97e-19	24	6	1.87083				ENSMUSG00000022364	Tbc1d31	4.08915e-16	1.27416e-14	24	5	0.0841078
ENSPANG00000023708	ENSPANG00000023708	5.47e-21	1.97e-19	24	6	118.704				ENSMUSG00000013833	Med16	4.19763e-16	1.30486e-14	24	13	0.0661135
ENSPANG00000002640	FBXO46	5.46e-21	1.97e-19	24	6	0.24276				ENSMUSG00000028035	Dnajb4	4.30896e-16	1.33629e-14	24	23	0.0896355
ENSPANG00000003098	ENSPANG00000003098	5.56e-21	2e-19	24	6	52.8659				ENSMUSG00000040282	Cdin1	4.51673e-16	1.39741e-14	24	8	0.0649301
ENSPANG00000010462	CCDC157	5.57e-21	2e-19	24	6	0.326527				ENSMUSG00000020015	Cdk17	4.80919e-16	1.48439e-14	24	7	0.0634693
ENSPANG00000021710	RPP30	5.62e-21	2.01e-19	24	21	2.03828				ENSMUSG00000029385	Ccng2	5.06713e-16	1.56032e-14	24	4	0.11337
ENSPANG00000010979	WDR83OS	5.62e-21	2.01e-19	24	6	30.7221				ENSMUSG00000068922	Msto1	5.20116e-16	1.59783e-14	24	14	0.0576361
ENSPANG00000009016	ENSPANG00000009016	5.73e-21	2.04e-19	24	6	3.50128				ENSMUSG00000018740	Slc25a35	5.31091e-16	1.62772e-14	24	1	0.101032
ENSPANG00000025959	ASB6	5.75e-21	2.05e-19	24	7	1.68847				ENSMUSG00000025358	Cdk2	5.3387e-16	1.63242e-14	24	13	0.0745732
ENSPANG00000019933	ILVBL	5.82e-21	2.07e-19	24	7	3.24684				ENSMUSG00000003378	Grik5	5.36663e-16	1.63713e-14	24	15	0.0775739
ENSPANG00000004935	AAMP	5.84e-21	2.07e-19	24	6	11.2484				ENSMUSG00000023206	Il15ra	5.39471e-16	1.64187e-14	24	16	0.0936344
ENSPANG00000019842	NUP107	6e-21	2.12e-19	24	19	2.3886				ENSMUSG00000017969	Ptgis	5.4513e-16	1.65525e-14	24	19	0.0858321
ENSPANG00000007735	PIDD1	6.05e-21	2.13e-19	24	6	0.371168				ENSMUSG00000020257	Wdr82	5.56625e-16	1.68624e-14	24	0	0.062212
ENSPANG00000018041	VAC14	6.36e-21	2.24e-19	24	6	1.78368				ENSMUSG00000031808	Slc27a1	5.68358e-16	1.71781e-14	24	15	0.104396
ENSPANG00000013632	PQBP1	6.4e-21	2.24e-19	24	6	13.0072				ENSMUSG00000054150	Syne3	6.05042e-16	1.82447e-14	24	14	0.0852769
ENSPANG00000015218	CAPN10	6.42e-21	2.24e-19	24	6	1.11475				ENSMUSG00000022822	Abcc5	6.17782e-16	1.8586e-14	24	4	0.06357
ENSPANG00000023250	KAT8	6.42e-21	2.24e-19	24	7	4.97215				ENSMUSG00000068551	Zfp467	6.2751e-16	1.88354e-14	24	19	0.0970963
ENSPANG00000005320	NFKBIB	6.48e-21	2.26e-19	24	7	1.32087				ENSMUSG00000004460	Dnajb11	6.78462e-16	2.03181e-14	24	3	0.107154
ENSPANG00000025460	BAG6	6.67e-21	2.32e-19	24	6	8.79418				ENSMUSG00000071337	Tia1	6.82e-16	2.03775e-14	24	2	0.0821023
ENSPANG00000021408	LAGE3	6.96e-21	2.41e-19	24	6	7.49339				ENSMUSG00000036617	Etl4	6.99967e-16	2.08667e-14	24	8	0.0844984
ENSPANG00000003569	NDUFS7	7.08e-21	2.45e-19	24	6	12.7074				ENSMUSG00000036046	5031439G07Rik	7.22143e-16	2.14788e-14	24	14	0.0592757
ENSPANG00000006699	BRF2	7.25e-21	2.5e-19	24	7	1.50563				ENSMUSG00000037824	Tspan14	7.52794e-16	2.23397e-14	24	5	0.0618062
ENSPANG00000004207	HPS6	7.25e-21	2.5e-19	24	6	1.14642				ENSMUSG00000042508	Dmtf1	7.64615e-16	2.26392e-14	24	4	0.0786906
ENSPANG00000011184	UCKL1	7.28e-21	2.5e-19	24	7	4.76149				ENSMUSG00000058355	Abce1	8.66018e-16	2.55837e-14	24	3	0.0614294
ENSPANG00000003085	CLPP	7.42e-21	2.54e-19	24	6	1.55282				ENSMUSG00000061273	Mmgt1	8.88756e-16	2.61963e-14	24	2	0.0656463
ENSPANG00000007643	DPH2	7.45e-21	2.55e-19	24	6	2.07516				ENSMUSG00000055723	Rras2	9.31179e-16	2.7385e-14	24	5	0.0867399
ENSPANG00000017004	NAE1	7.47e-21	2.55e-19	24	18	5.07295				ENSMUSG00000002395	Use1	9.75597e-16	2.8627e-14	24	15	0.0511355
ENSPANG00000017262	DNAJC4	7.91e-21	2.69e-19	24	7	1.61423				ENSMUSG00000009013	Dynll1	9.85748e-16	2.88601e-14	24	2	0.114874
ENSPANG00000010761	NFKBIL1	8.13e-21	2.76e-19	24	7	2.44712				ENSMUSG00000030643	Rab30	1.03809e-15	3.03246e-14	24	2	0.0857726
ENSPANG00000019253	CDC42EP2	8.14e-21	2.76e-19	24	6	2.07875				ENSMUSG00000034377	Tulp4	1.04888e-15	3.05716e-14	24	18	0.0547802
ENSPANG00000019885	NUP133	8.43e-21	2.85e-19	24	19	1.75414				ENSMUSG00000042506	Usp22	1.11024e-15	3.22882e-14	24	13	0.0674459
ENSPANG00000011466	RMND5B	8.9e-21	3e-19	24	7	2.79232				ENSMUSG00000000326	Comt	1.14519e-15	3.32308e-14	24	7	0.0663577
ENSPANG00000023894	WBP1	8.9e-21	3e-19	24	6	12.7248				ENSMUSG00000038507	Parp12	1.17514e-15	3.40244e-14	24	11	0.0596328
ENSPANG00000018165	CNPPD1	8.95e-21	3.01e-19	24	7	6.77318				ENSMUSG00000015522	Arnt	1.18122e-15	3.4125e-14	24	23	0.049266
ENSPANG00000008022	ENSPANG00000008022	9.18e-21	3.08e-19	24	7	2.72079				ENSMUSG00000051390	Zbtb22	1.23101e-15	3.54851e-14	24	12	0.0616763
ENSPANG00000009365	CCDC61	9.28e-21	3.1e-19	24	6	1.02197				ENSMUSG00000041362	Shtn1	1.3577e-15	3.90511e-14	24	7	0.0834025
ENSPANG00000026161	TRAF2	9.39e-21	3.14e-19	24	7	1.63211				ENSMUSG00000038175	Mylip	1.38597e-15	3.96896e-14	24	20	0.0792889
ENSPANG00000013148	WDR74	9.51e-21	3.17e-19	24	6	4.62746				ENSMUSG00000021260	Hhipl1	1.38597e-15	3.96896e-14	24	18	0.0691784
ENSPANG00000008279	RHBDD3	9.62e-21	3.2e-19	24	6	2.47217				ENSMUSG00000009030	Pdcl	1.45171e-15	4.14814e-14	24	4	0.0602134
ENSPANG00000002933	DYRK1B	9.72e-21	3.22e-19	24	6	1.39456				ENSMUSG00000040152	Thbs1	1.50495e-15	4.29092e-14	24	10	0.16984
ENSPANG00000017713	GET3	9.8e-21	3.24e-19	24	7	5.00118				ENSMUSG00000036273	Lrrk2	1.51272e-15	4.30368e-14	24	5	0.0566009
ENSPANG00000012183	BAD	9.88e-21	3.26e-19	24	6	1.44109				ENSMUSG00000020123	Avpr1a	1.60075e-15	4.54426e-14	24	4	0.117835
ENSPANG00000007591	ENSPANG00000007591	1.01e-20	3.32e-19	24	19	4.18522				ENSMUSG00000008090	Fgfrl1	1.609e-15	4.54795e-14	24	13	0.0856938
ENSPANG00000019930	SYMPK	1.03e-20	3.39e-19	24	6	1.99311				ENSMUSG00000032519	Slc25a38	1.609e-15	4.54795e-14	24	1	0.0850547
ENSPANG00000000709	ADCK5	1.06e-20	3.49e-19	24	6	1.23844				ENSMUSG00000049588	Ccdc69	1.68516e-15	4.75294e-14	24	5	0.0835086
ENSPANG00000001099	CTDSP1	1.1e-20	3.6e-19	24	7	8.51697				ENSMUSG00000020361	Hspa4	1.8866e-15	5.30965e-14	24	3	0.0616673
ENSPANG00000023853	SRP54	1.11e-20	3.62e-19	24	19	9.27208				ENSMUSG00000046434	Hnrnpa1	1.92569e-15	5.40805e-14	24	13	0.0613829
ENSPANG00000018329	NCKIPSD	1.15e-20	3.74e-19	24	6	2.20983				ENSMUSG00000024529	Lox	2.28022e-15	6.39e-14	24	6	0.0923203
ENSPANG00000019624	TUFM	1.17e-20	3.79e-19	24	7	28.2805				ENSMUSG00000038628	Polr3k	2.30367e-15	6.4419e-14	24	5	0.06065
ENSPANG00000017164	ENSPANG00000017164	1.18e-20	3.82e-19	24	6	0.518568				ENSMUSG00000028483	Snapc3	2.33928e-15	6.52754e-14	24	3	0.0494304
ENSPANG00000025264	PLAA	1.18e-20	3.84e-19	24	20	3.34416				ENSMUSG00000036181	H1f2	2.41214e-15	6.71652e-14	24	8	0.146396
ENSPANG00000013692	SHANK3	1.26e-20	4.07e-19	24	7	0.684722				ENSMUSG00000030747	Dgat2	2.51277e-15	6.98189e-14	24	18	0.113326
ENSPANG00000015002	TONSL	1.27e-20	4.08e-19	24	6	0.566973				ENSMUSG00000041390	Mdfic	2.67154e-15	7.40729e-14	24	6	0.0672269
ENSPANG00000024421	OAZ1	1.27e-20	4.08e-19	24	6	116.283				ENSMUSG00000054619	Mettl7a1	2.76867e-15	7.66038e-14	24	21	0.0692874
ENSPANG00000013748	ENSPANG00000013748	1.27e-20	4.08e-19	24	6	2.66532				ENSMUSG00000037643	Prkci	2.81136e-15	7.76208e-14	24	4	0.0432853
ENSPANG00000010964	TRAPPC13	1.28e-20	4.1e-19	24	19	1.94474				ENSMUSG00000017670	Elmo2	2.84018e-15	7.82514e-14	24	8	0.06875
ENSPANG00000024062	WRAP53	1.28e-20	4.1e-19	24	6	2.2366				ENSMUSG00000020227	Irak3	2.89869e-15	7.96957e-14	24	14	0.0662117
ENSPANG00000003664	ENSPANG00000003664	1.33e-20	4.23e-19	24	6	1.06622				ENSMUSG00000015937	Macroh2a1	2.9135e-15	7.9935e-14	24	4	0.068383
ENSPANG00000017187	ENSPANG00000017187	1.34e-20	4.25e-19	24	7	45.7054				ENSMUSG00000021892	Sh3bp5	2.98869e-15	8.16556e-14	24	7	0.0806869
ENSPANG00000011708	SCAMP3	1.35e-20	4.3e-19	24	6	2.20486				ENSMUSG00000047216	Cdh19	2.98869e-15	8.16556e-14	24	21	0.113668
ENSPANG00000003899	HIF1A	1.38e-20	4.39e-19	24	19	6.09874				ENSMUSG00000028024	Enpep	3.09718e-15	8.44434e-14	24	7	0.0903424
ENSPANG00000020512	SS18L1	1.41e-20	4.47e-19	24	7	0.377599				ENSMUSG00000028525	Pde4b	3.16091e-15	8.60018e-14	24	6	0.0824525
ENSPANG00000007478	ENSPANG00000007478	1.47e-20	4.63e-19	24	7	4.82595				ENSMUSG00000023004	Tuba1b	3.22593e-15	8.75887e-14	24	4	0.0700931
ENSPANG00000014291	DHX30	1.47e-20	4.65e-19	24	6	4.03878				ENSMUSG00000071757	Zhx2	3.429e-15	9.29097e-14	24	0	0.077662
ENSPANG00000016999	BCAR1	1.48e-20	4.67e-19	24	6	1.24152				ENSMUSG00000030680	Pagr1a	3.57133e-15	9.65662e-14	24	0	0.0502718
ENSPANG00000025885	MAP2K7	1.5e-20	4.72e-19	24	6	1.63043				ENSMUSG00000073700	Klhl21	4.01377e-15	1.08306e-13	24	16	0.0828285
ENSPANG00000024976	SLC9A3R2	1.52e-20	4.77e-19	24	6	2.60852				ENSMUSG00000025486	Sirt3	4.03419e-15	1.08633e-13	24	14	0.0707062
ENSPANG00000017646	ENSPANG00000017646	1.53e-20	4.78e-19	24	19	1.51837				ENSMUSG00000023272	Creld2	4.22259e-15	1.1324e-13	24	2	0.162893
ENSPANG00000026117	DNLZ	1.57e-20	4.89e-19	24	6	2.63368				ENSMUSG00000029578	Wipi2	4.22259e-15	1.1324e-13	24	14	0.0472928
ENSPANG00000016053	STOML1	1.58e-20	4.9e-19	24	7	1.62749				ENSMUSG00000013698	Pea15a	4.2873e-15	1.14506e-13	24	7	0.0577055
ENSPANG00000016423	GPR137	1.58e-20	4.9e-19	24	7	2.01112				ENSMUSG00000017309	Cd300lg	4.2873e-15	1.14506e-13	24	15	0.0874829
ENSPANG00000023897	TAF1C	1.59e-20	4.93e-19	24	6	0.81666				ENSMUSG00000028128	F3	4.35299e-15	1.16024e-13	24	16	0.121536
ENSPANG00000017404	OSGIN1	1.63e-20	5.05e-19	24	5	1.07775				ENSMUSG00000027111	Itga6	4.46468e-15	1.18759e-13	24	7	0.11799
ENSPANG00000004747	MEN1	1.65e-20	5.09e-19	24	7	4.04374				ENSMUSG00000039316	Rftn1	4.74438e-15	1.25943e-13	24	9	0.0948556
ENSPANG00000019324	FAHD2B	1.68e-20	5.19e-19	24	9	0.435826				ENSMUSG00000029202	Pds5a	5.14433e-15	1.36008e-13	24	3	0.0619349
ENSPANG00000011580	GTPBP6	1.77e-20	5.44e-19	24	6	1.37535				ENSMUSG00000042185	Nfrkb	5.14433e-15	1.36008e-13	24	13	0.0482081
ENSPANG00000009713	TFEB	1.79e-20	5.5e-19	24	6	0.994487				ENSMUSG00000031453	Rasa3	5.4384e-15	1.43493e-13	24	13	0.0750045
ENSPANG00000004272	CSNK1G2	1.81e-20	5.53e-19	24	6	2.41236				ENSMUSG00000005312	Ubqln1	5.52143e-15	1.4539e-13	24	4	0.0543452
ENSPANG00000018612	MLST8	1.83e-20	5.61e-19	24	6	3.32938				ENSMUSG00000035891	Cerk	5.57748e-15	1.46571e-13	24	5	0.0604665
ENSPANG00000000282	APEH	1.85e-20	5.64e-19	24	7	6.27041				ENSMUSG00000061778	Mospd2	5.80733e-15	1.52306e-13	24	5	0.0947088
ENSPANG00000002370	ATG2A	1.88e-20	5.73e-19	24	6	0.896069				ENSMUSG00000004567	Mcoln1	6.10782e-15	1.59866e-13	24	17	0.0499556
ENSPANG00000001892	ACP2	2.02e-20	6.12e-19	24	6	3.45999				ENSMUSG00000020349	Ppp2ca	6.29541e-15	1.64447e-13	24	3	0.045775
ENSPANG00000011004	NOC4L	2.04e-20	6.2e-19	24	6	1.5362				ENSMUSG00000028030	Tbck	6.48867e-15	1.69158e-13	24	5	0.053188
ENSPANG00000016337	HIRIP3	2.06e-20	6.23e-19	24	6	2.76676				ENSMUSG00000048218	Amigo2	6.58748e-15	1.71392e-13	24	19	0.0829368
ENSPANG00000018791	HEXD	2.09e-20	6.3e-19	24	6	1.29197				ENSMUSG00000032902	Slc16a1	6.8929e-15	1.78983e-13	24	6	0.143261
ENSPANG00000026296	DPP7	2.16e-20	6.5e-19	24	6	8.02484				ENSMUSG00000027176	Cstf3	6.96265e-15	1.80436e-13	24	3	0.0735903
ENSPANG00000023300	ENSPANG00000023300	2.18e-20	6.53e-19	24	8	0.476146				ENSMUSG00000030255	Sspn	7.24864e-15	1.87107e-13	24	18	0.0637761
ENSPANG00000005350	BSDC1	2.17e-20	6.53e-19	24	7	3.89534				ENSMUSG00000020521	Rnft1	7.24864e-15	1.87107e-13	24	7	0.0786251
ENSPANG00000006967	MRPS18A	2.33e-20	6.95e-19	24	7	10.5785				ENSMUSG00000024998	Plce1	7.35885e-15	1.89577e-13	24	23	0.0767643
ENSPANG00000017471	MICOS13	2.32e-20	6.95e-19	24	6	22.2692				ENSMUSG00000053460	Ggcx	8.09618e-15	2.08162e-13	24	6	0.0536703
ENSPANG00000025371	MOGS	2.34e-20	7e-19	24	6	1.86522				ENSMUSG00000070639	Lrrc8b	8.1779e-15	2.09851e-13	24	13	0.0838237
ENSPANG00000017338	PRICKLE4	2.36e-20	7.03e-19	24	7	0.538738				ENSMUSG00000044968	Napepld	8.55584e-15	2.1912e-13	24	3	0.100034
ENSPANG00000019011	ATAD3A	2.44e-20	7.25e-19	24	6	1.07696				ENSMUSG00000038970	Lmtk2	9.1782e-15	2.34142e-13	24	5	0.0554413
ENSPANG00000013722	CSTF3	2.46e-20	7.29e-19	24	19	2.35594				ENSMUSG00000032392	Parp16	9.1782e-15	2.34142e-13	24	1	0.0725294
ENSPANG00000006415	SBF1	2.47e-20	7.3e-19	24	6	2.25637				ENSMUSG00000032501	Trib1	9.31726e-15	2.37227e-13	24	17	0.0922201
ENSPANG00000020753	PLIN3	2.54e-20	7.51e-19	24	6	1.55518				ENSMUSG00000007038	Neu1	9.89454e-15	2.50949e-13	24	15	0.0631508
ENSPANG00000014395	ENSPANG00000014395	2.56e-20	7.55e-19	24	6	1.01135				ENSMUSG00000020263	Appl2	9.89454e-15	2.50949e-13	24	10	0.0698846
ENSPANG00000009361	CYTH2	2.58e-20	7.59e-19	24	7	3.88626				ENSMUSG00000027171	Prrg4	1.02474e-14	2.59396e-13	24	14	0.120808
ENSPANG00000005904	ZGPAT	2.72e-20	7.99e-19	24	6	2.40791				ENSMUSG00000055065	Ddx17	1.05597e-14	2.66786e-13	24	6	0.0367772
ENSPANG00000010488	GET4	2.75e-20	8.05e-19	24	6	5.32967				ENSMUSG00000095595	Fam177a	1.06659e-14	2.68949e-13	24	15	0.0552032
ENSPANG00000024911	ESRRA	2.86e-20	8.38e-19	24	7	3.45803				ENSMUSG00000020472	Zkscan17	1.11012e-14	2.79388e-13	24	13	0.0596587
ENSPANG00000018759	OGG1	3.02e-20	8.83e-19	24	7	1.47598				ENSMUSG00000034163	Zfc3h1	1.11568e-14	2.80249e-13	24	4	0.054428
ENSPANG00000011905	AGTRAP	3.14e-20	9.14e-19	24	7	3.41244				ENSMUSG00000030161	Gabarapl1	1.12128e-14	2.81114e-13	24	13	0.0827463
ENSPANG00000022428	COMMD4	3.14e-20	9.15e-19	24	7	8.70302				ENSMUSG00000053199	Arhgap20	1.12689e-14	2.81982e-13	24	6	0.106102
ENSPANG00000020079	TRIM65	3.17e-20	9.21e-19	24	6	0.826955				ENSMUSG00000071655	Ubxn1	1.17285e-14	2.92921e-13	24	12	0.0579768
ENSPANG00000018999	GPS1	3.24e-20	9.39e-19	24	6	3.17921				ENSMUSG00000021427	Ssr1	1.19651e-14	2.98262e-13	24	4	0.0433799
ENSPANG00000020042	UBALD2	3.25e-20	9.4e-19	24	6	1.95326				ENSMUSG00000017737	Mmp9	1.21457e-14	3.02188e-13	24	9	0.0902501
ENSPANG00000023276	EXOSC4	3.49e-20	1.01e-18	24	6	3.32944				ENSMUSG00000005656	Snx6	1.25149e-14	3.10194e-13	24	3	0.0983068
ENSPANG00000025925	TBC1D13	3.51e-20	1.01e-18	24	8	3.17109				ENSMUSG00000042745	Id1	1.25149e-14	3.10194e-13	24	15	0.122271
ENSPANG00000026224	AURKAIP1	3.53e-20	1.02e-18	24	6	8.08304				ENSMUSG00000034908	Sidt2	1.25775e-14	3.11157e-13	24	18	0.0542613
ENSPANG00000021721	CHCHD5	3.54e-20	1.02e-18	24	7	7.04932				ENSMUSG00000074971	Fibin	1.27672e-14	3.15253e-13	24	22	0.102149
ENSPANG00000016088	RBM45	3.54e-20	1.02e-18	24	19	0.502351				ENSMUSG00000032377	Plscr4	1.30245e-14	3.21e-13	24	22	0.07967
ENSPANG00000013111	BRMS1	3.6e-20	1.03e-18	24	7	4.94835				ENSMUSG00000028790	Khdrbs1	1.32208e-14	3.24616e-13	24	13	0.0617499
ENSPANG00000013064	MOB2	3.61e-20	1.03e-18	24	6	4.40276				ENSMUSG00000040272	Accs	1.32208e-14	3.24616e-13	24	13	0.089208
ENSPANG00000026051	TEDC1	3.66e-20	1.04e-18	24	6	1.34388				ENSMUSG00000026489	Coq8a	1.342e-14	3.28275e-13	24	11	0.0918685
ENSPANG00000012486	PANK4	3.68e-20	1.05e-18	24	7	1.60054				ENSMUSG00000039599	Fam149b	1.342e-14	3.28275e-13	24	5	0.046571
ENSPANG00000007762	ENSPANG00000007762	3.69e-20	1.05e-18	24	22	11.0705				ENSMUSG00000038780	Smurf1	1.38964e-14	3.39295e-13	24	12	0.0578895
ENSPANG00000019644	ACIN1	3.73e-20	1.06e-18	24	7	4.55087				ENSMUSG00000032058	Ppp2r1b	1.46789e-14	3.57733e-13	24	7	0.0725303
ENSPANG00000000951	ZNF513	3.79e-20	1.07e-18	24	6	2.16417				ENSMUSG00000041130	Zfp598	1.49741e-14	3.64248e-13	24	16	0.06338
ENSPANG00000013450	ZCCHC3	3.84e-20	1.08e-18	24	6	0.810338				ENSMUSG00000030123	Plxnd1	1.51238e-14	3.67209e-13	24	9	0.103423
ENSPANG00000008403	CTU2	4e-20	1.13e-18	24	6	1.2831				ENSMUSG00000045215	Asxl3	1.6458e-14	3.98862e-13	24	6	0.0763938
ENSPANG00000026040	REXO4	4.17e-20	1.17e-18	24	8	1.41383				ENSMUSG00000035476	Tab3	1.6956e-14	4.10172e-13	24	10	0.0512707
ENSPANG00000004989	PPP6R1	4.17e-20	1.17e-18	24	7	4.51472				ENSMUSG00000028019	Pdgfc	1.72105e-14	4.15561e-13	24	2	0.0811386
ENSPANG00000025779	ALAD	4.19e-20	1.17e-18	24	6	4.11838				ENSMUSG00000006728	Cdk4	1.76432e-14	4.25223e-13	24	13	0.0401096
ENSPANG00000018109	SAP25	4.25e-20	1.19e-18	24	6	0.656801				ENSMUSG00000058318	Phf21a	1.79079e-14	4.30809e-13	24	5	0.0551352
ENSPANG00000010295	ENSPANG00000010295	4.25e-20	1.19e-18	24	6	1.66829				ENSMUSG00000042793	Lgr6	1.95802e-14	4.70177e-13	24	11	0.0676002
ENSPANG00000006419	TSR3	4.32e-20	1.2e-18	24	7	2.89955				ENSMUSG00000040383	Aqr	1.96775e-14	4.71647e-13	24	3	0.0438149
ENSPANG00000024468	KLHL17	4.36e-20	1.21e-18	24	6	0.515811				ENSMUSG00000037242	Clic4	2.08828e-14	4.99621e-13	24	6	0.04557
ENSPANG00000007531	NCOA5	4.4e-20	1.22e-18	24	8	2.89296				ENSMUSG00000039382	Wdr45	2.28282e-14	5.4517e-13	24	13	0.0674522
ENSPANG00000017260	AMBRA1	4.41e-20	1.22e-18	24	6	0.83226				ENSMUSG00000007617	Homer1	2.30551e-14	5.49585e-13	24	1	0.0787214
ENSPANG00000021251	HEXIM2	4.45e-20	1.23e-18	24	6	1.45518				ENSMUSG00000047843	Bri3	2.37492e-14	5.65101e-13	24	15	0.0791211
ENSPANG00000020945	ENSPANG00000020945	4.5e-20	1.24e-18	24	6	4.51509				ENSMUSG00000027641	Rbl1	2.39851e-14	5.69678e-13	24	4	0.0571472
ENSPANG00000015710	TSC2	4.48e-20	1.24e-18	24	6	4.5356				ENSMUSG00000037214	Thap1	2.42233e-14	5.74293e-13	24	2	0.0596311
ENSPANG00000021831	ACSF3	4.5e-20	1.24e-18	24	6	0.527177				ENSMUSG00000022403	St13	2.4829e-14	5.8759e-13	24	3	0.0784462
ENSPANG00000017758	STK11IP	4.51e-20	1.24e-18	24	6	1.14052				ENSMUSG00000058407	Txndc9	2.49519e-14	5.89433e-13	24	4	0.079289
ENSPANG00000005626	MGAT1	4.55e-20	1.25e-18	24	7	2.23362				ENSMUSG00000028427	Aqp7	2.93626e-14	6.92375e-13	24	11	0.0782255
ENSPANG00000022840	TRMT11	4.54e-20	1.25e-18	24	19	1.51744				ENSMUSG00000037997	Parp11	3.02432e-14	7.11858e-13	24	7	0.0811812
ENSPANG00000014077	DEDD	4.64e-20	1.27e-18	24	7	3.6082				ENSMUSG00000036820	Amdhd2	3.50519e-14	8.23562e-13	24	17	0.0604182
ENSPANG00000010540	ABCB8	4.69e-20	1.28e-18	24	6	1.52033				ENSMUSG00000028016	Ints12	3.57474e-14	8.38399e-13	24	5	0.05575
ENSPANG00000013395	ENSPANG00000013395	4.73e-20	1.29e-18	24	6	7.0088				ENSMUSG00000020528	Prpsap2	3.88582e-14	9.09728e-13	24	6	0.0722211
ENSPANG00000022230	LAMTOR4	4.95e-20	1.34e-18	24	6	26.3697				ENSMUSG00000032220	Myo1e	4.37083e-14	1.02145e-12	24	7	0.0862473
ENSPANG00000023123	CPSF4	5e-20	1.36e-18	24	6	3.83688				ENSMUSG00000035953	Pip4p1	4.4355e-14	1.03471e-12	24	14	0.0453911
ENSPANG00000023486	LMF1	5.38e-20	1.46e-18	24	6	1.5246				ENSMUSG00000024993	Dennd10	4.45727e-14	1.03794e-12	24	5	0.0596346
ENSPANG00000024959	ENSPANG00000024959	5.42e-20	1.46e-18	24	12	0.750024				ENSMUSG00000032009	Sesn3	4.63522e-14	1.07746e-12	24	4	0.0647694
ENSPANG00000019203	CCDC86	5.42e-20	1.46e-18	24	6	0.730545				ENSMUSG00000021039	Snw1	4.79665e-14	1.11301e-12	24	20	0.0556685
ENSPANG00000002967	PPP1R37	5.5e-20	1.48e-18	24	7	2.35807				ENSMUSG00000031490	Eif4ebp1	4.91533e-14	1.13853e-12	24	15	0.0573209
ENSPANG00000017208	GATD1	5.81e-20	1.56e-18	24	6	1.04994				ENSMUSG00000026482	Rgl1	5.03691e-14	1.16463e-12	24	5	0.0653718
ENSPANG00000009612	TPST2	5.87e-20	1.58e-18	24	6	1.70092				ENSMUSG00000027677	Ttc14	5.08636e-14	1.17399e-12	24	4	0.0772831
ENSPANG00000018428	PRMT7	5.95e-20	1.59e-18	24	7	2.86754				ENSMUSG00000006299	Aamp	5.16144e-14	1.18922e-12	24	16	0.0553185
ENSPANG00000018127	PPP1R16A	6.16e-20	1.65e-18	24	7	0.633637				ENSMUSG00000038296	Galnt18	5.31489e-14	1.22242e-12	24	8	0.0800459
ENSPANG00000024843	FPGS	6.24e-20	1.67e-18	24	6	2.24884				ENSMUSG00000025422	Agap2	5.34089e-14	1.22625e-12	24	19	0.060989
ENSPANG00000011183	PPDPF	6.26e-20	1.67e-18	24	6	4.55104				ENSMUSG00000055817	Mta3	5.41967e-14	1.24216e-12	24	9	0.0433442
ENSPANG00000007383	SUPT5H	6.37e-20	1.69e-18	24	6	4.58603				ENSMUSG00000001833	Septin7	5.47282e-14	1.25215e-12	24	4	0.0731884
ENSPANG00000016762	LRRC61	6.4e-20	1.7e-18	24	6	1.26615				ENSMUSG00000020424	Castor1	5.66293e-14	1.29338e-12	24	16	0.0979776
ENSPANG00000023482	SPG7	6.65e-20	1.76e-18	24	6	3.24011				ENSMUSG00000041912	Tdrkh	5.71842e-14	1.30378e-12	24	2	0.0777368
ENSPANG00000007361	PRR14	6.68e-20	1.77e-18	24	7	3.37241				ENSMUSG00000048960	Prex2	5.74637e-14	1.3056e-12	24	20	0.0739178
ENSPANG00000020851	BIN3	6.7e-20	1.77e-18	24	6	3.20894				ENSMUSG00000038387	Rras	5.74637e-14	1.3056e-12	24	20	0.0705502
ENSPANG00000025104	KLF9	6.76e-20	1.78e-18	24	5	2.00196				ENSMUSG00000002233	Rhoc	5.83103e-14	1.32254e-12	24	11	0.0673066
ENSPANG00000011369	SCYL1	6.79e-20	1.79e-18	24	6	2.91439				ENSMUSG00000035062	Zc4h2	5.88815e-14	1.33319e-12	24	4	0.0594164
ENSPANG00000000102	ENSPANG00000000102	6.94e-20	1.82e-18	24	6	2.49554				ENSMUSG00000026121	Sema4c	6.1222e-14	1.38379e-12	24	8	0.0726515
ENSPANG00000019031	LRRC45	6.99e-20	1.83e-18	24	7	0.657754				ENSMUSG00000042644	Itpr3	6.36539e-14	1.43627e-12	24	15	0.0692489
ENSPANG00000014162	CRTC1	7.02e-20	1.84e-18	24	6	0.762984				ENSMUSG00000037606	Osbpl5	6.42766e-14	1.44783e-12	24	18	0.053292
ENSPANG00000009011	DOK1	7.05e-20	1.84e-18	24	7	1.94095				ENSMUSG00000032285	Dnaja4	6.58597e-14	1.48094e-12	24	0	0.0939956
ENSPANG00000021323	UBTF	7.07e-20	1.85e-18	24	7	7.29062				ENSMUSG00000018659	Pnpo	6.71538e-14	1.50745e-12	24	16	0.0629828
ENSPANG00000023305	RBCK1	7.09e-20	1.85e-18	24	7	4.71163				ENSMUSG00000035227	Spcs2	6.94788e-14	1.55697e-12	24	3	0.0755643
ENSPANG00000023464	NDUFS8	7.49e-20	1.95e-18	24	6	3.8977				ENSMUSG00000020196	Cabin1	6.98174e-14	1.56188e-12	24	13	0.0412077
ENSPANG00000006416	PPP6R2	7.52e-20	1.95e-18	24	6	3.48218				ENSMUSG00000001175	Calm1	7.32936e-14	1.63685e-12	24	5	0.0346968
ENSPANG00000006706	SLC4A2	7.56e-20	1.96e-18	24	6	3.36901				ENSMUSG00000037617	Spag1	7.47313e-14	1.66611e-12	24	1	0.0647409
ENSPANG00000024835	CDK9	7.67e-20	1.98e-18	24	6	2.71337				ENSMUSG00000050714	Zbtb26	7.5095e-14	1.67137e-12	24	3	0.0663964
ENSPANG00000016596	TRABD	8.15e-20	2.11e-18	24	6	1.86857				ENSMUSG00000032459	Mrps22	7.54605e-14	1.67666e-12	24	3	0.0805253
ENSPANG00000003969	YIPF2	8.18e-20	2.11e-18	24	6	3.2887				ENSMUSG00000040446	Rprd1a	7.73143e-14	1.71494e-12	24	3	0.0792661
ENSPANG00000009496	DVL1	8.24e-20	2.12e-18	24	6	3.13853				ENSMUSG00000027340	Slc23a2	7.88296e-14	1.74559e-12	24	14	0.0641017
ENSPANG00000024523	PBK	8.47e-20	2.18e-18	24	19	11.6665				ENSMUSG00000039671	Zmynd8	7.92129e-14	1.75111e-12	24	4	0.0514993
ENSPANG00000010789	CWC27	8.56e-20	2.19e-18	24	17	5.29259				ENSMUSG00000036339	Tmem260	7.95981e-14	1.75666e-12	24	4	0.0587306
ENSPANG00000007016	KLC4	8.56e-20	2.19e-18	24	7	5.32284				ENSMUSG00000023147	Get1	8.6018e-14	1.89515e-12	24	4	0.0663735
ENSPANG00000019034	ASPSCR1	8.57e-20	2.19e-18	24	6	3.32191				ENSMUSG00000020160	Meis1	8.68555e-14	1.90718e-12	24	2	0.0646668
ENSPANG00000007533	SLC35C2	8.6e-20	2.2e-18	24	7	6.35092				ENSMUSG00000057230	Aak1	8.68555e-14	1.90718e-12	24	23	0.0482064
ENSPANG00000023591	ENSPANG00000023591	8.94e-20	2.28e-18	24	7	6.86895				ENSMUSG00000039621	Prex1	9.16072e-14	2.00815e-12	24	10	0.0514332
ENSPANG00000020074	MTG1	9.05e-20	2.3e-18	24	7	7.97844				ENSMUSG00000022018	Rgcc	9.24982e-14	2.02429e-12	24	17	0.0942856
ENSPANG00000012297	AFG3L2	9.27e-20	2.36e-18	24	19	6.44753				ENSMUSG00000021932	Rnaseh2b	9.38507e-14	2.05046e-12	24	19	0.0564468
ENSPANG00000020781	SPATA2	9.31e-20	2.36e-18	24	6	0.863569				ENSMUSG00000045038	Prkce	9.43059e-14	2.05697e-12	24	18	0.0773678
ENSPANG00000015648	LENG1	9.59e-20	2.43e-18	24	7	1.28029				ENSMUSG00000025764	Jade1	9.47632e-14	2.0635e-12	24	12	0.0640421
ENSPANG00000026056	GAS2L1	9.72e-20	2.46e-18	24	6	0.752641				ENSMUSG00000021703	Serinc5	9.70828e-14	2.1105e-12	24	11	0.0647138
ENSPANG00000003281	XRCC4	9.75e-20	2.46e-18	24	19	1.48809				ENSMUSG00000020709	Adap2	9.75534e-14	2.11722e-12	24	17	0.0958714
ENSPANG00000019005	RFNG	9.93e-20	2.5e-18	24	6	3.21938				ENSMUSG00000035621	Midn	9.89786e-14	2.14459e-12	24	14	0.0748881
ENSPANG00000019964	ENSPANG00000019964	1.02e-19	2.56e-18	24	8	0.421708				ENSMUSG00000019854	Reps1	9.94583e-14	2.15142e-12	24	11	0.0428931
ENSPANG00000008801	SCAF1	1.02e-19	2.57e-18	24	6	1.69501				ENSMUSG00000024691	Fam111a	1.03378e-13	2.23253e-12	24	5	0.102486
ENSPANG00000013428	CIAO2B	1.03e-19	2.57e-18	24	6	19.9299				ENSMUSG00000020963	Tshr	1.05905e-13	2.28334e-12	24	7	0.133557
ENSPANG00000018283	H1-10	1.05e-19	2.62e-18	24	6	10.1997				ENSMUSG00000039804	Ncoa5	1.07451e-13	2.31284e-12	24	3	0.0602888
ENSPANG00000026386	AP1M1	1.07e-19	2.67e-18	24	6	3.3431				ENSMUSG00000022146	Osmr	1.10608e-13	2.37689e-12	24	4	0.0814688
ENSPANG00000015181	ENKD1	1.08e-19	2.7e-18	24	6	1.19245				ENSMUSG00000040813	Tex264	1.12221e-13	2.4076e-12	24	16	0.0531183
ENSPANG00000015144	ANKRD54	1.12e-19	2.79e-18	24	7	2.89411				ENSMUSG00000033453	Adamts15	1.1496e-13	2.46233e-12	24	3	0.0777415
ENSPANG00000000274	ZDHHC24	1.13e-19	2.8e-18	24	6	0.608163				ENSMUSG00000030681	Mvp	1.17199e-13	2.50618e-12	24	14	0.066129
ENSPANG00000010574	ZBTB7A	1.38e-19	3.43e-18	24	6	0.334636				ENSMUSG00000026509	Capn2	1.17766e-13	2.51419e-12	24	4	0.0544764
ENSPANG00000008971	ENSPANG00000008971	1.43e-19	3.56e-18	24	7	4.13545				ENSMUSG00000046949	Nqo2	1.18906e-13	2.53441e-12	24	4	0.0881891
ENSPANG00000016054	PML	1.45e-19	3.59e-18	24	6	0.873005				ENSMUSG00000071252	2210408I21Rik	1.20058e-13	2.5548e-12	24	12	0.0657313
ENSPANG00000005376	B3GAT3	1.47e-19	3.62e-18	24	6	4.72199				ENSMUSG00000020894	Vamp2	1.20638e-13	2.56297e-12	24	17	0.049599
ENSPANG00000001759	PYGO2	1.5e-19	3.7e-18	24	7	2.41389				ENSMUSG00000045482	Trrap	1.25984e-13	2.6722e-12	24	12	0.0385761
ENSPANG00000004309	THOC6	1.53e-19	3.77e-18	24	6	3.83278				ENSMUSG00000038759	Nup205	1.27203e-13	2.69369e-12	24	4	0.0500542
ENSPANG00000022114	ENSPANG00000022114	1.59e-19	3.9e-18	24	7	18.0517				ENSMUSG00000046806	Cyren	1.27817e-13	2.70232e-12	24	3	0.073397
ENSPANG00000005344	RITA1	1.61e-19	3.95e-18	24	6	1.77138				ENSMUSG00000027465	Tbc1d20	1.29676e-13	2.73721e-12	24	14	0.058156
ENSPANG00000015217	IMPA1	1.67e-19	4.1e-18	24	20	2.02217				ENSMUSG00000040016	Ptger3	1.32197e-13	2.78144e-12	24	1	0.109679
ENSPANG00000012013	DDX41	1.7e-19	4.15e-18	24	6	4.7571				ENSMUSG00000035933	Cog5	1.32197e-13	2.78144e-12	24	5	0.0578981
ENSPANG00000016639	SPHK2	1.71e-19	4.19e-18	24	7	0.708024				ENSMUSG00000040010	Slc7a5	1.40726e-13	2.95615e-12	24	17	0.0878322
ENSPANG00000017711	GTPBP3	1.73e-19	4.22e-18	24	6	0.487129				ENSMUSG00000026887	Mrrf	1.44149e-13	3.0232e-12	24	6	0.0572547
ENSPANG00000021196	PLEKHM1	1.74e-19	4.24e-18	24	6	0.856846				ENSMUSG00000038122	Tbc1d32	1.46242e-13	3.06218e-12	24	6	0.0660268
ENSPANG00000022954	GADD45B	1.76e-19	4.27e-18	24	5	3.78891				ENSMUSG00000024352	Spata24	1.47654e-13	3.08681e-12	24	13	0.0641123
ENSPANG00000010631	LONP1	1.81e-19	4.4e-18	24	6	1.87502				ENSMUSG00000022957	Itsn1	1.50518e-13	3.13666e-12	24	4	0.0482316
ENSPANG00000007589	EEF2	1.94e-19	4.71e-18	24	7	25.8492				ENSMUSG00000020644	Id2	1.50518e-13	3.13666e-12	24	5	0.0909273
ENSPANG00000006123	ATG4D	1.96e-19	4.75e-18	24	6	1.01302				ENSMUSG00000055660	Mettl4	1.51242e-13	3.14675e-12	24	5	0.082303
ENSPANG00000023063	DTX2	1.98e-19	4.79e-18	24	6	0.344794				ENSMUSG00000022257	Laptm4b	1.52701e-13	3.17207e-12	24	4	0.0501356
ENSPANG00000024598	WDR81	2.04e-19	4.92e-18	24	6	0.422523				ENSMUSG00000071708	Sms	1.54916e-13	3.21298e-12	24	4	0.076363
ENSPANG00000011236	NDUFV1	2.05e-19	4.93e-18	24	6	24.0468				ENSMUSG00000013622	Atraid	1.55662e-13	3.22333e-12	24	16	0.0392759
ENSPANG00000011890	ENSPANG00000011890	2.07e-19	4.98e-18	24	6	3.56507				ENSMUSG00000049929	Lpar4	1.58678e-13	3.28061e-12	24	6	0.0974897
ENSPANG00000018204	NEU1	2.09e-19	5.03e-18	24	7	4.73461				ENSMUSG00000022139	Mbnl2	1.59442e-13	3.29118e-12	24	22	0.0361798
ENSPANG00000006914	GLYCTK	2.12e-19	5.07e-18	24	7	1.49825				ENSMUSG00000064289	Tank	1.6253e-13	3.34966e-12	24	4	0.0615722
ENSPANG00000012804	CLASRP	2.18e-19	5.21e-18	24	6	2.85405				ENSMUSG00000020413	Hus1	1.66474e-13	3.42017e-12	24	4	0.0547773
ENSPANG00000008708	SDSL	2.21e-19	5.28e-18	24	7	1.25611				ENSMUSG00000058258	Idi1	1.66474e-13	3.42017e-12	24	5	0.12057
ENSPANG00000015902	CHTF18	2.27e-19	5.41e-18	24	6	0.154232				ENSMUSG00000044786	Zfp36	1.69697e-13	3.47547e-12	24	16	0.0956038
ENSPANG00000010533	ADPRS	2.29e-19	5.44e-18	24	7	2.10023				ENSMUSG00000038520	Tbc1d17	1.69697e-13	3.47547e-12	24	13	0.0853764
ENSPANG00000000690	CAPN15	2.29e-19	5.46e-18	24	7	0.210593				ENSMUSG00000067586	S1pr3	1.72154e-13	3.52029e-12	24	9	0.0681985
ENSPANG00000013477	GPKOW	2.3e-19	5.47e-18	24	6	3.73581				ENSMUSG00000057147	Dph6	1.80601e-13	3.68724e-12	24	8	0.0885959
ENSPANG00000018533	ENSPANG00000018533	2.32e-19	5.49e-18	24	7	31.1984				ENSMUSG00000030055	Rab43	1.81468e-13	3.69342e-12	24	15	0.0621389
ENSPANG00000014189	SAMD1	2.36e-19	5.58e-18	24	7	3.26248				ENSMUSG00000053916	Nanp	1.81468e-13	3.69342e-12	24	21	0.0709719
ENSPANG00000003735	WBP11	2.38e-19	5.62e-18	24	21	1.66359				ENSMUSG00000062797	Hikeshi	1.82338e-13	3.69963e-12	24	2	0.0579355
ENSPANG00000025370	HTRA2	2.43e-19	5.73e-18	24	7	2.65768				ENSMUSG00000056536	Pign	1.82338e-13	3.69963e-12	24	7	0.0673239
ENSPANG00000026436	PNPLA7	2.45e-19	5.77e-18	24	5	1.00297				ENSMUSG00000020251	Glt8d2	1.84092e-13	3.72944e-12	24	0	0.0771252
ENSPANG00000023323	IDH3G	2.49e-19	5.87e-18	24	7	9.18741				ENSMUSG00000042348	Arl15	1.85863e-13	3.75949e-12	24	4	0.0751301
ENSPANG00000022510	IMP4	2.51e-19	5.9e-18	24	6	3.70275				ENSMUSG00000051495	Irf2bp2	1.87651e-13	3.78979e-12	24	2	0.0729176
ENSPANG00000009046	YJU2	2.54e-19	5.96e-18	24	7	0.820756				ENSMUSG00000036620	Mgat4b	1.91276e-13	3.85706e-12	24	16	0.0690346
ENSPANG00000025899	ENSPANG00000025899	2.56e-19	6e-18	24	6	0.267349				ENSMUSG00000001729	Akt1	1.93115e-13	3.88814e-12	24	17	0.0537353
ENSPANG00000013525	ENSPANG00000013525	2.57e-19	6.01e-18	24	7	75.9428				ENSMUSG00000022474	Pmm1	1.97788e-13	3.97611e-12	24	16	0.0681075
ENSPANG00000008631	KLHDC4	2.64e-19	6.15e-18	24	5	2.95369				ENSMUSG00000068740	Celsr2	2.13501e-13	4.28541e-12	24	17	0.0643047
ENSPANG00000006681	COQ8B	2.64e-19	6.15e-18	24	5	1.72752				ENSMUSG00000028268	Gbp3	2.16581e-13	4.34058e-12	24	14	0.108376
ENSPANG00000019251	ANAPC11	2.72e-19	6.33e-18	24	6	7.71576				ENSMUSG00000032014	Oaf	2.18659e-13	4.36884e-12	24	13	0.0683773
ENSPANG00000007916	XKR8	2.75e-19	6.4e-18	24	6	0.31109				ENSMUSG00000026790	Odf2	2.18659e-13	4.36884e-12	24	14	0.0661908
ENSPANG00000018779	DDRGK1	2.78e-19	6.45e-18	24	7	12.3749				ENSMUSG00000030306	Tmtc1	2.28253e-13	4.55358e-12	24	20	0.0710379
ENSPANG00000009082	ENSPANG00000009082	2.79e-19	6.46e-18	24	5	2.20836				ENSMUSG00000028919	Arhgef19	2.5228e-13	5.02526e-12	24	3	0.0994733
ENSPANG00000006929	TMEM120A	2.85e-19	6.59e-18	24	7	6.38554				ENSMUSG00000034108	Ccs	2.54695e-13	5.06563e-12	24	17	0.0591482
ENSPANG00000023293	OPLAH	3.02e-19	6.97e-18	24	6	0.687392				ENSMUSG00000020604	Arsg	2.59591e-13	5.15519e-12	24	12	0.0691114
ENSPANG00000009993	PIGQ	3.1e-19	7.14e-18	24	6	1.39179				ENSMUSG00000038587	Akap12	2.65842e-13	5.27132e-12	24	7	0.0603518
ENSPANG00000018516	MON1B	3.1e-19	7.14e-18	24	7	1.44869				ENSMUSG00000060601	Nr1h2	2.6711e-13	5.28845e-12	24	14	0.0540221
ENSPANG00000007007	TMEM134	3.14e-19	7.23e-18	24	6	4.15554				ENSMUSG00000031799	Tpm4	2.84143e-13	5.61719e-12	24	6	0.0645755
ENSPANG00000015377	OCEL1	3.16e-19	7.26e-18	24	6	1.41735				ENSMUSG00000003541	Ier3	2.88223e-13	5.68926e-12	24	18	0.102406
ENSPANG00000004922	SIRT6	3.22e-19	7.38e-18	24	6	0.667093				ENSMUSG00000032633	Flcn	2.89596e-13	5.70774e-12	24	14	0.0879757
ENSPANG00000010723	TBC1D25	3.25e-19	7.43e-18	24	6	1.51155				ENSMUSG00000048970	C1galt1c1	2.93753e-13	5.78097e-12	24	3	0.0639772
ENSPANG00000016350	TBC1D10A	3.25e-19	7.43e-18	24	6	2.69427				ENSMUSG00000026437	Cdk18	3.09504e-13	6.08179e-12	24	18	0.055719
ENSPANG00000021088	C16orf91	3.28e-19	7.48e-18	24	6	4.14331				ENSMUSG00000027575	Arfgap1	3.15435e-13	6.18904e-12	24	13	0.044857
ENSPANG00000018429	GFOD2	3.3e-19	7.5e-18	24	6	2.2237				ENSMUSG00000025451	Paip1	3.16935e-13	6.20917e-12	24	3	0.0941705
ENSPANG00000022200	FBXO31	3.29e-19	7.5e-18	24	7	1.23641				ENSMUSG00000016487	Ppfibp1	3.41914e-13	6.68853e-12	24	8	0.0755796
ENSPANG00000003834	RNH1	3.32e-19	7.53e-18	24	6	5.59147				ENSMUSG00000002910	Arrdc2	3.45169e-13	6.74213e-12	24	18	0.0933851
ENSPANG00000006962	TOLLIP	3.36e-19	7.61e-18	24	6	2.66545				ENSMUSG00000030979	Uros	3.51772e-13	6.86086e-12	24	4	0.0625921
ENSPANG00000006701	LARP7	3.53e-19	7.99e-18	24	16	2.16669				ENSMUSG00000038074	Fkbp14	3.602e-13	7.01478e-12	24	2	0.0961065
ENSPANG00000021235	MAP3K14	3.72e-19	8.41e-18	24	7	0.589377				ENSMUSG00000021754	Map3k1	3.63626e-13	7.07099e-12	24	5	0.0716054
ENSPANG00000021678	LRRC14	3.78e-19	8.54e-18	24	6	0.560851				ENSMUSG00000034560	Washc4	3.65352e-13	7.08349e-12	24	3	0.0611193
ENSPANG00000009837	NUDT8	3.79e-19	8.55e-18	24	6	2.2472				ENSMUSG00000044952	Kctd21	3.65352e-13	7.08349e-12	24	4	0.0925345
ENSPANG00000006498	BLVRB	3.8e-19	8.55e-18	24	6	3.72758				ENSMUSG00000036986	Pml	3.72334e-13	7.19753e-12	24	5	0.0498588
ENSPANG00000013568	FAM193B	3.82e-19	8.58e-18	24	6	1.25709				ENSMUSG00000031434	Morc4	3.72334e-13	7.19753e-12	24	5	0.0817008
ENSPANG00000016367	PAGR1	3.91e-19	8.77e-18	24	6	1.32704				ENSMUSG00000002846	Timmdc1	3.84869e-13	7.42888e-12	24	3	0.0566697
ENSPANG00000023716	ENSPANG00000023716	4.05e-19	9.07e-18	24	7	12.5399				ENSMUSG00000019917	Septin10	3.90368e-13	7.51286e-12	24	10	0.0539875
ENSPANG00000010985	SIRT4	4.06e-19	9.08e-18	24	8	0.908027				ENSMUSG00000052151	Plpp2	3.90368e-13	7.51286e-12	24	15	0.082182
ENSPANG00000013678	ZNRD2	4.07e-19	9.09e-18	24	6	2.76503				ENSMUSG00000001844	Zdhhc4	3.95944e-13	7.60898e-12	24	17	0.0472081
ENSPANG00000021916	PTPN23	4.09e-19	9.13e-18	24	6	2.31974				ENSMUSG00000037321	Tap1	4.11198e-13	7.89055e-12	24	12	0.0719419
ENSPANG00000021295	ZFYVE27	4.11e-19	9.15e-18	24	7	2.31382				ENSMUSG00000061079	Zfp143	4.15102e-13	7.95378e-12	24	4	0.0719523
ENSPANG00000024895	CDK20	4.11e-19	9.15e-18	24	6	1.52606				ENSMUSG00000034472	Rasd2	4.27031e-13	8.1704e-12	24	18	0.0668989
ENSPANG00000017539	PEX14	4.13e-19	9.17e-18	24	6	2.47474				ENSMUSG00000042797	Aqp11	4.54046e-13	8.6746e-12	24	18	0.0616212
ENSPANG00000002373	RCE1	4.24e-19	9.4e-18	24	6	0.912781				ENSMUSG00000020121	Srgap1	4.56192e-13	8.7029e-12	24	6	0.0590993
ENSPANG00000012666	ENSPANG00000012666	4.25e-19	9.41e-18	24	6	0.409277				ENSMUSG00000053819	Camk2d	4.64878e-13	8.85569e-12	24	7	0.0509768
ENSPANG00000025926	MIGA2	4.28e-19	9.46e-18	24	6	2.09784				ENSMUSG00000021417	Eci2	4.67075e-13	8.88461e-12	24	16	0.0633716
ENSPANG00000022454	ZSWIM8	4.45e-19	9.83e-18	24	6	2.46687				ENSMUSG00000035992	Fnip1	4.75964e-13	9.04056e-12	24	16	0.0692478
ENSPANG00000020744	GGT5	4.46e-19	9.83e-18	24	6	0.773873				ENSMUSG00000003458	Ncstn	4.91923e-13	9.33013e-12	24	15	0.0512041
ENSPANG00000015624	KLF2	4.54e-19	1e-17	24	6	0.688089				ENSMUSG00000017210	Med24	4.96578e-13	9.4048e-12	24	5	0.0717471
ENSPANG00000026297	MAN1B1	4.62e-19	1.02e-17	24	6	4.74225				ENSMUSG00000041598	Cdc42ep4	5.37939e-13	1.01734e-11	24	18	0.0712172
ENSPANG00000014697	IRF3	4.65e-19	1.02e-17	24	7	2.85744				ENSMUSG00000027263	Tubgcp4	5.48152e-13	1.03516e-11	24	3	0.067791
ENSPANG00000021827	GTF3C5	4.84e-19	1.06e-17	24	6	1.90598				ENSMUSG00000018906	P4ha2	5.77234e-13	1.08851e-11	24	23	0.0913544
ENSPANG00000024188	ENSPANG00000024188	4.89e-19	1.07e-17	24	6	2.28172				ENSMUSG00000038172	Ttc39b	5.90949e-13	1.11277e-11	24	12	0.0757749
ENSPANG00000000876	RNF123	4.93e-19	1.08e-17	24	6	1.2692				ENSMUSG00000018669	Cdk5rap3	5.99331e-13	1.12693e-11	24	15	0.0519679
ENSPANG00000024840	ST6GALNAC4	4.93e-19	1.08e-17	24	7	1.37942				ENSMUSG00000036437	Npy1r	6.1069e-13	1.14664e-11	24	23	0.126296
ENSPANG00000017530	HEXIM1	5.09e-19	1.11e-17	24	7	3.56632				ENSMUSG00000042675	Ypel3	6.2226e-13	1.16669e-11	24	13	0.0682739
ENSPANG00000014917	ZNF579	5.12e-19	1.12e-17	24	6	0.47001				ENSMUSG00000039988	Ankrd13c	6.25186e-13	1.1705e-11	24	3	0.0688174
ENSPANG00000007323	RETREG2	5.18e-19	1.13e-17	24	7	8.32085				ENSMUSG00000029512	Ulk1	6.46051e-13	1.20612e-11	24	14	0.065616
ENSPANG00000018370	ENSPANG00000018370	5.34e-19	1.16e-17	24	7	1.73365				ENSMUSG00000035686	Thrsp	6.46051e-13	1.20612e-11	24	23	0.167503
ENSPANG00000004021	ENSPANG00000004021	5.41e-19	1.17e-17	24	4	0.368455				ENSMUSG00000029484	Anxa3	6.7705e-13	1.26219e-11	24	3	0.0850864
ENSPANG00000007984	GPATCH3	5.45e-19	1.18e-17	24	6	1.01441				ENSMUSG00000043962	Thrap3	6.83423e-13	1.27226e-11	24	12	0.0440195
ENSPANG00000020905	MRPS34	5.56e-19	1.2e-17	24	6	8.18921				ENSMUSG00000024843	Chka	6.93094e-13	1.28843e-11	24	2	0.0862103
ENSPANG00000020989	TRIM8	5.7e-19	1.23e-17	24	7	3.49707				ENSMUSG00000045730	Adrb2	7.1284e-13	1.32325e-11	24	16	0.111254
ENSPANG00000009755	WDR18	5.69e-19	1.23e-17	24	7	0.494604				ENSMUSG00000029482	Aacs	7.16184e-13	1.3257e-11	24	22	0.110863
ENSPANG00000020539	TECPR1	5.83e-19	1.25e-17	24	6	0.549879				ENSMUSG00000022390	Zc3h7b	7.16184e-13	1.3257e-11	24	17	0.0456068
ENSPANG00000025402	PRPF31	5.82e-19	1.25e-17	24	6	1.35662				ENSMUSG00000022724	Riox2	7.19544e-13	1.32816e-11	24	6	0.0623977
ENSPANG00000023659	MAPK7	5.92e-19	1.27e-17	24	6	0.816895				ENSMUSG00000028444	Cntfr	7.19544e-13	1.32816e-11	24	20	0.117102
ENSPANG00000005053	FBXO6	6e-19	1.29e-17	24	6	1.96505				ENSMUSG00000028989	Angptl7	7.2631e-13	1.33876e-11	24	21	0.163439
ENSPANG00000020858	ATOH8	6.01e-19	1.29e-17	24	6	0.193053				ENSMUSG00000028402	Mpdz	7.435e-13	1.36852e-11	24	3	0.0649509
ENSPANG00000022916	MVD	6.02e-19	1.29e-17	24	6	2.8414				ENSMUSG00000022562	Oplah	7.57539e-13	1.3924e-11	24	19	0.0843391
ENSPANG00000000383	ENSPANG00000000383	6.07e-19	1.3e-17	24	6	2.05971				ENSMUSG00000020453	Patz1	7.64656e-13	1.40351e-11	24	15	0.0650827
ENSPANG00000025930	LRRC8A	6.08e-19	1.3e-17	24	6	1.89841				ENSMUSG00000024975	Pdcd4	7.71839e-13	1.41471e-11	24	13	0.121977
ENSPANG00000015762	ZDHHC8	6.28e-19	1.34e-17	24	6	0.580219				ENSMUSG00000018761	Mpdu1	7.86404e-13	1.4394e-11	24	16	0.0611459
ENSPANG00000004771	CLDN15	6.31e-19	1.34e-17	24	7	1.61431				ENSMUSG00000026426	Arl8a	8.04991e-13	1.46931e-11	24	13	0.0396835
ENSPANG00000014259	POLG	6.35e-19	1.35e-17	24	6	2.6556				ENSMUSG00000015013	Trappc2l	8.04991e-13	1.46931e-11	24	14	0.0678151
ENSPANG00000000636	VPS72	6.5e-19	1.38e-17	24	7	5.22523				ENSMUSG00000026234	Ncl	8.27867e-13	1.50895e-11	24	16	0.0739418
ENSPANG00000025052	NOL4L	6.57e-19	1.39e-17	24	6	0.637809				ENSMUSG00000034271	Jdp2	8.43471e-13	1.53526e-11	24	20	0.0623593
ENSPANG00000020904	TUBGCP6	6.57e-19	1.39e-17	24	6	0.844385				ENSMUSG00000022754	Tmem45a	8.47416e-13	1.5403e-11	24	6	0.0670857
ENSPANG00000015094	EDC4	6.72e-19	1.42e-17	24	6	2.44401				ENSMUSG00000019978	Epb41l2	8.51381e-13	1.54536e-11	24	1	0.0581585
ENSPANG00000012294	VPS45	6.79e-19	1.43e-17	24	19	3.51018				ENSMUSG00000031584	Gsr	8.55363e-13	1.55043e-11	24	11	0.0433859
ENSPANG00000006852	ANKRD39	6.82e-19	1.43e-17	24	6	2.18716				ENSMUSG00000056476	Med12l	8.75551e-13	1.58264e-11	24	5	0.0596492
ENSPANG00000017897	ACD	6.81e-19	1.43e-17	24	6	0.811949				ENSMUSG00000052273	Dnah3	8.75551e-13	1.58264e-11	24	23	0.136459
ENSPANG00000003111	CTSD	6.94e-19	1.46e-17	24	6	14.7148				ENSMUSG00000060935	Tmem263	8.83756e-13	1.59527e-11	24	6	0.0671327
ENSPANG00000009064	ATG4B	7.14e-19	1.5e-17	24	6	2.47314				ENSMUSG00000021666	Gfm2	9.25932e-13	1.66452e-11	24	5	0.0591542
ENSPANG00000025968	FUBP3	7.22e-19	1.51e-17	24	19	2.6544				ENSMUSG00000032035	Ets1	9.25932e-13	1.66452e-11	24	8	0.0599733
ENSPANG00000025600	TNFRSF6B	7.26e-19	1.52e-17	24	7	0.699585				ENSMUSG00000026029	Casp8	9.25932e-13	1.66452e-11	24	8	0.0603092
ENSPANG00000023491	TAB1	7.48e-19	1.56e-17	24	7	1.24941				ENSMUSG00000020868	Xylt2	9.38966e-13	1.68563e-11	24	13	0.0607497
ENSPANG00000024303	MED15	7.75e-19	1.61e-17	24	6	1.58205				ENSMUSG00000027222	Pex16	9.43351e-13	1.69118e-11	24	13	0.0805852
ENSPANG00000021149	ZNF688	7.74e-19	1.61e-17	24	7	1.10854				ENSMUSG00000034320	Slc26a2	9.74612e-13	1.74484e-11	24	15	0.0790851
ENSPANG00000007711	RAB40C	7.8e-19	1.62e-17	24	6	0.650265				ENSMUSG00000033790	Tubgcp5	1.0163e-12	1.81699e-11	24	4	0.0685283
ENSPANG00000021281	HPS1	8.03e-19	1.67e-17	24	7	2.66863				ENSMUSG00000032878	Ccdc85a	1.04994e-12	1.87457e-11	24	20	0.0554311
ENSPANG00000023593	CHST12	8.15e-19	1.69e-17	24	6	0.865284				ENSMUSG00000048271	Rbm33	1.11016e-12	1.97939e-11	24	12	0.0360783
ENSPANG00000021454	RAB5C	8.16e-19	1.69e-17	24	7	18.1729				ENSMUSG00000068267	Cenpb	1.11533e-12	1.9859e-11	24	16	0.0603625
ENSPANG00000021475	DHX58	8.2e-19	1.7e-17	24	5	1.21531				ENSMUSG00000022125	Cln5	1.13098e-12	2.01103e-11	24	0	0.057446
ENSPANG00000012309	NKD2	8.32e-19	1.72e-17	24	6	0.261482				ENSMUSG00000024413	Npc1	1.14685e-12	2.03647e-11	24	15	0.0921771
ENSPANG00000024422	ENSPANG00000024422	8.32e-19	1.72e-17	24	5	0.159645				ENSMUSG00000027765	P2ry1	1.15755e-12	2.05269e-11	24	21	0.0848663
ENSPANG00000021782	IFT52	8.35e-19	1.72e-17	24	19	2.24627				ENSMUSG00000039886	Tmem120a	1.16293e-12	2.05666e-11	24	15	0.0813449
ENSPANG00000010767	ENSPANG00000010767	8.76e-19	1.8e-17	24	8	0.986684				ENSMUSG00000028322	Exosc3	1.16293e-12	2.05666e-11	24	3	0.0676773
ENSPANG00000006009	SCRIB	9.06e-19	1.86e-17	24	6	0.602827				ENSMUSG00000034574	Daam1	1.16834e-12	2.06344e-11	24	4	0.06836
ENSPANG00000011501	SKIV2L	9.15e-19	1.88e-17	24	5	2.02595				ENSMUSG00000002871	Tpra1	1.17924e-12	2.07988e-11	24	8	0.063107
ENSPANG00000004688	DPF2	9.25e-19	1.89e-17	24	7	3.48678				ENSMUSG00000018326	Ywhab	1.20133e-12	2.11599e-11	24	3	0.0459823
ENSPANG00000007390	IRF7	9.32e-19	1.91e-17	24	6	0.486736				ENSMUSG00000047766	Lrrc49	1.22952e-12	2.15693e-11	24	6	0.0455944
ENSPANG00000014435	MICAL1	9.35e-19	1.91e-17	24	8	1.90493				ENSMUSG00000030247	Kcnj8	1.22952e-12	2.15693e-11	24	13	0.079822
ENSPANG00000010297	ENSPANG00000010297	9.36e-19	1.91e-17	24	6	1.9875				ENSMUSG00000006127	Inpp5k	1.22952e-12	2.15693e-11	24	17	0.0474011
ENSPANG00000019319	ENSPANG00000019319	9.48e-19	1.93e-17	24	6	3.43463				ENSMUSG00000028608	Czib	1.25254e-12	2.19144e-11	24	3	0.0508355
ENSPANG00000021587	TADA3	9.77e-19	1.99e-17	24	7	6.73215				ENSMUSG00000058997	Vwa8	1.25254e-12	2.19144e-11	24	13	0.0450024
ENSPANG00000026337	NOXA1	9.94e-19	2.02e-17	24	6	0.143675				ENSMUSG00000025505	Tmem80	1.29384e-12	2.26068e-11	24	5	0.0577929
ENSPANG00000007761	ENSPANG00000007761	1e-18	2.03e-17	24	7	5.73743				ENSMUSG00000019883	Echdc1	1.29985e-12	2.26815e-11	24	4	0.0850045
ENSPANG00000024974	ZNF598	1.03e-18	2.09e-17	24	5	0.620496				ENSMUSG00000042572	Ube2q1	1.30588e-12	2.27565e-11	24	15	0.0457499
ENSPANG00000006675	NFIL3	1.03e-18	2.09e-17	24	13	3.99456				ENSMUSG00000042500	Ago4	1.31804e-12	2.29377e-11	24	7	0.0715213
ENSPANG00000008881	MPND	1.05e-18	2.12e-17	24	6	2.9037				ENSMUSG00000031024	Denn2b	1.32416e-12	2.30136e-11	24	5	0.0724147
ENSPANG00000007028	TRMT61A	1.07e-18	2.16e-17	24	6	0.530761				ENSMUSG00000020137	Thap2	1.37413e-12	2.38504e-11	24	3	0.136339
ENSPANG00000026102	RXRA	1.08e-18	2.18e-17	24	6	0.983473				ENSMUSG00000020743	Mif4gd	1.39334e-12	2.41518e-11	24	5	0.0769085
ENSPANG00000004724	FZR1	1.09e-18	2.19e-17	24	6	1.6277				ENSMUSG00000034021	Pds5b	1.41937e-12	2.45704e-11	24	3	0.0468804
ENSPANG00000013651	C11orf68	1.13e-18	2.27e-17	24	7	2.00442				ENSMUSG00000040459	Arglu1	1.4392e-12	2.48808e-11	24	10	0.0424078
ENSPANG00000004444	PGLS	1.17e-18	2.34e-17	24	6	11.589				ENSMUSG00000025609	Mkln1	1.48654e-12	2.56654e-11	24	5	0.0462117
ENSPANG00000024323	ENSPANG00000024323	1.19e-18	2.39e-17	24	6	2.5916				ENSMUSG00000057229	Dmac2	1.5932e-12	2.74707e-11	24	14	0.0754281
ENSPANG00000013161	TEX264	1.19e-18	2.39e-17	24	7	8.67588				ENSMUSG00000035960	Apex1	1.61542e-12	2.78171e-11	24	14	0.0595487
ENSPANG00000009299	RNF44	1.23e-18	2.46e-17	24	7	1.11588				ENSMUSG00000028901	Gmeb1	1.6229e-12	2.7836e-11	24	4	0.0603315
ENSPANG00000015180	ENSPANG00000015180	1.24e-18	2.47e-17	24	12	0.729903				ENSMUSG00000046798	Cldn12	1.6229e-12	2.7836e-11	24	18	0.067226
ENSPANG00000006970	STUB1	1.25e-18	2.5e-17	24	6	14.5469				ENSMUSG00000029311	Hsd17b11	1.6229e-12	2.7836e-11	24	15	0.051567
ENSPANG00000012435	MON1A	1.29e-18	2.57e-17	24	7	2.93746				ENSMUSG00000052406	Rexo4	1.63794e-12	2.80573e-11	24	0	0.0514536
ENSPANG00000012185	SIPA1	1.32e-18	2.62e-17	24	7	1.80334				ENSMUSG00000020570	Sypl	1.64552e-12	2.81502e-11	24	1	0.0529942
ENSPANG00000003892	ENSPANG00000003892	1.33e-18	2.64e-17	24	6	0.912205				ENSMUSG00000026816	Gtf3c5	1.66845e-12	2.85053e-11	24	5	0.0658825
ENSPANG00000006187	PPP4C	1.38e-18	2.73e-17	24	6	12.1372				ENSMUSG00000032231	Anxa2	1.68392e-12	2.8732e-11	24	5	0.0672588
ENSPANG00000005378	ENSPANG00000005378	1.4e-18	2.77e-17	24	6	3.98565				ENSMUSG00000005198	Polr2a	1.7232e-12	2.93639e-11	24	14	0.0533376
ENSPANG00000016971	NTHL1	1.41e-18	2.8e-17	24	7	1.53981				ENSMUSG00000017615	Tnfaip1	1.73116e-12	2.94612e-11	24	9	0.0508343
ENSPANG00000019030	CENPX	1.43e-18	2.83e-17	24	7	2.29648				ENSMUSG00000061882	Ccdc62	1.73916e-12	2.95589e-11	24	13	0.0782726
ENSPANG00000001628	NDUFA13	1.46e-18	2.87e-17	24	6	59.327				ENSMUSG00000037355	Uvssa	1.77152e-12	3.00699e-11	24	12	0.0421144
ENSPANG00000021084	PRRC2A	1.46e-18	2.87e-17	24	6	6.52783				ENSMUSG00000021719	Rgs7bp	1.78792e-12	3.0309e-11	24	21	0.0725186
ENSPANG00000004092	ITPA	1.46e-18	2.87e-17	24	7	3.14235				ENSMUSG00000035198	Tubg1	1.80447e-12	3.055e-11	24	1	0.064211
ENSPANG00000009039	CIC	1.5e-18	2.95e-17	24	6	1.68066				ENSMUSG00000028248	Pnisr	1.88951e-12	3.19484e-11	24	4	0.0505179
ENSPANG00000006873	SCAP	1.53e-18	3e-17	24	6	4.81958				ENSMUSG00000021500	Ddx46	1.91578e-12	3.23508e-11	24	14	0.0553831
ENSPANG00000025049	TRAF7	1.59e-18	3.12e-17	24	6	3.69332				ENSMUSG00000004268	Emg1	1.9335e-12	3.26078e-11	24	5	0.0335493
ENSPANG00000008469	ZBTB3	1.61e-18	3.15e-17	24	7	0.304071				ENSMUSG00000014303	Glis2	1.94241e-12	3.2716e-11	24	20	0.0606949
ENSPANG00000004889	MRPS26	1.61e-18	3.15e-17	24	7	6.3314				ENSMUSG00000026563	Tada1	2.08112e-12	3.49622e-11	24	5	0.0471311
ENSPANG00000003566	KEAP1	1.67e-18	3.27e-17	24	6	4.3035				ENSMUSG00000002289	Angptl4	2.08112e-12	3.49622e-11	24	9	0.149243
ENSPANG00000025192	MCRIP2	1.68e-18	3.28e-17	24	7	3.45573				ENSMUSG00000030352	Tspan9	2.14913e-12	3.60586e-11	24	8	0.061957
ENSPANG00000000510	RNF166	1.7e-18	3.31e-17	24	6	1.38168				ENSMUSG00000032594	Ip6k1	2.26045e-12	3.78777e-11	24	14	0.0433093
ENSPANG00000020414	SUN2	1.72e-18	3.34e-17	24	7	3.33358				ENSMUSG00000036983	Tfb1m	2.42142e-12	4.05231e-11	24	4	0.0910171
ENSPANG00000018889	SORBS3	1.75e-18	3.4e-17	24	6	3.13609				ENSMUSG00000020092	Pald1	2.43254e-12	4.06573e-11	24	15	0.0634575
ENSPANG00000016064	FAM174C	1.76e-18	3.42e-17	24	6	3.1384				ENSMUSG00000048756	Foxo3	2.44371e-12	4.07919e-11	24	19	0.0393486
ENSPANG00000020984	CUEDC2	1.76e-18	3.42e-17	24	6	14.6346				ENSMUSG00000000531	Tamalin	2.45494e-12	4.09271e-11	24	14	0.088273
ENSPANG00000018976	CWC22	1.76e-18	3.42e-17	24	19	1.43617				ENSMUSG00000041974	Spidr	2.48891e-12	4.14407e-11	24	4	0.0432143
ENSPANG00000000246	IFI6	1.81e-18	3.5e-17	24	5	35.8629				ENSMUSG00000050043	Tmx2	2.60554e-12	4.33274e-11	24	4	0.0551307
ENSPANG00000023932	CNTROB	1.81e-18	3.5e-17	24	7	3.13699				ENSMUSG00000019470	Xab2	2.61749e-12	4.34709e-11	24	12	0.0351913
ENSPANG00000003595	APEX2	1.83e-18	3.54e-17	24	6	2.13641				ENSMUSG00000028680	Plk3	2.66584e-12	4.42179e-11	24	16	0.143624
ENSPANG00000020176	TMEM175	1.89e-18	3.63e-17	24	6	1.57004				ENSMUSG00000042408	Zmym6	2.67807e-12	4.43644e-11	24	3	0.0652073
ENSPANG00000021122	MRPL43	1.99e-18	3.83e-17	24	6	9.6099				ENSMUSG00000040774	Cept1	2.70268e-12	4.47156e-11	24	3	0.0614607
ENSPANG00000014392	RPS5	2.02e-18	3.89e-17	24	7	27.7473				ENSMUSG00000030083	Abtb1	2.7652e-12	4.56921e-11	24	12	0.0503328
ENSPANG00000008882	ENSPANG00000008882	2.03e-18	3.89e-17	24	6	5.63177				ENSMUSG00000020114	Cand1	2.81623e-12	4.64767e-11	24	4	0.059795
ENSPANG00000013182	LMAN2	2.03e-18	3.9e-17	24	7	12.406				ENSMUSG00000041143	Tmco4	2.88133e-12	4.73718e-11	24	13	0.0568893
ENSPANG00000020663	ECSIT	2.08e-18	3.98e-17	24	7	7.34481				ENSMUSG00000030104	Edem1	2.88133e-12	4.73718e-11	24	4	0.0731224
ENSPANG00000021734	NOTCH4	2.08e-18	3.98e-17	24	7	0.23018				ENSMUSG00000031214	Ophn1	2.88133e-12	4.73718e-11	24	8	0.0848893
ENSPANG00000000862	ARSA	2.11e-18	4.04e-17	24	6	2.42079				ENSMUSG00000039795	Zfand1	2.9479e-12	4.83448e-11	24	12	0.06088
ENSPANG00000024200	ENSPANG00000024200	2.15e-18	4.1e-17	24	6	2.7754				ENSMUSG00000041741	Pde3a	2.9479e-12	4.83448e-11	24	9	0.0672933
ENSPANG00000023180	HGH1	2.15e-18	4.1e-17	24	7	0.507207				ENSMUSG00000025384	Faap100	2.96139e-12	4.85053e-11	24	15	0.0539389
ENSPANG00000020660	ENSPANG00000020660	2.2e-18	4.19e-17	24	6	1.49162				ENSMUSG00000028261	Ndufaf4	2.97495e-12	4.86664e-11	24	23	0.0626353
ENSPANG00000016141	USF1	2.26e-18	4.3e-17	24	7	6.37921				ENSMUSG00000029228	Lnx1	2.98856e-12	4.88281e-11	24	15	0.0719388
ENSPANG00000022991	NLE1	2.37e-18	4.49e-17	24	7	0.720592				ENSMUSG00000029817	Tra2a	3.09972e-12	5.05181e-11	24	0	0.0949984
ENSPANG00000024340	MYBBP1A	2.43e-18	4.61e-17	24	6	0.956031				ENSMUSG00000026888	Grb14	3.09972e-12	5.05181e-11	24	8	0.0775701
ENSPANG00000018434	PPP2R5E	2.49e-18	4.71e-17	24	18	3.11238				ENSMUSG00000032120	C2cd2l	3.28906e-12	5.34708e-11	24	18	0.0808606
ENSPANG00000006686	RAPGEF3	2.67e-18	5.04e-17	24	6	2.33301				ENSMUSG00000034731	Dgkh	3.28906e-12	5.34708e-11	24	14	0.0778613
ENSPANG00000006897	ATF6B	2.69e-18	5.08e-17	24	6	7.13637				ENSMUSG00000064145	Arih2	3.33435e-12	5.41397e-11	24	13	0.0515949
ENSPANG00000021352	UBTD1	2.69e-18	5.08e-17	24	6	1.24804				ENSMUSG00000051177	Plcb1	3.34958e-12	5.43196e-11	24	1	0.0664764
ENSPANG00000024124	MTG2	2.82e-18	5.3e-17	24	6	0.617484				ENSMUSG00000009378	Slc16a12	3.4424e-12	5.57559e-11	24	19	0.119107
ENSPANG00000019407	FAAP100	2.82e-18	5.31e-17	24	6	0.689446				ENSMUSG00000022855	Senp2	3.45812e-12	5.59412e-11	24	3	0.0538116
ENSPANG00000024782	PCIF1	2.84e-18	5.33e-17	24	6	3.92769				ENSMUSG00000004098	Col5a3	3.5864e-12	5.79447e-11	24	6	0.0732908
ENSPANG00000003568	APBA3	2.84e-18	5.33e-17	24	6	0.655701				ENSMUSG00000006335	Tfpt	3.66894e-12	5.92051e-11	24	16	0.0523684
ENSPANG00000017100	ENSPANG00000017100	2.88e-18	5.39e-17	24	6	12.6465				ENSMUSG00000033871	Ppargc1b	3.70247e-12	5.96727e-11	24	14	0.0729215
ENSPANG00000006259	NOL10	3.07e-18	5.76e-17	24	18	2.27048				ENSMUSG00000035299	Mid1	3.80489e-12	6.1248e-11	24	4	0.0881638
ENSPANG00000018096	ZNF341	3.1e-18	5.79e-17	24	8	0.339548				ENSMUSG00000020108	Ddit4	3.9279e-12	6.31504e-11	24	18	0.148714
ENSPANG00000019303	VPS18	3.1e-18	5.79e-17	24	6	1.62727				ENSMUSG00000027820	Mme	4.01815e-12	6.45221e-11	24	2	0.080572
ENSPANG00000015906	TOM1	3.14e-18	5.85e-17	24	6	2.89471				ENSMUSG00000021470	Ercc6l2	4.12914e-12	6.6223e-11	24	4	0.0630402
ENSPANG00000022611	CCND3	3.18e-18	5.93e-17	24	6	2.94275				ENSMUSG00000049327	Kmt5a	4.14792e-12	6.64429e-11	24	1	0.0539516
ENSPANG00000008157	CFAP410	3.2e-18	5.95e-17	24	6	2.18618				ENSMUSG00000030189	Ybx3	4.28181e-12	6.85038e-11	24	3	0.0512974
ENSPANG00000026310	PSMG3	3.2e-18	5.95e-17	24	7	5.84335				ENSMUSG00000036591	Arhgap21	4.30128e-12	6.87313e-11	24	18	0.0414228
ENSPANG00000018144	LRCH4	3.27e-18	6.08e-17	24	6	2.15125				ENSMUSG00000027845	Dclre1b	4.41995e-12	7.05413e-11	24	17	0.0724635
ENSPANG00000023348	PARP10	3.38e-18	6.27e-17	24	6	0.978061				ENSMUSG00000032235	Ice2	4.52128e-12	7.20707e-11	24	4	0.0653613
ENSPANG00000019037	HYAL3	3.39e-18	6.27e-17	24	8	0.734423				ENSMUSG00000022383	Ppara	4.58317e-12	7.29684e-11	24	16	0.0793524
ENSPANG00000021183	CNNM3	3.42e-18	6.33e-17	24	7	0.640398				ENSMUSG00000037669	Ldah	4.6249e-12	7.35432e-11	24	3	0.0696836
ENSPANG00000024210	DVL2	3.48e-18	6.42e-17	24	7	2.14165				ENSMUSG00000002767	Mrpl2	4.88319e-12	7.74621e-11	24	14	0.058351
ENSPANG00000023358	EHD1	3.52e-18	6.5e-17	24	6	3.10558				ENSMUSG00000018909	Arrb1	4.88319e-12	7.74621e-11	24	5	0.051322
ENSPANG00000019870	PGS1	3.55e-18	6.53e-17	24	7	1.41577				ENSMUSG00000055320	Tead1	4.94994e-12	7.8426e-11	24	1	0.0826546
ENSPANG00000008597	DEAF1	3.6e-18	6.62e-17	24	6	0.972039				ENSMUSG00000014813	Stc1	4.97239e-12	7.86864e-11	24	16	0.0686383
ENSPANG00000017400	ENSPANG00000017400	3.65e-18	6.71e-17	24	6	0.7611				ENSMUSG00000031161	Hdac6	5.08615e-12	8.03894e-11	24	12	0.0550473
ENSPANG00000019141	ALG3	3.65e-18	6.71e-17	24	6	1.9553				ENSMUSG00000056941	Commd7	5.15562e-12	8.13892e-11	24	6	0.0484074
ENSPANG00000005759	KATNB1	3.68e-18	6.74e-17	24	6	0.712895				ENSMUSG00000014980	Tsen15	5.24971e-12	8.27747e-11	24	5	0.0582532
ENSPANG00000007584	FAM98C	3.68e-18	6.74e-17	24	7	0.871273				ENSMUSG00000024042	Sik1	5.2735e-12	8.30496e-11	24	17	0.148763
ENSPANG00000021936	PUF60	3.73e-18	6.82e-17	24	6	14.7825				ENSMUSG00000020326	Ccng1	5.29739e-12	8.32256e-11	24	3	0.0462984
ENSPANG00000006543	SPDYC	3.77e-18	6.89e-17	24	6	1.08293				ENSMUSG00000034858	Fam214a	5.29739e-12	8.32256e-11	24	17	0.094166
ENSPANG00000024001	DDIT3	3.78e-18	6.89e-17	24	6	8.67343				ENSMUSG00000049354	Dcaf7	5.39401e-12	8.4642e-11	24	12	0.0325544
ENSPANG00000005948	PPAN	3.78e-18	6.89e-17	24	6	1.6089				ENSMUSG00000047180	Neurl3	5.44297e-12	8.5308e-11	24	8	0.0685271
ENSPANG00000026192	SLC2A4RG	3.79e-18	6.89e-17	24	6	3.12537				ENSMUSG00000042787	Exog	5.56729e-12	8.71521e-11	24	2	0.0835761
ENSPANG00000004067	ENSPANG00000004067	3.83e-18	6.97e-17	24	9	4.01148				ENSMUSG00000028550	Atg4c	5.79813e-12	9.06572e-11	24	3	0.0784277
ENSPANG00000019062	FBXL19	3.88e-18	7.04e-17	24	6	0.416368				ENSMUSG00000009633	G0s2	6.09305e-12	9.51548e-11	24	21	0.0829197
ENSPANG00000005165	BOLA1	3.94e-18	7.15e-17	24	7	1.2812				ENSMUSG00000038695	Josd2	6.54849e-12	1.02146e-10	24	3	0.0662979
ENSPANG00000010766	ENSPANG00000010766	4.04e-18	7.31e-17	24	6	1.22202				ENSMUSG00000036529	Sbf1	6.57804e-12	1.02484e-10	24	14	0.0402247
ENSPANG00000009375	CNOT3	4.04e-18	7.31e-17	24	6	1.83821				ENSMUSG00000014763	Fam120b	6.60772e-12	1.02824e-10	24	22	0.0506472
ENSPANG00000007493	SLC12A9	4.07e-18	7.35e-17	24	6	0.818131				ENSMUSG00000038895	Zfp653	6.63753e-12	1.03043e-10	24	14	0.0521316
ENSPANG00000013679	DRAP1	4.16e-18	7.52e-17	24	6	1.78221				ENSMUSG00000058709	Egln2	6.63753e-12	1.03043e-10	24	18	0.0491412
ENSPANG00000011131	DEXI	4.17e-18	7.53e-17	24	7	3.96888				ENSMUSG00000037434	Slc30a1	6.91185e-12	1.07175e-10	24	14	0.0791737
ENSPANG00000008535	PTOV1	4.19e-18	7.54e-17	24	7	9.59377				ENSMUSG00000059474	Mbtd1	7.10088e-12	1.09975e-10	24	12	0.0486575
ENSPANG00000004447	NACC1	4.24e-18	7.64e-17	24	6	1.01837				ENSMUSG00000030409	Dmpk	7.19729e-12	1.11337e-10	24	23	0.0607631
ENSPANG00000022647	MARCHF9	4.31e-18	7.73e-17	24	6	1.35948				ENSMUSG00000008393	Carhsp1	7.36083e-12	1.13732e-10	24	15	0.0885657
ENSPANG00000004240	PKN1	4.31e-18	7.73e-17	24	6	4.06707				ENSMUSG00000031513	Leprotl1	7.49429e-12	1.15658e-10	24	4	0.0461716
ENSPANG00000023114	URGCP	4.38e-18	7.86e-17	24	7	2.77729				ENSMUSG00000032547	Ryk	7.63012e-12	1.17615e-10	24	1	0.0420284
ENSPANG00000009636	EMC10	4.46e-18	7.98e-17	24	6	2.97598				ENSMUSG00000027180	Fbxo3	7.69894e-12	1.18537e-10	24	20	0.0429005
ENSPANG00000007771	DPP9	4.49e-18	8.02e-17	24	7	1.34982				ENSMUSG00000062729	Ppox	7.98036e-12	1.22581e-10	24	12	0.0357612
ENSPANG00000014256	OGFR	4.53e-18	8.09e-17	24	7	1.95512				ENSMUSG00000048878	Hexim1	7.98036e-12	1.22581e-10	24	1	0.106164
ENSPANG00000020624	ZMAT5	4.62e-18	8.24e-17	24	7	0.594262				ENSMUSG00000026203	Dnajb2	8.08848e-12	1.24096e-10	24	2	0.0633373
ENSPANG00000014343	UBXN6	4.63e-18	8.24e-17	24	6	9.57127				ENSMUSG00000057531	Dtnbp1	8.27188e-12	1.26613e-10	24	13	0.0515167
ENSPANG00000025880	TIMM44	4.64e-18	8.25e-17	24	6	1.97851				ENSMUSG00000044715	Gskip	8.27188e-12	1.26613e-10	24	4	0.066472
ENSPANG00000013649	FRMD8	4.68e-18	8.32e-17	24	7	0.313235				ENSMUSG00000052812	Atad2b	8.38387e-12	1.28177e-10	24	4	0.0720832
ENSPANG00000024331	CLPTM1	4.71e-18	8.36e-17	24	7	4.55393				ENSMUSG00000022048	Dpysl2	8.45936e-12	1.2918e-10	24	2	0.0554686
ENSPANG00000012252	POLR3B	4.72e-18	8.37e-17	24	19	0.770583				ENSMUSG00000001143	Lman2l	8.57384e-12	1.30624e-10	24	4	0.0723246
ENSPANG00000012757	ENSPANG00000012757	4.75e-18	8.41e-17	24	19	6.42753				ENSMUSG00000009907	Vps4b	8.57384e-12	1.30624e-10	24	13	0.0444501
ENSPANG00000024628	RPH3AL	4.9e-18	8.67e-17	24	6	0.39948				ENSMUSG00000043323	Fbrsl1	8.65101e-12	1.31493e-10	24	12	0.0419987
ENSPANG00000016456	ENSPANG00000016456	5.27e-18	9.32e-17	24	6	3.12217				ENSMUSG00000032026	Rexo2	8.65101e-12	1.31493e-10	24	4	0.0524645
ENSPANG00000026255	CRY1	5.31e-18	9.37e-17	24	13	1.70222				ENSMUSG00000032724	Abtb2	8.68984e-12	1.3193e-10	24	4	0.0763437
ENSPANG00000013448	NSFL1C	5.31e-18	9.37e-17	24	7	7.28057				ENSMUSG00000029916	Agk	9.16946e-12	1.39051e-10	24	7	0.0583588
ENSPANG00000021978	ENSPANG00000021978	5.34e-18	9.4e-17	24	7	18.2069				ENSMUSG00000027951	Adar	9.33503e-12	1.41398e-10	24	12	0.0414922
ENSPANG00000025196	CARD10	5.37e-18	9.44e-17	24	7	0.591389				ENSMUSG00000022556	Hsf1	9.37688e-12	1.41867e-10	24	4	0.0494736
ENSPANG00000015995	ABCC10	5.46e-18	9.6e-17	24	6	0.8731				ENSMUSG00000026691	Fmo3	9.41892e-12	1.42339e-10	24	20	0.0641163
ENSPANG00000017234	NAPRT	5.54e-18	9.73e-17	24	7	2.17158				ENSMUSG00000019944	Rhobtb1	9.84956e-12	1.48675e-10	24	19	0.114374
ENSPANG00000007062	DALRD3	5.55e-18	9.73e-17	24	7	4.03947				ENSMUSG00000027215	Cd82	1.00272e-11	1.51182e-10	24	13	0.0542345
ENSPANG00000011530	NADSYN1	5.59e-18	9.79e-17	24	9	1.40653				ENSMUSG00000031930	Wwp2	1.00721e-11	1.51684e-10	24	10	0.0524564
ENSPANG00000019574	ENSPANG00000019574	6.01e-18	1.05e-16	24	6	0.376743				ENSMUSG00000002983	Relb	1.01625e-11	1.52869e-10	24	12	0.0527666
ENSPANG00000023691	PEMT	6.1e-18	1.07e-16	24	6	3.73529				ENSMUSG00000001416	Cct3	1.02079e-11	1.53201e-10	24	4	0.0635642
ENSPANG00000014556	LFNG	6.12e-18	1.07e-16	24	6	1.30086				ENSMUSG00000042429	Adora1	1.02079e-11	1.53201e-10	24	17	0.0842216
ENSPANG00000018527	RXRB	6.22e-18	1.08e-16	24	6	4.63072				ENSMUSG00000015189	Casd1	1.02536e-11	1.5371e-10	24	6	0.0476495
ENSPANG00000024605	SCARF1	6.25e-18	1.09e-16	24	7	0.651608				ENSMUSG00000073139	Tmem185a	1.03919e-11	1.55605e-10	24	23	0.0563691
ENSPANG00000004441	SLC25A42	6.3e-18	1.1e-16	24	7	1.13757				ENSMUSG00000007039	Ddah2	1.04851e-11	1.56642e-10	24	15	0.0721696
ENSPANG00000002939	NEIL1	6.68e-18	1.16e-16	24	7	7.35729				ENSMUSG00000004270	Lpcat3	1.04851e-11	1.56642e-10	24	7	0.0549017
ENSPANG00000019507	CEP131	6.77e-18	1.17e-16	24	7	0.209581				ENSMUSG00000023066	Rttn	1.08178e-11	1.61428e-10	24	2	0.0439911
ENSPANG00000011042	SMARCA4	6.81e-18	1.18e-16	24	6	1.33908				ENSMUSG00000045312	Lhfpl2	1.08661e-11	1.61965e-10	24	7	0.0592634
ENSPANG00000001019	DVL3	6.91e-18	1.2e-16	24	6	3.43889				ENSMUSG00000076431	Sox4	1.11112e-11	1.65429e-10	24	6	0.0778175
ENSPANG00000009045	GADD45GIP1	6.98e-18	1.21e-16	24	6	7.38858				ENSMUSG00000009418	Nav1	1.13111e-11	1.68214e-10	24	8	0.0596347
ENSPANG00000006535	SGTA	7.02e-18	1.21e-16	24	6	2.60634				ENSMUSG00000048371	Pdp2	1.13616e-11	1.68774e-10	24	15	0.0933149
ENSPANG00000002964	NOP53	7.33e-18	1.26e-16	24	7	6.8224				ENSMUSG00000029458	Brap	1.16176e-11	1.72381e-10	24	13	0.0613805
ENSPANG00000006937	FBRS	7.36e-18	1.27e-16	24	6	1.04391				ENSMUSG00000055067	Smyd3	1.16695e-11	1.72954e-10	24	12	0.0513477
ENSPANG00000020907	PLA2G6	7.37e-18	1.27e-16	24	6	1.62057				ENSMUSG00000032575	Manf	1.18265e-11	1.75082e-10	24	1	0.112587
ENSPANG00000009601	FLYWCH1	7.37e-18	1.27e-16	24	6	1.02116				ENSMUSG00000050029	Rap2c	1.20927e-11	1.7862e-10	24	5	0.0712767
ENSPANG00000017041	EEFSEC	7.59e-18	1.3e-16	24	6	0.477641				ENSMUSG00000057101	Zfp180	1.20927e-11	1.7862e-10	24	2	0.0697997
ENSPANG00000002670	SLC27A1	7.6e-18	1.3e-16	24	7	0.686941				ENSMUSG00000005054	Cstb	1.21467e-11	1.79013e-10	24	14	0.0596746
ENSPANG00000007923	MAF	7.62e-18	1.31e-16	24	6	1.24902				ENSMUSG00000030729	Pgm2l1	1.21467e-11	1.79013e-10	24	20	0.0749693
ENSPANG00000023738	PNPLA6	7.87e-18	1.35e-16	24	6	2.29101				ENSMUSG00000024006	Stk38	1.242e-11	1.8263e-10	24	1	0.053784
ENSPANG00000023501	PCNX3	7.97e-18	1.36e-16	24	6	0.469698				ENSMUSG00000034412	Tbc1d10a	1.242e-11	1.8263e-10	24	15	0.0561675
ENSPANG00000018580	CDAN1	8.11e-18	1.39e-16	24	7	1.21058				ENSMUSG00000074781	Ube2n	1.24754e-11	1.83033e-10	24	4	0.0975382
ENSPANG00000025615	ZNF787	8.25e-18	1.41e-16	24	6	0.29513				ENSMUSG00000019864	Rtn4ip1	1.24754e-11	1.83033e-10	24	4	0.0719096
ENSPANG00000018021	ENSPANG00000018021	8.32e-18	1.42e-16	24	6	3.64736				ENSMUSG00000015468	Notch4	1.2643e-11	1.85284e-10	24	18	0.0570095
ENSPANG00000017334	TRADD	8.53e-18	1.45e-16	24	6	0.611242				ENSMUSG00000057788	Ddx49	1.28128e-11	1.87563e-10	24	16	0.0612749
ENSPANG00000003907	DLGAP4	8.67e-18	1.47e-16	24	7	1.59663				ENSMUSG00000017756	Slc12a7	1.32767e-11	1.9392e-10	24	15	0.0662558
ENSPANG00000018995	DAPK3	8.71e-18	1.48e-16	24	6	2.46013				ENSMUSG00000024440	Pcdh12	1.32767e-11	1.9392e-10	24	7	0.0578873
ENSPANG00000026163	MAMDC4	8.82e-18	1.5e-16	24	7	0.0895071				ENSMUSG00000038518	Jarid2	1.3575e-11	1.98055e-10	24	16	0.0568976
ENSPANG00000016007	PFDN1	9.01e-18	1.52e-16	24	19	10.8503				ENSMUSG00000028133	Rwdd3	1.36961e-11	1.996e-10	24	10	0.0463387
ENSPANG00000020821	SNX21	9.01e-18	1.52e-16	24	6	1.47736				ENSMUSG00000039263	Npepl1	1.38183e-11	2.01157e-10	24	13	0.0512171
ENSPANG00000017664	STRN4	9.03e-18	1.53e-16	24	6	3.22501				ENSMUSG00000042605	Atxn2	1.38798e-11	2.01828e-10	24	6	0.0382176
ENSPANG00000001324	RBM23	9.19e-18	1.55e-16	24	7	3.87927				ENSMUSG00000000568	Hnrnpd	1.40036e-11	2.03402e-10	24	13	0.0551817
ENSPANG00000022729	ELP6	9.24e-18	1.56e-16	24	4	2.00161				ENSMUSG00000003380	Rabac1	1.40659e-11	2.0408e-10	24	18	0.0494746
ENSPANG00000008983	ENSPANG00000008983	9.57e-18	1.61e-16	24	19	4.95168				ENSMUSG00000028991	Mtor	1.41913e-11	2.05672e-10	24	15	0.0548048
ENSPANG00000016538	ENSPANG00000016538	9.68e-18	1.63e-16	24	7	0.347035				ENSMUSG00000021245	Mlh3	1.45097e-11	2.09822e-10	24	3	0.0845818
ENSPANG00000014156	B4GALT7	1.02e-17	1.72e-16	24	6	3.43774				ENSMUSG00000020898	Ctc1	1.45097e-11	2.09822e-10	24	11	0.0444152
ENSPANG00000005030	COMMD5	1.02e-17	1.72e-16	24	6	2.82613				ENSMUSG00000031701	Dnaja2	1.46391e-11	2.11458e-10	24	20	0.0418188
ENSPANG00000025856	TRUB2	1.05e-17	1.76e-16	24	7	5.3468				ENSMUSG00000019984	Med23	1.48351e-11	2.14055e-10	24	6	0.0487115
ENSPANG00000005043	CC2D1B	1.05e-17	1.76e-16	24	6	2.18277				ENSMUSG00000055917	Zfp277	1.49011e-11	2.14769e-10	24	9	0.0482234
ENSPANG00000016573	RRP15	1.05e-17	1.76e-16	24	19	3.36125				ENSMUSG00000040725	Hnrnpul1	1.53028e-11	2.20316e-10	24	13	0.0359646
ENSPANG00000004516	ENSPANG00000004516	1.07e-17	1.79e-16	24	5	3.65883				ENSMUSG00000032911	Cspg4	1.5439e-11	2.2179e-10	24	18	0.0727286
ENSPANG00000026137	PIGT	1.1e-17	1.84e-16	24	7	8.8468				ENSMUSG00000020131	Pcsk4	1.5439e-11	2.2179e-10	24	17	0.053766
ENSPANG00000025056	IRF9	1.11e-17	1.85e-16	24	6	4.96538				ENSMUSG00000026393	Nek7	1.58549e-11	2.27017e-10	24	5	0.0550917
ENSPANG00000024734	ENSPANG00000024734	1.15e-17	1.91e-16	24	5	3.35493				ENSMUSG00000040711	Sh3pxd2b	1.58549e-11	2.27017e-10	24	7	0.0745049
ENSPANG00000020992	THAP4	1.15e-17	1.91e-16	24	6	3.77212				ENSMUSG00000026634	Angel2	1.58549e-11	2.27017e-10	24	22	0.0402908
ENSPANG00000011805	ENSPANG00000011805	1.15e-17	1.92e-16	24	6	4.0971				ENSMUSG00000036890	Gtdc1	1.62818e-11	2.32875e-10	24	13	0.0713203
ENSPANG00000026228	ENSPANG00000026228	1.17e-17	1.95e-16	24	7	0.431181				ENSMUSG00000068036	Afdn	1.64995e-11	2.35473e-10	24	4	0.0432103
ENSPANG00000004154	ENSPANG00000004154	1.19e-17	1.97e-16	24	6	8.43701				ENSMUSG00000020275	Rel	1.64995e-11	2.35473e-10	24	4	0.0830577
ENSPANG00000007008	ENSPANG00000007008	1.21e-17	2e-16	24	6	0.575137				ENSMUSG00000017132	Cyth1	1.68686e-11	2.40479e-10	24	15	0.0748114
ENSPANG00000003484	ZBTB12	1.21e-17	2e-16	24	7	0.498532				ENSMUSG00000078532	Nkain1	1.71698e-11	2.44506e-10	24	21	0.0905289
ENSPANG00000023304	ENSPANG00000023304	1.23e-17	2.04e-16	24	19	6.02161				ENSMUSG00000041870	Ankrd13a	1.73991e-11	2.47502e-10	24	22	0.0504597
ENSPANG00000022020	CISD3	1.25e-17	2.06e-16	24	6	11.6392				ENSMUSG00000022517	Mgrn1	1.78667e-11	2.53878e-10	24	13	0.0444874
ENSPANG00000013856	ENSPANG00000013856	1.26e-17	2.09e-16	24	6	1.5968				ENSMUSG00000028252	Ccnc	1.82658e-11	2.58987e-10	24	4	0.0722089
ENSPANG00000020236	FDXR	1.33e-17	2.19e-16	24	6	0.896609				ENSMUSG00000015790	Surf1	1.82658e-11	2.58987e-10	24	16	0.0516204
ENSPANG00000016360	TAOK2	1.33e-17	2.19e-16	24	6	2.01636				ENSMUSG00000029090	Adgra3	1.85095e-11	2.62158e-10	24	2	0.0627984
ENSPANG00000026162	ENSPANG00000026162	1.33e-17	2.2e-16	24	6	22.761				ENSMUSG00000022623	Shank3	1.89227e-11	2.67431e-10	24	14	0.0741815
ENSPANG00000026233	PEX3	1.38e-17	2.27e-16	24	19	5.10943				ENSMUSG00000030815	Phkg2	1.89227e-11	2.67431e-10	24	16	0.0629536
ENSPANG00000008153	APRT	1.39e-17	2.28e-16	24	6	7.23284				ENSMUSG00000022808	Snx4	1.91749e-11	2.70412e-10	24	12	0.0426688
ENSPANG00000006098	CHMP1A	1.4e-17	2.29e-16	24	7	5.01659				ENSMUSG00000079037	Prnp	1.91749e-11	2.70412e-10	24	1	0.0564751
ENSPANG00000010100	B9D2	1.4e-17	2.29e-16	24	6	2.03938				ENSMUSG00000027346	Gpcpd1	1.92597e-11	2.71316e-10	24	16	0.107485
ENSPANG00000004759	POLR2B	1.41e-17	2.31e-16	24	19	6.47263				ENSMUSG00000030061	Uba3	1.94305e-11	2.73426e-10	24	3	0.0657574
ENSPANG00000023600	YIF1A	1.45e-17	2.38e-16	24	6	7.77131				ENSMUSG00000019189	Rnf145	1.96027e-11	2.75553e-10	24	22	0.0499284
ENSPANG00000000591	PUSL1	1.46e-17	2.38e-16	24	6	0.714547				ENSMUSG00000017664	Slc35c2	1.98638e-11	2.78925e-10	24	14	0.0512876
ENSPANG00000009241	HSPB1	1.46e-17	2.38e-16	24	7	1.94481				ENSMUSG00000028820	Sfpq	2.01284e-11	2.82336e-10	24	22	0.044195
ENSPANG00000004969	HDAC2	1.47e-17	2.39e-16	24	19	10.6111				ENSMUSG00000037573	Tob1	2.03066e-11	2.84228e-10	24	17	0.072284
ENSPANG00000012540	AAAS	1.48e-17	2.41e-16	24	7	5.99077				ENSMUSG00000031750	Il34	2.03066e-11	2.84228e-10	24	21	0.0677995
ENSPANG00000021125	ENSPANG00000021125	1.49e-17	2.42e-16	24	8	1.60516				ENSMUSG00000042807	Hecw2	2.10354e-11	2.94113e-10	24	19	0.044756
ENSPANG00000012948	ENSPANG00000012948	1.51e-17	2.45e-16	24	6	6.07368				ENSMUSG00000044465	Fam160a2	2.19825e-11	3.07027e-10	24	17	0.044205
ENSPANG00000024135	PRPF6	1.52e-17	2.46e-16	24	7	3.17853				ENSMUSG00000057054	Inca1	2.32764e-11	3.24753e-10	24	14	0.0865834
ENSPANG00000006641	ENSPANG00000006641	1.55e-17	2.52e-16	24	7	1.5467				ENSMUSG00000037031	Tspan15	2.3482e-11	3.26925e-10	24	9	0.0763403
ENSPANG00000016063	TCF3	1.56e-17	2.53e-16	24	6	0.571164				ENSMUSG00000022564	Grina	2.3482e-11	3.26925e-10	24	19	0.0392885
ENSPANG00000017600	AKT1	1.58e-17	2.56e-16	24	6	5.76383				ENSMUSG00000000346	Dazap2	2.35855e-11	3.28016e-10	24	13	0.0488968
ENSPANG00000016111	H2AJ	1.59e-17	2.57e-16	24	6	10.6016				ENSMUSG00000029802	Abcg2	2.37937e-11	3.30561e-10	24	21	0.0940935
ENSPANG00000019981	ANTKMT	1.6e-17	2.59e-16	24	7	0.762393				ENSMUSG00000036026	Tmem63b	2.40038e-11	3.32773e-10	24	17	0.0434772
ENSPANG00000025902	WDR34	1.61e-17	2.6e-16	24	6	1.00058				ENSMUSG00000059975	Zfp74	2.40038e-11	3.32773e-10	24	3	0.0607531
ENSPANG00000025325	ENSPANG00000025325	1.66e-17	2.68e-16	24	6	3.02616				ENSMUSG00000033769	Exoc6b	2.47535e-11	3.42441e-10	24	4	0.0419736
ENSPANG00000012947	ZNF576	1.68e-17	2.7e-16	24	7	1.45163				ENSMUSG00000060376	Bckdha	2.47535e-11	3.42441e-10	24	15	0.0630441
ENSPANG00000020556	ACOT8	1.68e-17	2.71e-16	24	7	4.02673				ENSMUSG00000021947	Cryl1	2.48624e-11	3.43585e-10	24	13	0.0594937
ENSPANG00000005740	YIF1B	1.71e-17	2.75e-16	24	7	1.16735				ENSMUSG00000054008	Ndst1	2.49719e-11	3.44733e-10	24	13	0.0495751
ENSPANG00000011216	FIG4	1.74e-17	2.78e-16	24	16	1.90119				ENSMUSG00000047193	Dync2h1	2.54143e-11	3.50471e-10	24	21	0.0557905
ENSPANG00000023991	RABGGTA	1.74e-17	2.78e-16	24	6	2.36733				ENSMUSG00000019997	Ccn2	2.55261e-11	3.51643e-10	24	19	0.10513
ENSPANG00000019343	STX5	1.74e-17	2.78e-16	24	6	2.73726				ENSMUSG00000039956	Mrap	2.56384e-11	3.52818e-10	24	1	0.0963166
ENSPANG00000016572	ENSPANG00000016572	1.81e-17	2.9e-16	24	7	21.3043				ENSMUSG00000022122	Ednrb	2.57512e-11	3.53998e-10	24	12	0.063495
ENSPANG00000024377	RNPEPL1	1.98e-17	3.17e-16	24	7	2.78152				ENSMUSG00000022905	Kpna1	2.58644e-11	3.55182e-10	24	2	0.0549119
ENSPANG00000026164	PHPT1	1.99e-17	3.17e-16	24	6	23.543				ENSMUSG00000003617	Cp	2.60924e-11	3.57937e-10	24	6	0.0811423
ENSPANG00000020541	NUPR1	2e-17	3.18e-16	24	6	6.7347				ENSMUSG00000000827	Tpd52l2	2.63224e-11	3.60713e-10	24	22	0.0401536
ENSPANG00000014791	ENSPANG00000014791	2.01e-17	3.2e-16	24	7	1.46821				ENSMUSG00000032244	Fem1b	2.70243e-11	3.69558e-10	24	3	0.0410879
ENSPANG00000020191	ENSPANG00000020191	2.03e-17	3.23e-16	24	7	4.09754				ENSMUSG00000035620	Ric8b	2.70243e-11	3.69558e-10	24	5	0.0582547
ENSPANG00000015254	BCAT2	2.09e-17	3.31e-16	24	7	2.55719				ENSMUSG00000074212	Dnajb14	2.75023e-11	3.75703e-10	24	1	0.0532581
ENSPANG00000022152	VPS26A	2.13e-17	3.38e-16	24	19	7.57953				ENSMUSG00000023022	Lima1	2.8359e-11	3.87002e-10	24	16	0.0503281
ENSPANG00000013599	POC5	2.2e-17	3.49e-16	24	19	1.81486				ENSMUSG00000029338	Antxr2	2.86086e-11	3.9e-10	24	6	0.0699644
ENSPANG00000023186	MAF1	2.2e-17	3.49e-16	24	7	17.3778				ENSMUSG00000029394	Cdk2ap1	2.87341e-11	3.90898e-10	24	2	0.0476141
ENSPANG00000005291	OGFOD2	2.22e-17	3.51e-16	24	7	1.9037				ENSMUSG00000018401	Mtmr4	2.87341e-11	3.90898e-10	24	0	0.0443475
ENSPANG00000021637	COPS4	2.23e-17	3.53e-16	24	18	8.17604				ENSMUSG00000032336	Nptn	2.91141e-11	3.95656e-10	24	20	0.0424689
ENSPANG00000007537	CEBPB	2.28e-17	3.6e-16	24	6	0.485647				ENSMUSG00000002475	Abhd3	2.92419e-11	3.96979e-10	24	2	0.0557858
ENSPANG00000021384	ENSPANG00000021384	2.3e-17	3.63e-16	24	7	50.2106				ENSMUSG00000017421	Zfp207	2.9499e-11	4.00055e-10	24	3	0.0313991
ENSPANG00000018790	OGFOD3	2.39e-17	3.76e-16	24	7	0.76501				ENSMUSG00000028773	Fabp3	2.96284e-11	4.00565e-10	24	15	0.0794985
ENSPANG00000019373	UBALD1	2.39e-17	3.76e-16	24	6	1.22336				ENSMUSG00000028690	Mmachc	2.96284e-11	4.00565e-10	24	2	0.047357
ENSPANG00000011332	PHKG2	2.51e-17	3.94e-16	24	6	6.45964				ENSMUSG00000015944	Castor2	2.96284e-11	4.00565e-10	24	4	0.073092
ENSPANG00000007828	IDUA	2.52e-17	3.95e-16	24	6	2.69591				ENSMUSG00000028293	Slc35a1	3.02838e-11	4.09004e-10	24	2	0.0636618
ENSPANG00000010945	DDX4	2.52e-17	3.95e-16	24	14	0.953363				ENSMUSG00000037364	Srrt	3.09535e-11	4.17617e-10	24	4	0.0397843
ENSPANG00000002876	MAU2	2.57e-17	4.02e-16	24	7	1.52926				ENSMUSG00000040414	Slc25a28	3.13622e-11	4.22695e-10	24	13	0.0440579
ENSPANG00000013807	PKD1	2.6e-17	4.08e-16	24	6	0.530073				ENSMUSG00000005774	Rfx5	3.16376e-11	4.25531e-10	24	10	0.0413973
ENSPANG00000008595	ENSPANG00000008595	2.67e-17	4.18e-16	24	5	3.00308				ENSMUSG00000025220	Oga	3.16376e-11	4.25531e-10	24	5	0.0553246
ENSPANG00000004597	ENSPANG00000004597	2.7e-17	4.22e-16	24	5	0.724231				ENSMUSG00000000628	Hk2	3.17762e-11	4.26956e-10	24	20	0.0852708
ENSPANG00000022022	PCGF2	2.74e-17	4.27e-16	24	6	2.59214				ENSMUSG00000028152	Tspan5	3.27632e-11	4.39316e-10	24	0	0.0522472
ENSPANG00000008257	CPLANE2	2.76e-17	4.31e-16	24	7	0.449158				ENSMUSG00000025509	Pnpla2	3.27632e-11	4.39316e-10	24	16	0.0699656
ENSPANG00000021154	ZNF76	2.78e-17	4.33e-16	24	7	2.479				ENSMUSG00000038545	Cul7	3.37803e-11	4.52027e-10	24	13	0.0624544
ENSPANG00000024018	DGAT1	2.78e-17	4.33e-16	24	7	2.96919				ENSMUSG00000048578	Mlec	3.37803e-11	4.52027e-10	24	2	0.0740681
ENSPANG00000019934	CC2D1A	2.8e-17	4.36e-16	24	7	0.894708				ENSMUSG00000064061	Dzip3	3.46767e-11	4.63548e-10	24	5	0.0608847
ENSPANG00000026464	SMARCB1	2.85e-17	4.42e-16	24	6	8.69378				ENSMUSG00000008035	Mid1ip1	3.49806e-11	4.67134e-10	24	23	0.100745
ENSPANG00000010770	TSPO	2.89e-17	4.48e-16	24	6	5.47504				ENSMUSG00000025025	Mxi1	3.57519e-11	4.76947e-10	24	20	0.0462893
ENSPANG00000002794	HYI	3.02e-17	4.69e-16	24	7	9.33894				ENSMUSG00000022674	Ube2v2	3.62227e-11	4.82736e-10	24	5	0.0638548
ENSPANG00000019836	ENGASE	3.05e-17	4.73e-16	24	6	0.821705				ENSMUSG00000026021	Sumo1	3.65399e-11	4.85973e-10	24	1	0.0926501
ENSPANG00000014389	FAM50A	3.12e-17	4.82e-16	24	6	1.74591				ENSMUSG00000038827	Abitram	3.65399e-11	4.85973e-10	24	4	0.0685555
ENSPANG00000023956	HDGFL2	3.16e-17	4.89e-16	24	6	1.3979				ENSMUSG00000009739	Pou6f1	3.66995e-11	4.87601e-10	24	13	0.0545046
ENSPANG00000011454	TMEM79	3.17e-17	4.89e-16	24	7	0.340251				ENSMUSG00000039568	Ubald1	3.70209e-11	4.91371e-10	24	14	0.0771034
ENSPANG00000011100	TRAP1	3.18e-17	4.9e-16	24	5	5.98951				ENSMUSG00000039770	Ypel5	3.71826e-11	4.93017e-10	24	15	0.0522678
ENSPANG00000026168	PGAP6	3.21e-17	4.95e-16	24	6	1.7878				ENSMUSG00000029804	Herc3	3.76718e-11	4.98494e-10	24	13	0.0787785
ENSPANG00000023685	MIEF2	3.28e-17	5.05e-16	24	7	0.402934				ENSMUSG00000024927	Rela	3.76718e-11	4.98494e-10	24	11	0.0484548
ENSPANG00000018664	PCED1A	3.37e-17	5.18e-16	24	6	7.11165				ENSMUSG00000034205	Loxl2	3.78363e-11	5.00165e-10	24	9	0.0745486
ENSPANG00000024823	SLC2A8	3.45e-17	5.3e-16	24	6	1.19597				ENSMUSG00000058396	Gpr182	3.80014e-11	5.01841e-10	24	20	0.071011
ENSPANG00000014730	MIIP	3.46e-17	5.3e-16	24	6	0.70986				ENSMUSG00000059714	Flot1	3.81673e-11	5.03017e-10	24	17	0.0527642
ENSPANG00000010248	RNMT	3.49e-17	5.34e-16	24	19	2.31282				ENSMUSG00000028467	Gba2	3.81673e-11	5.03017e-10	24	14	0.0533873
ENSPANG00000017708	NR2C2AP	3.58e-17	5.47e-16	24	7	1.77149				ENSMUSG00000008845	Cd163	4.07425e-11	5.35877e-10	24	20	0.0609746
ENSPANG00000020097	GNL1	3.67e-17	5.62e-16	24	7	5.7659				ENSMUSG00000073968	Trim68	4.07425e-11	5.35877e-10	24	3	0.0447217
ENSPANG00000012565	ARID5A	3.82e-17	5.82e-16	24	6	0.735378				ENSMUSG00000053716	Dusp7	4.09202e-11	5.37673e-10	24	19	0.0781017
ENSPANG00000008473	ENSPANG00000008473	3.82e-17	5.82e-16	24	6	1.55409				ENSMUSG00000032396	Dis3l	4.10985e-11	5.39475e-10	24	5	0.0483227
ENSPANG00000004368	ENSPANG00000004368	3.9e-17	5.95e-16	24	6	0.240178				ENSMUSG00000056608	Chd9	4.16382e-11	5.46012e-10	24	23	0.0434216
ENSPANG00000008986	ENSPANG00000008986	3.93e-17	5.98e-16	24	7	1.16031				ENSMUSG00000028959	Fastk	4.27386e-11	5.59879e-10	24	15	0.048015
ENSPANG00000006591	SSR4	3.95e-17	6.01e-16	24	6	36.7679				ENSMUSG00000060961	Slc4a4	4.29247e-11	5.61756e-10	24	14	0.0884858
ENSPANG00000008372	ATG16L2	3.98e-17	6.04e-16	24	7	1.83537				ENSMUSG00000040964	Arhgef10l	4.31116e-11	5.63638e-10	24	8	0.0678979
ENSPANG00000011150	ENSPANG00000011150	4.03e-17	6.12e-16	24	5	9.62012				ENSMUSG00000039601	Rcan2	4.32994e-11	5.64401e-10	24	0	0.0711527
ENSPANG00000022246	CRIP2	4.03e-17	6.12e-16	24	6	3.50592				ENSMUSG00000022789	Dnm1l	4.32994e-11	5.64401e-10	24	3	0.0391228
ENSPANG00000004390	ENSPANG00000004390	4.04e-17	6.12e-16	24	19	0.844335				ENSMUSG00000020130	Tbc1d15	4.32994e-11	5.64401e-10	24	13	0.0644138
ENSPANG00000018440	GIGYF1	4.06e-17	6.15e-16	24	6	1.17474				ENSMUSG00000031023	Akip1	4.40583e-11	5.73153e-10	24	11	0.0597572
ENSPANG00000019586	USP16	4.09e-17	6.19e-16	24	18	3.01199				ENSMUSG00000036461	Elf1	4.40583e-11	5.73153e-10	24	6	0.0593599
ENSPANG00000005292	ORAI1	4.15e-17	6.27e-16	24	6	1.15837				ENSMUSG00000026179	Pnkd	4.42501e-11	5.75076e-10	24	8	0.0656434
ENSPANG00000013113	PGAM5	4.27e-17	6.44e-16	24	7	2.38852				ENSMUSG00000026036	Nif3l1	4.44427e-11	5.77006e-10	24	3	0.0592287
ENSPANG00000016597	ENSPANG00000016597	4.4e-17	6.63e-16	24	6	4.64767				ENSMUSG00000036968	Cnpy4	4.48304e-11	5.81462e-10	24	2	0.0637363
ENSPANG00000007467	CLPB	4.42e-17	6.66e-16	24	7	1.184				ENSMUSG00000058729	Lin9	4.58141e-11	5.93045e-10	24	20	0.0679527
ENSPANG00000023013	ARHGEF11	4.54e-17	6.83e-16	24	7	1.92162				ENSMUSG00000032253	Phip	4.58141e-11	5.93045e-10	24	3	0.0471674
ENSPANG00000019339	RPUSD2	4.54e-17	6.83e-16	24	7	1.22094				ENSMUSG00000070565	Rasal2	4.60133e-11	5.95036e-10	24	22	0.0443119
ENSPANG00000014671	RAD23A	4.8e-17	7.21e-16	24	6	9.35527				ENSMUSG00000018900	Slc22a5	4.70225e-11	6.07486e-10	24	16	0.0751441
ENSPANG00000007504	KYAT3	4.82e-17	7.23e-16	24	20	8.26247				ENSMUSG00000041920	Slc16a6	4.86824e-11	6.2831e-10	24	5	0.0606621
ENSPANG00000004773	AARS2	4.82e-17	7.23e-16	24	7	1.00524				ENSMUSG00000027947	Il6ra	4.88939e-11	6.30418e-10	24	18	0.0743438
ENSPANG00000014770	ENSPANG00000014770	4.9e-17	7.34e-16	24	6	4.83031				ENSMUSG00000015759	Cnih1	4.95337e-11	6.38039e-10	24	1	0.0420081
ENSPANG00000023275	GIT1	4.93e-17	7.38e-16	24	6	2.48848				ENSMUSG00000090877	Hspa1b	5.01818e-11	6.45752e-10	24	23	0.119343
ENSPANG00000020274	CARHSP1	4.94e-17	7.38e-16	24	6	9.21669				ENSMUSG00000029185	Fam114a1	5.08382e-11	6.53556e-10	24	9	0.0547249
ENSPANG00000015075	MBOAT7	4.99e-17	7.45e-16	24	6	0.855669				ENSMUSG00000059208	Hnrnpm	5.21764e-11	6.701e-10	24	4	0.0493835
ENSPANG00000009602	ECI1	5.06e-17	7.54e-16	24	6	10.2738				ENSMUSG00000037679	Inf2	5.28583e-11	6.78193e-10	24	17	0.0542253
ENSPANG00000018647	METRNL	5.08e-17	7.56e-16	24	6	0.974309				ENSMUSG00000047528	Flacc1	5.30876e-11	6.80467e-10	24	9	0.0590245
ENSPANG00000025347	STOML2	5.08e-17	7.57e-16	24	6	14.8397				ENSMUSG00000033282	Rpgrip1l	5.33178e-11	6.8275e-10	24	3	0.0559422
ENSPANG00000016585	CLN6	5.09e-17	7.57e-16	24	6	2.07059				ENSMUSG00000037999	Arap2	5.3549e-11	6.84371e-10	24	5	0.069551
ENSPANG00000019634	TOP3B	5.11e-17	7.59e-16	24	6	0.421239				ENSMUSG00000015755	Tab2	5.3549e-11	6.84371e-10	24	6	0.0414979
ENSPANG00000018091	MAPK1IP1L	5.11e-17	7.59e-16	24	6	3.01322				ENSMUSG00000029084	Cd38	5.44837e-11	6.94959e-10	24	2	0.0630738
ENSPANG00000015040	RPUSD4	5.17e-17	7.67e-16	24	6	3.07399				ENSMUSG00000035392	Dennd1a	5.44837e-11	6.94959e-10	24	9	0.0348569
ENSPANG00000005793	PLBD2	5.23e-17	7.75e-16	24	6	2.47201				ENSMUSG00000043065	Spice1	5.47199e-11	6.96614e-10	24	3	0.0526298
ENSPANG00000021444	HSD17B1	5.39e-17	7.98e-16	24	7	0.47974				ENSMUSG00000003660	Snrnp200	5.47199e-11	6.96614e-10	24	13	0.0388886
ENSPANG00000005236	TAS1R3	5.43e-17	8.01e-16	24	6	0.0587174				ENSMUSG00000041459	Tardbp	5.64014e-11	7.17322e-10	24	4	0.0726293
ENSPANG00000009306	EMD	5.43e-17	8.01e-16	24	5	1.2009				ENSMUSG00000056492	Adgrf5	5.66457e-11	7.19032e-10	24	19	0.0534614
ENSPANG00000024198	GRK2	5.42e-17	8.01e-16	24	6	2.68858				ENSMUSG00000049401	Ogfr	5.66457e-11	7.19032e-10	24	14	0.0574077
ENSPANG00000006757	C19orf47	5.48e-17	8.08e-16	24	6	1.07797				ENSMUSG00000026977	Marchf7	5.78829e-11	7.34024e-10	24	11	0.0534635
ENSPANG00000012900	HNRNPA0	5.5e-17	8.09e-16	24	6	5.72271				ENSMUSG00000032536	Trak1	5.91465e-11	7.45714e-10	24	18	0.0480444
ENSPANG00000008442	ANKS3	5.5e-17	8.09e-16	24	6	0.646778				ENSMUSG00000048581	E130311K13Rik	5.91465e-11	7.45714e-10	24	9	0.0519542
ENSPANG00000011027	CHPF	5.61e-17	8.25e-16	24	6	2.85636				ENSMUSG00000036006	Ripor2	5.91465e-11	7.45714e-10	24	8	0.0936179
ENSPANG00000013647	TAF6L	5.63e-17	8.27e-16	24	6	1.18948				ENSMUSG00000037876	Jmjd1c	5.88917e-11	7.45714e-10	24	2	0.034912
ENSPANG00000023602	LRP5	5.66e-17	8.31e-16	24	7	1.01214				ENSMUSG00000053799	Exoc6	5.91465e-11	7.45714e-10	24	8	0.0464543
ENSPANG00000020546	JMJD8	5.71e-17	8.37e-16	24	7	1.77565				ENSMUSG00000033685	Ucp2	5.91465e-11	7.45714e-10	24	17	0.0812044
ENSPANG00000015409	ENSPANG00000015409	5.73e-17	8.4e-16	24	7	1.00493				ENSMUSG00000051391	Ywhag	5.94025e-11	7.4822e-10	24	22	0.035613
ENSPANG00000009525	NPRL2	5.8e-17	8.48e-16	24	7	5.56372				ENSMUSG00000035172	Plekhh3	6.04372e-11	7.60521e-10	24	17	0.0837207
ENSPANG00000011196	RPS6KB2	5.84e-17	8.54e-16	24	6	5.88603				ENSMUSG00000015889	Lta4h	6.06987e-11	7.62345e-10	24	7	0.0581341
ENSPANG00000000376	PUS1	6.02e-17	8.78e-16	24	7	0.550667				ENSMUSG00000036299	BC031181	6.06987e-11	7.62345e-10	24	3	0.0899955
ENSPANG00000009655	TOB2	6.02e-17	8.78e-16	24	6	2.89731				ENSMUSG00000028675	Pnrc2	6.14896e-11	7.71539e-10	24	5	0.0471533
ENSPANG00000017892	C1QB	6.03e-17	8.79e-16	24	6	2.82518				ENSMUSG00000031987	Egln1	6.17555e-11	7.74133e-10	24	3	0.0488025
ENSPANG00000017079	STIP1	6.09e-17	8.87e-16	24	7	9.14126				ENSMUSG00000053964	Lgals4	6.20225e-11	7.76736e-10	24	14	0.0715455
ENSPANG00000019240	ZNF133	6.39e-17	9.29e-16	24	7	0.739846				ENSMUSG00000030254	Rad18	6.22907e-11	7.79348e-10	24	14	0.068287
ENSPANG00000016003	ULK3	6.42e-17	9.33e-16	24	7	2.52341				ENSMUSG00000025246	Tbl1x	6.256e-11	7.8197e-10	24	4	0.0398242
ENSPANG00000010882	MLYCD	6.74e-17	9.79e-16	24	9	1.31757				ENSMUSG00000053483	Usp21	6.44772e-11	8.05166e-10	24	4	0.0504303
ENSPANG00000021424	PLEKHH3	6.83e-17	9.9e-16	24	6	0.806667				ENSMUSG00000022570	Gfus	6.53164e-11	8.14868e-10	24	15	0.0610128
ENSPANG00000004774	MT1X	6.83e-17	9.9e-16	24	4	14.7482				ENSMUSG00000001082	Mfsd10	6.58818e-11	8.20357e-10	24	14	0.0586157
ENSPANG00000009967	PPHLN1	6.86e-17	9.94e-16	24	19	5.96966				ENSMUSG00000032565	Nudt16	6.58818e-11	8.20357e-10	24	13	0.0789936
ENSPANG00000006810	POLD1	6.89e-17	9.96e-16	24	6	0.395598				ENSMUSG00000030528	Blm	6.70271e-11	8.33824e-10	24	10	0.0405532
ENSPANG00000004409	GPBAR1	6.95e-17	1e-15	24	6	0.451991				ENSMUSG00000040659	Efhd2	6.73164e-11	8.36629e-10	24	18	0.0584896
ENSPANG00000025002	MAD1L1	6.96e-17	1.01e-15	24	6	0.330237				ENSMUSG00000075232	Amd1	6.81918e-11	8.46704e-10	24	22	0.0643654
ENSPANG00000004031	UBE2S	7.04e-17	1.02e-15	24	6	1.1803				ENSMUSG00000058192	Zfp846	6.84861e-11	8.49552e-10	24	4	0.0644074
ENSPANG00000021669	ZNF775	7.09e-17	1.02e-15	24	7	0.277763				ENSMUSG00000002031	Ift46	6.96757e-11	8.6349e-10	24	12	0.0376657
ENSPANG00000010090	KMT5C	7.11e-17	1.02e-15	24	7	0.235409				ENSMUSG00000031731	Ap1g1	7.05811e-11	8.73884e-10	24	4	0.0404963
ENSPANG00000004206	ENSPANG00000004206	7.26e-17	1.04e-15	24	6	1.46133				ENSMUSG00000024480	Ap3s1	7.08855e-11	8.76823e-10	24	6	0.0488448
ENSPANG00000016553	PLCB3	7.28e-17	1.05e-15	24	7	1.83336				ENSMUSG00000023805	Synj2	7.21159e-11	8.90359e-10	24	15	0.0599239
ENSPANG00000024053	KDM6B	7.33e-17	1.05e-15	24	6	0.689508				ENSMUSG00000031565	Fgfr1	7.21159e-11	8.90359e-10	24	15	0.0570503
ENSPANG00000014390	NAA10	7.54e-17	1.08e-15	24	7	15.0344				ENSMUSG00000038375	Trp53inp2	7.30524e-11	9.00223e-10	24	23	0.0605913
ENSPANG00000021896	ENSPANG00000021896	7.66e-17	1.1e-15	24	11	0.461757				ENSMUSG00000031955	Bcar1	7.30524e-11	9.00223e-10	24	14	0.0411038
ENSPANG00000022126	MRM1	8.12e-17	1.16e-15	24	6	1.3729				ENSMUSG00000030335	Mrpl51	7.43197e-11	9.14978e-10	24	1	0.0682043
ENSPANG00000006521	TMEM150A	8.17e-17	1.17e-15	24	7	1.6991				ENSMUSG00000033970	Rfc3	7.46398e-11	9.18056e-10	24	9	0.0502502
ENSPANG00000017589	ZNF500	8.31e-17	1.19e-15	24	7	0.549503				ENSMUSG00000030670	Cyp2r1	7.56084e-11	9.29096e-10	24	6	0.079627
ENSPANG00000025697	TBCC	8.51e-17	1.22e-15	24	6	2.88685				ENSMUSG00000029203	Ube2k	7.5934e-11	9.31349e-10	24	1	0.0420134
ENSPANG00000011559	UTP23	8.77e-17	1.25e-15	24	15	1.19378				ENSMUSG00000019832	Rab32	7.5934e-11	9.31349e-10	24	5	0.0879152
ENSPANG00000016422	FADS3	8.78e-17	1.25e-15	24	6	4.83213				ENSMUSG00000020464	Pnpt1	7.65894e-11	9.38507e-10	24	5	0.0585543
ENSPANG00000020189	MGMT	8.83e-17	1.26e-15	24	7	8.44759				ENSMUSG00000007589	Tinf2	7.69191e-11	9.40786e-10	24	13	0.0618162
ENSPANG00000024697	ENSPANG00000024697	8.9e-17	1.27e-15	24	6	0.833523				ENSMUSG00000015002	Efr3a	7.69191e-11	9.40786e-10	24	5	0.0478659
ENSPANG00000012762	MICU2	9.03e-17	1.28e-15	24	19	4.10895				ENSMUSG00000026229	Psmd1	7.72503e-11	9.43953e-10	24	3	0.0335642
ENSPANG00000018769	ENSPANG00000018769	9.28e-17	1.32e-15	24	7	9.65582				ENSMUSG00000026723	Trdmt1	7.75828e-11	9.47132e-10	24	11	0.0499163
ENSPANG00000008072	WRNIP1	9.33e-17	1.32e-15	24	7	5.84454				ENSMUSG00000003847	Nfat5	7.79167e-11	9.50323e-10	24	7	0.060971
ENSPANG00000019687	RANGAP1	9.51e-17	1.35e-15	24	6	4.8128				ENSMUSG00000003534	Ddr1	7.92666e-11	9.65887e-10	24	18	0.0553067
ENSPANG00000018773	MRPL28	1.01e-16	1.43e-15	24	7	2.35667				ENSMUSG00000035954	Dock4	8.0294e-11	9.77496e-10	24	8	0.0530446
ENSPANG00000003886	DENND4B	1.02e-16	1.44e-15	24	7	1.62194				ENSMUSG00000015247	Nipsnap3b	8.06394e-11	9.80788e-10	24	12	0.0662396
ENSPANG00000018573	CABLES2	1.03e-16	1.45e-15	24	7	0.533199				ENSMUSG00000060279	Ap2a1	8.27424e-11	1.00543e-09	24	15	0.0409335
ENSPANG00000013853	TRIM41	1.03e-16	1.46e-15	24	7	1.63395				ENSMUSG00000052632	Asap2	8.30981e-11	1.00882e-09	24	6	0.0572237
ENSPANG00000011864	ARHGEF1	1.06e-16	1.5e-15	24	6	3.14454				ENSMUSG00000025277	Abhd6	8.34552e-11	1.01221e-09	24	23	0.0505754
ENSPANG00000016370	ENSPANG00000016370	1.07e-16	1.51e-15	24	6	1.66517				ENSMUSG00000012076	Brms1l	8.82378e-11	1.06923e-09	24	3	0.0474869
ENSPANG00000008733	STRAP	1.08e-16	1.53e-15	24	19	9.73087				ENSMUSG00000022898	Vps26c	8.97626e-11	1.0857e-09	24	6	0.0595579
ENSPANG00000011415	BAP1	1.09e-16	1.53e-15	24	6	3.2501				ENSMUSG00000050737	Ptges	8.97626e-11	1.0857e-09	24	5	0.0952886
ENSPANG00000011701	DHPS	1.09e-16	1.54e-15	24	7	1.85996				ENSMUSG00000021993	Mipep	9.05347e-11	1.09402e-09	24	5	0.0462907
ENSPANG00000022111	PDXK	1.1e-16	1.55e-15	24	6	3.22897				ENSMUSG00000033319	Fem1c	9.09232e-11	1.0977e-09	24	4	0.0528692
ENSPANG00000017593	ATP6V0C	1.11e-16	1.55e-15	24	6	15.5029				ENSMUSG00000071477	Zfp777	9.24935e-11	1.11563e-09	24	14	0.0519452
ENSPANG00000026338	EXD3	1.12e-16	1.57e-15	24	5	0.246793				ENSMUSG00000025790	Slco3a1	9.44938e-11	1.13871e-09	24	1	0.0560179
ENSPANG00000006033	APBB3	1.17e-16	1.64e-15	24	7	3.55045				ENSMUSG00000026999	Nup35	9.48989e-11	1.14254e-09	24	1	0.0757029
ENSPANG00000019896	REPIN1	1.18e-16	1.65e-15	24	7	1.12026				ENSMUSG00000057098	Ebf1	9.57143e-11	1.1513e-09	24	7	0.0750475
ENSPANG00000021761	BRF1	1.19e-16	1.66e-15	24	6	1.3048				ENSMUSG00000050192	Eif5a2	9.61245e-11	1.15517e-09	24	21	0.0539078
ENSPANG00000012120	FKBP8	1.21e-16	1.69e-15	24	6	6.52732				ENSMUSG00000031400	G6pdx	9.69502e-11	1.16296e-09	24	5	0.0616656
ENSPANG00000023626	GTPBP2	1.21e-16	1.69e-15	24	7	2.89239				ENSMUSG00000020611	Gna13	9.69502e-11	1.16296e-09	24	5	0.0401765
ENSPANG00000004446	TECR	1.22e-16	1.7e-15	24	6	20.168				ENSMUSG00000033382	Trappc8	9.82017e-11	1.17689e-09	24	4	0.048359
ENSPANG00000010095	ENSPANG00000010095	1.22e-16	1.7e-15	24	7	1.57477				ENSMUSG00000020381	Mrnip	1.00752e-10	1.20415e-09	24	11	0.0520818
ENSPANG00000004810	HAGHL	1.25e-16	1.75e-15	24	6	1.54516				ENSMUSG00000039405	Prss23	1.00752e-10	1.20415e-09	24	6	0.0690546
ENSPANG00000010161	TNIP1	1.28e-16	1.77e-15	24	7	5.81258				ENSMUSG00000070327	Rnf213	1.00752e-10	1.20415e-09	24	10	0.0595647
ENSPANG00000005585	SNORD86	1.29e-16	1.79e-15	24	6	3.32425				ENSMUSG00000034520	Gjc1	1.01184e-10	1.20821e-09	24	14	0.047602
ENSPANG00000006142	GMPPB	1.31e-16	1.82e-15	24	6	1.75291				ENSMUSG00000025474	Tubgcp2	1.01617e-10	1.21227e-09	24	12	0.0329062
ENSPANG00000008688	CYB5R3	1.33e-16	1.84e-15	24	6	14.8085				ENSMUSG00000033955	Tnks1bp1	1.02928e-10	1.22679e-09	24	17	0.0557255
ENSPANG00000003799	SRFBP1	1.36e-16	1.88e-15	24	19	0.864857				ENSMUSG00000028630	Dyrk2	1.04701e-10	1.24679e-09	24	7	0.0612682
ENSPANG00000000673	SCLY	1.44e-16	1.99e-15	24	7	0.940603				ENSMUSG00000059475	Zfp426	1.06959e-10	1.27252e-09	24	5	0.0587947
ENSPANG00000008390	USP19	1.46e-16	2.01e-15	24	6	3.68282				ENSMUSG00000036975	Tmem177	1.09733e-10	1.30433e-09	24	3	0.070165
ENSPANG00000013776	ZNF358	1.52e-16	2.1e-15	24	6	6.1635				ENSMUSG00000027777	Schip1	1.11621e-10	1.32437e-09	24	3	0.0597967
ENSPANG00000016369	MVP	1.53e-16	2.1e-15	24	6	4.02047				ENSMUSG00000030657	Xylt1	1.11621e-10	1.32437e-09	24	11	0.0581345
ENSPANG00000017639	AP4M1	1.54e-16	2.13e-15	24	6	1.43543				ENSMUSG00000032334	Loxl1	1.12098e-10	1.32762e-09	24	9	0.08215
ENSPANG00000017750	PSMC4	1.56e-16	2.15e-15	24	6	9.76439				ENSMUSG00000006276	Eps15l1	1.12098e-10	1.32762e-09	24	14	0.0379885
ENSPANG00000022700	ZNF213	1.57e-16	2.15e-15	24	7	0.253017				ENSMUSG00000033706	Smyd5	1.12576e-10	1.33088e-09	24	10	0.067466
ENSPANG00000018153	ENSPANG00000018153	1.59e-16	2.19e-15	24	7	0.190636				ENSMUSG00000051910	Sox6	1.12576e-10	1.33088e-09	24	9	0.0403607
ENSPANG00000006140	CCDC71	1.59e-16	2.19e-15	24	7	2.11836				ENSMUSG00000062937	Mtap	1.13057e-10	1.33536e-09	24	5	0.0535382
ENSPANG00000005001	C1orf127	1.6e-16	2.2e-15	24	5	0.0855845				ENSMUSG00000027997	Casp6	1.14512e-10	1.35133e-09	24	13	0.0752096
ENSPANG00000007098	PMVK	1.61e-16	2.21e-15	24	6	2.76367				ENSMUSG00000021737	Psmd6	1.15492e-10	1.36167e-09	24	3	0.0584295
ENSPANG00000011910	GAK	1.61e-16	2.21e-15	24	6	1.7126				ENSMUSG00000053411	Cbx7	1.17477e-10	1.38382e-09	24	13	0.0657429
ENSPANG00000011049	KDM4B	1.67e-16	2.28e-15	24	7	0.542022				ENSMUSG00000041058	Wwp1	1.17979e-10	1.38848e-09	24	1	0.0328435
ENSPANG00000020343	RNF25	1.69e-16	2.32e-15	24	6	3.58199				ENSMUSG00000038302	Afg1l	1.20518e-10	1.41581e-09	24	4	0.0675281
ENSPANG00000021126	LZTS2	1.7e-16	2.33e-15	24	6	1.86308				ENSMUSG00000021943	Gdf10	1.20518e-10	1.41581e-09	24	20	0.0672164
ENSPANG00000020449	CUL7	1.72e-16	2.35e-15	24	7	1.70094				ENSMUSG00000038174	Fam126b	1.26293e-10	1.481e-09	24	23	0.0697143
ENSPANG00000026444	ENSPANG00000026444	1.74e-16	2.37e-15	24	4	0.851644				ENSMUSG00000052837	Junb	1.26293e-10	1.481e-09	24	14	0.0630007
ENSPANG00000014920	ENSPANG00000014920	1.77e-16	2.42e-15	24	6	4.28557				ENSMUSG00000045410	Akr1e1	1.31219e-10	1.53739e-09	24	5	0.0495054
ENSPANG00000017813	ENSPANG00000017813	1.8e-16	2.45e-15	24	7	0.455944				ENSMUSG00000025262	Fam120c	1.31778e-10	1.54255e-09	24	5	0.0444763
ENSPANG00000000351	UROD	1.8e-16	2.45e-15	24	6	15.207				ENSMUSG00000033849	B3galt2	1.3518e-10	1.57814e-09	24	8	0.127144
ENSPANG00000017369	FBXO17	1.83e-16	2.49e-15	24	6	0.851698				ENSMUSG00000086040	Wipf3	1.3518e-10	1.57814e-09	24	18	0.0513798
ENSPANG00000020728	ENSPANG00000020728	1.88e-16	2.56e-15	24	9	3.21188				ENSMUSG00000060860	Ube2s	1.3518e-10	1.57814e-09	24	16	0.0529947
ENSPANG00000002675	MFSD12	1.89e-16	2.56e-15	24	6	0.35439				ENSMUSG00000021483	Cdk20	1.35755e-10	1.58345e-09	24	3	0.0476563
ENSPANG00000021926	PPP1R35	1.92e-16	2.6e-15	24	6	3.80297				ENSMUSG00000014606	Slc25a11	1.38668e-10	1.61598e-09	24	15	0.053279
ENSPANG00000010292	NCL	1.94e-16	2.63e-15	24	19	22.1409				ENSMUSG00000029233	Srd5a3	1.39258e-10	1.62141e-09	24	11	0.0596544
ENSPANG00000025141	SETD1A	1.95e-16	2.64e-15	24	6	0.855819				ENSMUSG00000028344	Invs	1.40445e-10	1.63378e-09	24	0	0.0467569
ENSPANG00000006170	VWA1	1.99e-16	2.69e-15	24	6	1.02585				ENSMUSG00000028906	Epb41	1.49037e-10	1.7322e-09	24	18	0.0601709
ENSPANG00000020361	MAX	1.99e-16	2.69e-15	24	7	1.85854				ENSMUSG00000053768	Chchd3	1.52875e-10	1.77523e-09	24	4	0.0525075
ENSPANG00000007955	ARAP1	2.01e-16	2.71e-15	24	7	2.24918				ENSMUSG00000096727	Psmb9	1.53524e-10	1.78118e-09	24	13	0.0707307
ENSPANG00000023083	RNF135	2.07e-16	2.79e-15	24	7	1.39612				ENSMUSG00000037762	Slc16a9	1.57476e-10	1.82541e-09	24	3	0.0707632
ENSPANG00000009141	SHMT2	2.09e-16	2.81e-15	24	7	4.29945				ENSMUSG00000024810	Il33	1.58144e-10	1.83153e-09	24	21	0.0913962
ENSPANG00000021317	HDAC5	2.11e-16	2.84e-15	24	7	6.66168				ENSMUSG00000005374	Tbl2	1.62211e-10	1.87532e-09	24	21	0.0370998
ENSPANG00000006778	ENSPANG00000006778	2.16e-16	2.91e-15	24	0	0.86932				ENSMUSG00000032883	Acsl3	1.62211e-10	1.87532e-09	24	2	0.0739632
ENSPANG00000006826	COMT	2.16e-16	2.91e-15	24	6	7.59745				ENSMUSG00000060679	Mrps9	1.6359e-10	1.88958e-09	24	13	0.0475216
ENSPANG00000018839	DEF8	2.17e-16	2.91e-15	24	7	0.87053				ENSMUSG00000070705	Eid2b	1.64283e-10	1.89592e-09	24	4	0.0627829
ENSPANG00000025960	NTMT1	2.18e-16	2.92e-15	24	6	3.7257				ENSMUSG00000034610	Tut4	1.66381e-10	1.91844e-09	24	10	0.0474492
ENSPANG00000024668	ENSPANG00000024668	2.24e-16	3e-15	24	19	8.83807				ENSMUSG00000031897	Psmb10	1.69219e-10	1.94945e-09	24	16	0.0726273
ENSPANG00000026147	CSE1L	2.25e-16	3.01e-15	24	17	5.16891				ENSMUSG00000052915	Msl1	1.72105e-10	1.98095e-09	24	6	0.0365671
ENSPANG00000023680	DRG2	2.35e-16	3.14e-15	24	7	3.71138				ENSMUSG00000024421	Lama3	1.74301e-10	2.00446e-09	24	4	0.0435596
ENSPANG00000019845	GORASP1	2.35e-16	3.14e-15	24	7	3.50123				ENSMUSG00000023952	Gtpbp2	1.76524e-10	2.02646e-09	24	14	0.0473913
ENSPANG00000018813	ENSPANG00000018813	2.38e-16	3.18e-15	24	6	8.03106				ENSMUSG00000030972	Acsm5	1.76524e-10	2.02646e-09	24	18	0.0820723
ENSPANG00000008534	ENSPANG00000008534	2.39e-16	3.18e-15	24	8	0.46131				ENSMUSG00000037020	Wdr62	1.79531e-10	2.05918e-09	24	17	0.0397762
ENSPANG00000005015	ALKBH4	2.39e-16	3.19e-15	24	6	0.694272				ENSMUSG00000006412	Pfdn2	1.80291e-10	2.06608e-09	24	14	0.0357434
ENSPANG00000001251	PMM1	2.4e-16	3.19e-15	24	7	9.26733				ENSMUSG00000039164	Naif1	1.81054e-10	2.07301e-09	24	3	0.0671518
ENSPANG00000010732	ENSPANG00000010732	2.4e-16	3.2e-15	24	6	0.712703				ENSMUSG00000024269	Tpgs2	1.8182e-10	2.07996e-09	24	3	0.0528495
ENSPANG00000016976	ARFGAP2	2.41e-16	3.2e-15	24	7	5.10793				ENSMUSG00000053730	Tmem39b	1.83361e-10	2.09576e-09	24	6	0.0433607
ENSPANG00000025923	ENSPANG00000025923	2.49e-16	3.3e-15	24	7	6.84232				ENSMUSG00000034751	Mast4	1.84137e-10	2.10279e-09	24	5	0.0492854
ENSPANG00000026336	NDOR1	2.49e-16	3.3e-15	24	6	0.632022				ENSMUSG00000028973	Abcb8	1.84915e-10	2.108e-09	24	13	0.0546015
ENSPANG00000023935	NAA38	2.54e-16	3.37e-15	24	6	12.2553				ENSMUSG00000031673	Cdh11	1.84915e-10	2.108e-09	24	7	0.0744509
ENSPANG00000009834	FAU	2.64e-16	3.5e-15	24	7	146.595				ENSMUSG00000031604	Msmo1	1.86483e-10	2.12217e-09	24	4	0.128836
ENSPANG00000012122	STX10	2.67e-16	3.53e-15	24	6	3.20893				ENSMUSG00000037563	Rps16	1.86483e-10	2.12217e-09	24	14	0.0389724
ENSPANG00000016442	HSPBP1	2.68e-16	3.54e-15	24	6	2.84598				ENSMUSG00000033032	Afap1l1	1.88858e-10	2.14733e-09	24	14	0.0447898
ENSPANG00000012511	PRR12	2.71e-16	3.58e-15	24	6	0.275786				ENSMUSG00000045983	Eif4g1	1.92071e-10	2.18197e-09	24	21	0.0315526
ENSPANG00000021586	SH3BP2	2.73e-16	3.6e-15	24	6	1.84686				ENSMUSG00000028556	Dock7	1.93697e-10	2.19854e-09	24	9	0.0440078
ENSPANG00000007602	FAM43A	2.77e-16	3.65e-15	24	6	0.244734				ENSMUSG00000030965	Abraxas2	1.94516e-10	2.204e-09	24	5	0.0434819
ENSPANG00000024277	ZNF71	2.77e-16	3.65e-15	24	7	0.299316				ENSMUSG00000036908	Unc93b1	1.94516e-10	2.204e-09	24	10	0.0653664
ENSPANG00000018717	JMJD7	2.79e-16	3.67e-15	24	7	1.58943				ENSMUSG00000033910	Gucy1a1	1.98658e-10	2.249e-09	24	6	0.0623282
ENSPANG00000024698	NINJ1	2.79e-16	3.67e-15	24	6	1.90644				ENSMUSG00000036580	Spg20	1.99497e-10	2.25654e-09	24	5	0.0598413
ENSPANG00000024311	SLC25A11	2.81e-16	3.69e-15	24	7	11.181				ENSMUSG00000033629	Hacd3	2.00339e-10	2.26216e-09	24	3	0.0531998
ENSPANG00000023172	LSM10	2.81e-16	3.69e-15	24	6	10.1978				ENSMUSG00000024978	Gpam	2.00339e-10	2.26216e-09	24	15	0.0629242
ENSPANG00000000284	ZNF414	2.88e-16	3.78e-15	24	6	1.39059				ENSMUSG00000036879	Phkb	2.01185e-10	2.26975e-09	24	4	0.0500676
ENSPANG00000019317	ZFYVE19	2.93e-16	3.85e-15	24	7	3.61624				ENSMUSG00000043909	Trp53bp1	2.02034e-10	2.27737e-09	24	6	0.0436946
ENSPANG00000005321	UBA1	2.97e-16	3.89e-15	24	7	7.28873				ENSMUSG00000043733	Ptpn11	2.02887e-10	2.28501e-09	24	23	0.0333222
ENSPANG00000020673	ENSPANG00000020673	3.01e-16	3.94e-15	24	7	4.64284				ENSMUSG00000046567	4930430F08Rik	2.03743e-10	2.29268e-09	24	3	0.0500835
ENSPANG00000013668	IMP3	3.02e-16	3.95e-15	24	7	3.41958				ENSMUSG00000070002	Ell	2.04603e-10	2.30038e-09	24	13	0.0502587
ENSPANG00000015766	DGCR2	3.03e-16	3.96e-15	24	6	2.73193				ENSMUSG00000021592	Arsk	2.05467e-10	2.30811e-09	24	3	0.0536297
ENSPANG00000023184	CYC1	3.07e-16	4.01e-15	24	7	20.7778				ENSMUSG00000022853	Ehhadh	2.08956e-10	2.34529e-09	24	12	0.0945297
ENSPANG00000011063	ENSPANG00000011063	3.1e-16	4.05e-15	24	19	1.51541				ENSMUSG00000002346	Slc25a42	2.134e-10	2.39311e-09	24	15	0.0708834
ENSPANG00000024562	ENSPANG00000024562	3.13e-16	4.08e-15	24	18	8.3712				ENSMUSG00000015711	Prune1	2.14299e-10	2.40114e-09	24	8	0.0520337
ENSPANG00000015949	SLC38A7	3.18e-16	4.13e-15	24	6	0.551556				ENSMUSG00000047187	Rab2a	2.17021e-10	2.42956e-09	24	3	0.0440089
ENSPANG00000002943	SLC66A2	3.31e-16	4.3e-15	24	6	0.461295				ENSMUSG00000032702	Kank1	2.21632e-10	2.47906e-09	24	6	0.060937
ENSPANG00000024457	CLUH	3.43e-16	4.46e-15	24	6	1.85174				ENSMUSG00000040761	Spen	2.22566e-10	2.48738e-09	24	22	0.037542
ENSPANG00000009630	RAP2B	3.45e-16	4.47e-15	24	6	0.540521				ENSMUSG00000037348	Paqr7	2.2825e-10	2.54655e-09	24	23	0.0693503
ENSPANG00000023233	ENSPANG00000023233	3.46e-16	4.49e-15	24	6	2.59721				ENSMUSG00000006205	Htra1	2.2825e-10	2.54655e-09	24	4	0.0565606
ENSPANG00000016453	ADAM15	3.56e-16	4.61e-15	24	7	5.15217				ENSMUSG00000028163	Nfkb1	2.30176e-10	2.56585e-09	24	6	0.0400302
ENSPANG00000026080	NDRG1	3.63e-16	4.71e-15	24	8	10.4791				ENSMUSG00000045795	Whamm	2.34075e-10	2.6071e-09	24	14	0.0452294
ENSPANG00000016332	OFD1	3.64e-16	4.71e-15	24	23	1.43108				ENSMUSG00000019966	Kitl	2.43088e-10	2.70518e-09	24	21	0.0640617
ENSPANG00000012029	FUZ	3.73e-16	4.83e-15	24	6	2.19964				ENSMUSG00000026411	Tmem9	2.45136e-10	2.72566e-09	24	14	0.0466797
ENSPANG00000022748	FZD8	3.79e-16	4.9e-15	24	7	0.265708				ENSMUSG00000027227	Sord	2.55635e-10	2.83998e-09	24	17	0.0473008
ENSPANG00000016515	TBC1D10B	3.81e-16	4.91e-15	24	7	0.596568				ENSMUSG00000026222	Sp100	2.57787e-10	2.85903e-09	24	7	0.0643377
ENSPANG00000024192	PLSCR3	3.89e-16	5.02e-15	24	6	1.23125				ENSMUSG00000020823	Sec14l1	2.57787e-10	2.85903e-09	24	23	0.0527961
ENSPANG00000004119	ENSPANG00000004119	3.91e-16	5.04e-15	24	6	0.984745				ENSMUSG00000028797	Tmem234	2.58869e-10	2.86861e-09	24	15	0.129979
ENSPANG00000009429	PCDH1	3.94e-16	5.07e-15	24	7	1.14999				ENSMUSG00000021608	Lpcat1	2.59956e-10	2.87821e-09	24	3	0.0417378
ENSPANG00000000514	GFER	3.99e-16	5.13e-15	24	5	0.593176				ENSMUSG00000027678	Ncoa3	2.64349e-10	2.92438e-09	24	22	0.0357633
ENSPANG00000008967	ACADS	4.09e-16	5.25e-15	24	7	2.97107				ENSMUSG00000027305	Ndufaf1	2.69943e-10	2.97871e-09	24	4	0.0729504
ENSPANG00000017354	ENSPANG00000017354	4.24e-16	5.45e-15	24	9	0.580963				ENSMUSG00000066306	Numa1	2.69943e-10	2.97871e-09	24	7	0.0501383
ENSPANG00000020193	NT5C	4.31e-16	5.53e-15	24	6	2.49657				ENSMUSG00000054676	1600014C10Rik	2.69943e-10	2.97871e-09	24	14	0.0458463
ENSPANG00000018866	THOP1	4.33e-16	5.55e-15	24	6	0.986001				ENSMUSG00000053641	Dennd4a	2.79135e-10	3.07754e-09	24	5	0.0503745
ENSPANG00000012507	ZNF160	4.62e-16	5.92e-15	24	19	2.52845				ENSMUSG00000029198	Grpel1	2.8148e-10	3.10078e-09	24	15	0.0441334
ENSPANG00000004010	TMEM160	4.68e-16	5.99e-15	24	7	1.62871				ENSMUSG00000022351	Sqle	2.85034e-10	3.1373e-09	24	5	0.100451
ENSPANG00000000663	RARS2	4.7e-16	6.01e-15	24	19	1.7013				ENSMUSG00000000600	Krit1	2.92275e-10	3.21159e-09	24	1	0.0576218
ENSPANG00000012206	FCHSD1	4.71e-16	6.02e-15	24	7	1.76432				ENSMUSG00000025810	Nrp1	2.92275e-10	3.21159e-09	24	7	0.0431868
ENSPANG00000008039	ENSPANG00000008039	4.77e-16	6.08e-15	24	6	1.4653				ENSMUSG00000033417	Cacul1	2.93499e-10	3.21964e-09	24	3	0.0480139
ENSPANG00000007096	CCDC97	4.77e-16	6.09e-15	24	5	1.48564				ENSMUSG00000008200	Fnbp4	2.93499e-10	3.21964e-09	24	12	0.0348512
ENSPANG00000004165	ENSPANG00000004165	4.78e-16	6.1e-15	24	7	12.1622				ENSMUSG00000013663	Pten	2.94729e-10	3.23041e-09	24	23	0.0288241
ENSPANG00000011175	SEMA4B	4.86e-16	6.19e-15	24	7	1.69874				ENSMUSG00000026005	Rpe	2.98447e-10	3.26843e-09	24	3	0.0576748
ENSPANG00000018596	ENSPANG00000018596	4.88e-16	6.21e-15	24	6	8.29263				ENSMUSG00000029177	Cenpa	2.99696e-10	3.27937e-09	24	12	0.0699361
ENSPANG00000007440	SSB	4.98e-16	6.33e-15	24	18	4.21567				ENSMUSG00000014873	Surf2	3.00951e-10	3.29034e-09	24	16	0.0528107
ENSPANG00000022361	ECD	5.15e-16	6.54e-15	24	17	1.12215				ENSMUSG00000026554	Dcaf8	3.04745e-10	3.32627e-09	24	13	0.036819
ENSPANG00000021737	MED24	5.21e-16	6.61e-15	24	6	3.07884				ENSMUSG00000049164	Zfp518a	3.04745e-10	3.32627e-09	24	5	0.0960661
ENSPANG00000016177	ENSPANG00000016177	5.25e-16	6.66e-15	24	6	1.26914				ENSMUSG00000032570	Atp2c1	3.06021e-10	3.33186e-09	24	3	0.0469363
ENSPANG00000008436	HS1BP3	5.28e-16	6.69e-15	24	6	1.70136				ENSMUSG00000026921	Egfl7	3.06021e-10	3.33186e-09	24	12	0.0534435
ENSPANG00000004389	UBA52	5.29e-16	6.69e-15	24	6	2.02142				ENSMUSG00000044600	Smim7	3.06021e-10	3.33186e-09	24	13	0.0480079
ENSPANG00000000792	EXOSC9	5.3e-16	6.7e-15	24	19	4.1128				ENSMUSG00000038503	Mesd	3.09878e-10	3.36825e-09	24	2	0.050426
ENSPANG00000009193	WDR46	5.34e-16	6.75e-15	24	7	2.62457				ENSMUSG00000026775	Yme1l1	3.09878e-10	3.36825e-09	24	3	0.041906
ENSPANG00000015820	ENSPANG00000015820	5.35e-16	6.76e-15	24	2	0.126106				ENSMUSG00000090523	Gypc	3.11174e-10	3.37673e-09	24	3	0.0811556
ENSPANG00000018901	LRP3	5.51e-16	6.96e-15	24	6	1.63174				ENSMUSG00000030889	Vwa3a	3.11174e-10	3.37673e-09	24	8	0.0782197
ENSPANG00000024157	ZNF639	5.61e-16	7.08e-15	24	18	1.65394				ENSMUSG00000048537	Phldb1	3.2715e-10	3.54715e-09	24	15	0.0585393
ENSPANG00000003115	ZNF687	5.67e-16	7.14e-15	24	6	1.25003				ENSMUSG00000022505	Emp2	3.45364e-10	3.74154e-09	24	10	0.0670149
ENSPANG00000024671	ARAP3	5.7e-16	7.17e-15	24	7	1.3535				ENSMUSG00000029752	Asns	3.48253e-10	3.7666e-09	24	2	0.0698291
ENSPANG00000004839	NUP62	5.72e-16	7.19e-15	24	7	1.91144				ENSMUSG00000022359	Wdyhv1	3.48253e-10	3.7666e-09	24	5	0.0556095
ENSPANG00000020155	TMEM94	5.77e-16	7.25e-15	24	6	2.76909				ENSMUSG00000020716	Nf1	3.49706e-10	3.77919e-09	24	9	0.037049
ENSPANG00000012354	GEMIN7	5.95e-16	7.47e-15	24	6	1.16113				ENSMUSG00000035704	Alg8	3.60046e-10	3.88772e-09	24	3	0.0608011
ENSPANG00000023572	RGL2	6.23e-16	7.81e-15	24	7	5.42225				ENSMUSG00000036980	Taf6	3.61547e-10	3.90072e-09	24	4	0.0439452
ENSPANG00000001787	PPP1R12C	6.29e-16	7.88e-15	24	6	2.14331				ENSMUSG00000032733	Snx33	3.64569e-10	3.93007e-09	24	13	0.0628452
ENSPANG00000021009	FBXL15	6.33e-16	7.93e-15	24	6	0.351133				ENSMUSG00000021613	Hapln1	3.7223e-10	4.00936e-09	24	23	0.0429997
ENSPANG00000012975	TCIRG1	6.35e-16	7.95e-15	24	6	0.73392				ENSMUSG00000015312	Gadd45b	3.80049e-10	4.09022e-09	24	15	0.1216
ENSPANG00000023968	POLM	6.46e-16	8.08e-15	24	6	0.408348				ENSMUSG00000030309	Caprin2	3.81632e-10	4.10388e-09	24	10	0.0455038
ENSPANG00000023682	ALKBH5	6.53e-16	8.16e-15	24	7	2.75588				ENSMUSG00000038650	Rnh1	3.92895e-10	4.22152e-09	24	14	0.0413471
ENSPANG00000021316	G6PC3	6.6e-16	8.24e-15	24	6	3.91426				ENSMUSG00000006307	Kmt2b	4.07855e-10	4.37867e-09	24	14	0.0421011
ENSPANG00000000725	ZFAND2B	6.63e-16	8.27e-15	24	6	7.38845				ENSMUSG00000038506	Dcun1d2	4.12964e-10	4.42989e-09	24	1	0.0774412
ENSPANG00000018736	SOX13	6.79e-16	8.46e-15	24	6	0.753331				ENSMUSG00000021578	Ccdc127	4.28671e-10	4.59461e-09	24	1	0.0513444
ENSPANG00000011852	MRPL57	6.8e-16	8.47e-15	24	6	2.525				ENSMUSG00000017781	Pitpna	4.35839e-10	4.66761e-09	24	2	0.0322435
ENSPANG00000023404	FAM222B	6.97e-16	8.68e-15	24	6	0.477021				ENSMUSG00000029710	Ephb4	4.37649e-10	4.68316e-09	24	15	0.0558838
ENSPANG00000016559	ENSPANG00000016559	7.01e-16	8.71e-15	24	19	9.47017				ENSMUSG00000039960	Rhou	4.43123e-10	4.73787e-09	24	4	0.085506
ENSPANG00000013295	TSTA3	7.04e-16	8.75e-15	24	6	6.40014				ENSMUSG00000037896	Rcor1	4.4681e-10	4.77339e-09	24	4	0.0496544
ENSPANG00000000450	ENSPANG00000000450	7.12e-16	8.84e-15	24	19	1.7008				ENSMUSG00000008958	Vps72	4.48664e-10	4.78539e-09	24	7	0.0434491
ENSPANG00000026302	ZNHIT1	7.57e-16	9.38e-15	24	7	14.5847				ENSMUSG00000070003	Ssbp4	4.48664e-10	4.78539e-09	24	14	0.0481349
ENSPANG00000004515	C11orf58	7.71e-16	9.56e-15	24	19	18.0226				ENSMUSG00000032601	Prkar2a	4.54274e-10	4.84127e-09	24	2	0.0629849
ENSPANG00000010113	RNF126	7.75e-16	9.6e-15	24	6	1.40195				ENSMUSG00000026761	Orc4	4.56159e-10	4.8574e-09	24	3	0.0611799
ENSPANG00000022742	CUL2	7.77e-16	9.61e-15	24	18	1.70452				ENSMUSG00000025040	Fundc1	4.58051e-10	4.87359e-09	24	5	0.0473907
ENSPANG00000021490	RRP9	7.92e-16	9.79e-15	24	6	0.980691				ENSMUSG00000027566	Psma7	4.63775e-10	4.93048e-09	24	14	0.0522786
ENSPANG00000004523	ENSPANG00000004523	8.11e-16	1e-14	24	7	32.6107				ENSMUSG00000020564	Atxn7l1	4.65699e-10	4.9429e-09	24	3	0.0546103
ENSPANG00000017798	SPRTN	8.19e-16	1.01e-14	24	19	0.574523				ENSMUSG00000038384	Setd1b	4.65699e-10	4.9429e-09	24	15	0.0577899
ENSPANG00000018458	GMPPA	8.23e-16	1.01e-14	24	6	1.19903				ENSMUSG00000025142	Aspscr1	4.79383e-10	5.07991e-09	24	14	0.0461029
ENSPANG00000021059	FBXW4	8.51e-16	1.05e-14	24	7	5.32171				ENSMUSG00000024054	Smchd1	4.79383e-10	5.07991e-09	24	4	0.0634453
ENSPANG00000019130	MAFG	8.61e-16	1.06e-14	24	6	0.522869				ENSMUSG00000029570	Lfng	4.8137e-10	5.09684e-09	24	20	0.0792892
ENSPANG00000003732	G6PD	8.87e-16	1.09e-14	24	6	5.67208				ENSMUSG00000022617	Chkb	4.83365e-10	5.11382e-09	24	12	0.0628986
ENSPANG00000006973	METTL26	8.89e-16	1.09e-14	24	7	2.71605				ENSMUSG00000059743	Fdps	4.87379e-10	5.15212e-09	24	4	0.0700732
ENSPANG00000005047	MTIF3	8.93e-16	1.1e-14	24	20	2.16363				ENSMUSG00000021906	Oxnad1	4.89398e-10	5.16929e-09	24	1	0.0664786
ENSPANG00000016646	ZWILCH	9e-16	1.1e-14	24	0	0.765386				ENSMUSG00000022433	Csnk1e	4.95505e-10	5.22958e-09	24	20	0.0331891
ENSPANG00000024247	ZNRD1	9.06e-16	1.11e-14	24	6	3.7973				ENSMUSG00000060244	Alyref2	5.01687e-10	5.29055e-09	24	4	0.0811054
ENSPANG00000006303	ENSPANG00000006303	9.34e-16	1.14e-14	24	6	1.30796				ENSMUSG00000079834		5.10046e-10	5.37437e-09	24	8	0.0420424
ENSPANG00000004113	PRMT6	9.59e-16	1.17e-14	24	6	0.533763				ENSMUSG00000039952	Dag1	5.12157e-10	5.39228e-09	24	5	0.0272536
ENSPANG00000018828	CCAR2	9.73e-16	1.19e-14	24	7	3.98711				ENSMUSG00000024981	Acsl5	5.14277e-10	5.41024e-09	24	7	0.062698
ENSPANG00000003146	RABAC1	9.81e-16	1.2e-14	24	6	14.6763				ENSMUSG00000023034	Nr4a1	5.33743e-10	5.60602e-09	24	14	0.239281
ENSPANG00000021256	NMT1	9.92e-16	1.21e-14	24	7	4.77166				ENSMUSG00000024251	Thada	5.33743e-10	5.60602e-09	24	3	0.0508732
ENSPANG00000021144	C16orf86	1.05e-15	1.28e-14	24	7	0.62442				ENSMUSG00000000340	Dbt	5.40391e-10	5.66675e-09	24	1	0.0517718
ENSPANG00000012664	DBR1	1.06e-15	1.3e-14	24	19	1.45256				ENSMUSG00000034744	Nagk	5.40391e-10	5.66675e-09	24	12	0.0354594
ENSPANG00000018845	EMC8	1.09e-15	1.33e-14	24	6	1.52185				ENSMUSG00000027007	Itprid2	5.42625e-10	5.68562e-09	24	21	0.0332139
ENSPANG00000011293	ENSPANG00000011293	1.13e-15	1.37e-14	24	7	44.8098				ENSMUSG00000028868	Wasf2	5.4712e-10	5.72355e-09	24	13	0.0415808
ENSPANG00000015856	ENSPANG00000015856	1.14e-15	1.38e-14	24	6	1.68234				ENSMUSG00000031875	Cmtm3	5.4712e-10	5.72355e-09	24	12	0.0558269
ENSPANG00000009402	PFKL	1.16e-15	1.41e-14	24	6	6.3839				ENSMUSG00000037461	Ints7	5.72501e-10	5.98428e-09	24	8	0.0576265
ENSPANG00000018635	ENSPANG00000018635	1.17e-15	1.42e-14	24	19	14.5147				ENSMUSG00000034235	Usp54	5.86826e-10	6.12913e-09	24	19	0.0384358
ENSPANG00000004182	ACVR2B	1.17e-15	1.42e-14	24	5	0.173488				ENSMUSG00000024420	Zfp521	5.89248e-10	6.14951e-09	24	3	0.0585015
ENSPANG00000014073	TNS2	1.18e-15	1.43e-14	24	6	3.594				ENSMUSG00000031986	Sprtn	5.99032e-10	6.24664e-09	24	13	0.0537705
ENSPANG00000020121	UNK	1.18e-15	1.44e-14	24	7	0.89188				ENSMUSG00000033209	Ttc28	6.06474e-10	6.31921e-09	24	11	0.0580349
ENSPANG00000007950	ENSPANG00000007950	1.21e-15	1.46e-14	24	7	1.31261				ENSMUSG00000054519	Zfp867	6.08975e-10	6.34022e-09	24	8	0.100564
ENSPANG00000003697	ENSPANG00000003697	1.21e-15	1.47e-14	24	7	33.3144				ENSMUSG00000004207	Psap	6.14007e-10	6.38245e-09	24	14	0.0494636
ENSPANG00000022928	OSBPL7	1.24e-15	1.49e-14	24	7	1.00041				ENSMUSG00000018068	Ints2	6.14007e-10	6.38245e-09	24	2	0.0685633
ENSPANG00000011781	ENSPANG00000011781	1.25e-15	1.5e-14	24	6	1.82898				ENSMUSG00000022335	Zfat	6.19079e-10	6.42497e-09	24	3	0.0517061
ENSPANG00000015963	C15orf39	1.25e-15	1.51e-14	24	6	1.0017				ENSMUSG00000083282	Ctsf	6.19079e-10	6.42497e-09	24	18	0.0551413
ENSPANG00000005723	ENSPANG00000005723	1.26e-15	1.52e-14	24	6	4.74077				ENSMUSG00000021687	Scamp1	6.24193e-10	6.47291e-09	24	12	0.0422277
ENSPANG00000010839	ZBTB45	1.28e-15	1.54e-14	24	6	0.33851				ENSMUSG00000033671	Cep350	6.34544e-10	6.57504e-09	24	22	0.0376102
ENSPANG00000023549	TMEM11	1.28e-15	1.55e-14	24	6	2.55833				ENSMUSG00000032092	Mpzl2	6.39782e-10	6.62407e-09	24	19	0.101235
ENSPANG00000003833	SPINDOC	1.29e-15	1.56e-14	24	6	0.949778				ENSMUSG00000032187	Smarca4	6.53064e-10	6.75624e-09	24	5	0.0318443
ENSPANG00000004122	ENSPANG00000004122	1.31e-15	1.58e-14	24	6	0.602752				ENSMUSG00000006418	Rnf114	6.55752e-10	6.7787e-09	24	12	0.0348218
ENSPANG00000008132	GCN1	1.32e-15	1.58e-14	24	7	1.57071				ENSMUSG00000020397	Med7	6.58452e-10	6.80123e-09	24	4	0.0709986
ENSPANG00000024147	ENSPANG00000024147	1.32e-15	1.59e-14	24	6	8.50095				ENSMUSG00000032036	Kirrel3	6.69358e-10	6.90843e-09	24	14	0.0499991
ENSPANG00000004619	C1orf159	1.32e-15	1.59e-14	24	6	0.485657				ENSMUSG00000020300	Cpeb4	6.74878e-10	6.95991e-09	24	5	0.0615573
ENSPANG00000018606	POR	1.33e-15	1.59e-14	24	6	4.95499				ENSMUSG00000033355	Rtp4	6.77654e-10	6.98304e-09	24	7	0.090825
ENSPANG00000000679	B4GALT3	1.34e-15	1.6e-14	24	7	3.71972				ENSMUSG00000024150	Mcfd2	6.8324e-10	7.03506e-09	24	1	0.039187
ENSPANG00000024101	ENSPANG00000024101	1.34e-15	1.6e-14	24	7	2.3206				ENSMUSG00000026043	Col3a1	6.88872e-10	7.08747e-09	24	8	0.0748193
ENSPANG00000017499	GGA1	1.35e-15	1.61e-14	24	7	1.93358				ENSMUSG00000030269	Mtmr14	6.94548e-10	7.12906e-09	24	14	0.0584165
ENSPANG00000023684	FLII	1.36e-15	1.62e-14	24	6	4.44637				ENSMUSG00000023032	Slc4a8	6.94548e-10	7.12906e-09	24	17	0.0500524
ENSPANG00000023981	TXN2	1.36e-15	1.63e-14	24	7	14.1299				ENSMUSG00000036478	Btg1	6.94548e-10	7.12906e-09	24	7	0.0676086
ENSPANG00000026165	RABL6	1.37e-15	1.64e-14	24	6	2.67062				ENSMUSG00000001156	Mxd1	7.00271e-10	7.17654e-09	24	18	0.0500485
ENSPANG00000007914	DHX36	1.38e-15	1.64e-14	24	19	3.49715				ENSMUSG00000014243	Zswim7	7.00271e-10	7.17654e-09	24	16	0.0512636
ENSPANG00000017028	MZF1	1.38e-15	1.65e-14	24	7	0.552271				ENSMUSG00000025409	Mbd6	7.06039e-10	7.23e-09	24	15	0.0582039
ENSPANG00000013328	COX17	1.4e-15	1.66e-14	24	6	32.2998				ENSMUSG00000001229	Dpp9	7.08941e-10	7.25403e-09	24	4	0.0586884
ENSPANG00000011709	ZBTB7B	1.45e-15	1.72e-14	24	7	1.39087				ENSMUSG00000030002	Dusp11	7.14779e-10	7.30235e-09	24	23	0.0523332
ENSPANG00000017637	MAP11	1.48e-15	1.75e-14	24	6	2.06482				ENSMUSG00000001323	Srr	7.14779e-10	7.30235e-09	24	4	0.0570593
ENSPANG00000021217	ENSPANG00000021217	1.5e-15	1.78e-14	24	10	0.353085				ENSMUSG00000020883	Fbxl20	7.23625e-10	7.38696e-09	24	12	0.0364176
ENSPANG00000015379	AP3D1	1.53e-15	1.82e-14	24	6	3.08485				ENSMUSG00000048550	Thnsl1	7.26597e-10	7.41152e-09	24	3	0.0467319
ENSPANG00000020756	C12orf49	1.55e-15	1.84e-14	24	7	1.05284				ENSMUSG00000039046	Usp6nl	7.29582e-10	7.43617e-09	24	10	0.0569729
ENSPANG00000016266	ENSPANG00000016266	1.57e-15	1.86e-14	24	5	3.66585				ENSMUSG00000001911	Nfix	7.32578e-10	7.46089e-09	24	16	0.0374716
ENSPANG00000010912	BANF1	1.58e-15	1.87e-14	24	7	30.0324				ENSMUSG00000075590	Nrbp2	7.60092e-10	7.72908e-09	24	18	0.0547922
ENSPANG00000010838	UBL4A	1.61e-15	1.9e-14	24	6	4.16358				ENSMUSG00000079477	Rab7	7.60092e-10	7.72908e-09	24	2	0.0349448
ENSPANG00000022201	C7orf26	1.66e-15	1.96e-14	24	7	1.72518				ENSMUSG00000021190	Lgmn	7.72642e-10	7.85059e-09	24	12	0.03589
ENSPANG00000012917	ENSPANG00000012917	1.66e-15	1.96e-14	24	6	0.398686				ENSMUSG00000052392	Acot4	7.78993e-10	7.90285e-09	24	17	0.075968
ENSPANG00000011473	DHX37	1.68e-15	1.98e-14	24	6	0.31607				ENSMUSG00000015501	Hivep2	7.78993e-10	7.90285e-09	24	22	0.0593338
ENSPANG00000015583	ENSPANG00000015583	1.76e-15	2.08e-14	24	7	2.20209				ENSMUSG00000020309	Chac2	7.82188e-10	7.92298e-09	24	3	0.0679614
ENSPANG00000015897	ENSPANG00000015897	1.77e-15	2.09e-14	24	6	1.12015				ENSMUSG00000031834	Pik3r2	7.82188e-10	7.92298e-09	24	14	0.0457366
ENSPANG00000006196	POP7	1.79e-15	2.1e-14	24	7	6.54997				ENSMUSG00000007476	Lrrc8a	7.85395e-10	7.94931e-09	24	19	0.0416673
ENSPANG00000019165	PCYT2	1.79e-15	2.1e-14	24	6	3.56298				ENSMUSG00000018395	Kif3a	7.91848e-10	8.00844e-09	24	5	0.0549401
ENSPANG00000003944	FKRP	1.79e-15	2.1e-14	24	6	0.219591				ENSMUSG00000019763	Rmnd1	8.2828e-10	8.37043e-09	24	3	0.0544242
ENSPANG00000024838	DPM2	1.81e-15	2.12e-14	24	7	6.95459				ENSMUSG00000033102	Cdc14b	8.48838e-10	8.57156e-09	24	9	0.0542314
ENSPANG00000021974	ENSPANG00000021974	1.95e-15	2.29e-14	24	6	0.655286				ENSMUSG00000042363	Lgalsl	8.77026e-10	8.84937e-09	24	3	0.0545044
ENSPANG00000015858	NOB1	2e-15	2.34e-14	24	6	0.786836				ENSMUSG00000034042	Gpbp1l1	8.91461e-10	8.98118e-09	24	14	0.0459194
ENSPANG00000009591	IFT88	2e-15	2.34e-14	24	17	3.87039				ENSMUSG00000052833	Sae1	8.91461e-10	8.98118e-09	24	4	0.0642479
ENSPANG00000019272	DMAP1	2.03e-15	2.38e-14	24	6	3.96818				ENSMUSG00000056917	Sipa1	8.95106e-10	9.01096e-09	24	5	0.0498187
ENSPANG00000026410	CHPF2	2.05e-15	2.4e-14	24	6	1.29176				ENSMUSG00000019806	Aig1	8.98765e-10	9.04085e-09	24	10	0.042588
ENSPANG00000018504	ENSPANG00000018504	2.07e-15	2.42e-14	24	7	238.155				ENSMUSG00000021133	Susd6	9.1355e-10	9.17547e-09	24	19	0.0360774
ENSPANG00000020607	PNPLA2	2.15e-15	2.51e-14	24	7	3.10633				ENSMUSG00000020850	Prpf8	9.1355e-10	9.17547e-09	24	11	0.0210731
ENSPANG00000017043	MBD6	2.17e-15	2.53e-14	24	6	1.95819				ENSMUSG00000023055	Calcoco1	9.24795e-10	9.28128e-09	24	14	0.0536259
ENSPANG00000008999	KDM5C	2.18e-15	2.55e-14	24	7	2.70463				ENSMUSG00000057969	Sema3b	9.36175e-10	9.38829e-09	24	18	0.0540244
ENSPANG00000016004	SCAMP2	2.19e-15	2.56e-14	24	7	5.19522				ENSMUSG00000039911	Spsb1	9.43837e-10	9.45065e-09	24	19	0.0547082
ENSPANG00000018601	NOS3	2.21e-15	2.57e-14	24	6	0.179773				ENSMUSG00000024160	Spsb3	9.43837e-10	9.45065e-09	24	6	0.0728676
ENSPANG00000018314	ENSPANG00000018314	2.22e-15	2.58e-14	24	6	1.43404				ENSMUSG00000022635	Zcrb1	9.51561e-10	9.5207e-09	24	14	0.0245696
ENSPANG00000026266	PAXX	2.25e-15	2.61e-14	24	6	2.45683				ENSMUSG00000030662	Ipo5	9.71142e-10	9.70178e-09	24	18	0.042187
ENSPANG00000007286	PUS7L	2.26e-15	2.63e-14	24	19	1.00492				ENSMUSG00000020741	Cluh	9.71142e-10	9.70178e-09	24	9	0.056179
ENSPANG00000019315	ENSPANG00000019315	2.27e-15	2.64e-14	24	7	0.459066				ENSMUSG00000021519	Mterf3	9.79084e-10	9.77366e-09	24	3	0.0513847
ENSPANG00000014290	TRAPPC11	2.3e-15	2.66e-14	24	19	1.40657				ENSMUSG00000033918	Parl	9.8709e-10	9.84607e-09	24	15	0.0471208
ENSPANG00000009731	ZFP36L1	2.31e-15	2.68e-14	24	7	7.06393				ENSMUSG00000062234	Gak	9.9516e-10	9.91146e-09	24	14	0.0324996
ENSPANG00000024005	ENSPANG00000024005	2.32e-15	2.69e-14	24	18	26.4916				ENSMUSG00000032375	Aph1b	9.9516e-10	9.91146e-09	24	0	0.0577827
ENSPANG00000010941	SHROOM1	2.34e-15	2.7e-14	24	7	1.07363				ENSMUSG00000026581	Sell	1.00739e-09	1.00256e-08	24	10	0.0781181
ENSPANG00000005203	NMNAT3	2.39e-15	2.76e-14	24	7	0.669672				ENSMUSG00000021215	Net1	1.01562e-09	1.00998e-08	24	17	0.082749
ENSPANG00000023465	FADD	2.39e-15	2.76e-14	24	6	0.396131				ENSMUSG00000026142	Rhbdd1	1.05348e-09	1.04684e-08	24	10	0.037217
ENSPANG00000023848	UBOX5	2.4e-15	2.77e-14	24	7	0.88968				ENSMUSG00000018379	Srsf1	1.07949e-09	1.07187e-08	24	2	0.0552702
ENSPANG00000008637	RIPOR1	2.4e-15	2.77e-14	24	6	2.38619				ENSMUSG00000015647	Lama5	1.11514e-09	1.10643e-08	24	14	0.0524709
ENSPANG00000004288	TBRG4	2.41e-15	2.78e-14	24	6	3.77277				ENSMUSG00000022749	Tbc1d23	1.12881e-09	1.11914e-08	24	12	0.0399573
ENSPANG00000020264	NAT9	2.42e-15	2.79e-14	24	6	2.91364				ENSMUSG00000031483	Erlin2	1.13801e-09	1.12741e-08	24	12	0.0483612
ENSPANG00000024747	GLI4	2.47e-15	2.84e-14	24	6	0.631882				ENSMUSG00000029096	Htra3	1.17079e-09	1.15814e-08	24	3	0.0597075
ENSPANG00000005290	NCOR2	2.47e-15	2.84e-14	24	6	0.976629				ENSMUSG00000021711	Trappc13	1.17079e-09	1.15814e-08	24	3	0.0654315
ENSPANG00000023833	PFAS	2.48e-15	2.86e-14	24	6	0.418031				ENSMUSG00000044847	Lsm11	1.18033e-09	1.16669e-08	24	4	0.0506662
ENSPANG00000002756	DELE1	2.55e-15	2.93e-14	24	7	4.88298				ENSMUSG00000038349	Plcl1	1.18512e-09	1.17054e-08	24	20	0.0504668
ENSPANG00000018703	FOXP4	2.56e-15	2.94e-14	24	6	0.980229				ENSMUSG00000029676	Pot1a	1.19477e-09	1.17918e-08	24	8	0.0742877
ENSPANG00000007081	ENSPANG00000007081	2.58e-15	2.96e-14	24	6	0.519836				ENSMUSG00000005836	Gata6	1.19962e-09	1.18308e-08	24	2	0.0642737
ENSPANG00000003599	MED29	2.6e-15	2.97e-14	24	5	3.77055				ENSMUSG00000020003	Pex7	1.2045e-09	1.18699e-08	24	8	0.0629981
ENSPANG00000013956	PGPEP1	2.65e-15	3.04e-14	24	7	0.854083				ENSMUSG00000020166	Cnot2	1.21923e-09	1.20061e-08	24	5	0.0381791
ENSPANG00000026261	ENTPD2	2.67e-15	3.06e-14	24	4	0.709321				ENSMUSG00000022089	Bin3	1.24418e-09	1.22334e-08	24	13	0.0540203
ENSPANG00000010335	C16orf71	2.69e-15	3.07e-14	24	6	0.464633				ENSMUSG00000044026	Slc35g1	1.24418e-09	1.22334e-08	24	16	0.0632681
ENSPANG00000015883	FAF1	2.74e-15	3.13e-14	24	20	2.4015				ENSMUSG00000022817	Itgb5	1.25939e-09	1.23643e-08	24	5	0.048748
ENSPANG00000008169	ENSPANG00000008169	2.76e-15	3.15e-14	24	6	20.77				ENSMUSG00000037419	Endod1	1.25939e-09	1.23643e-08	24	2	0.0638136
ENSPANG00000020344	FAM53A	2.78e-15	3.17e-14	24	6	0.183002				ENSMUSG00000038206	Fbxo8	1.2645e-09	1.23959e-08	24	8	0.0435919
ENSPANG00000000375	ULK1	2.78e-15	3.17e-14	24	6	1.20963				ENSMUSG00000056486	Chn1	1.2645e-09	1.23959e-08	24	23	0.0655631
ENSPANG00000023371	CDC123	2.79e-15	3.18e-14	24	19	2.21213				ENSMUSG00000024941	Scyl1	1.26963e-09	1.24369e-08	24	14	0.0349936
ENSPANG00000009562	PYM1	2.8e-15	3.19e-14	24	7	1.9348				ENSMUSG00000027488	Snta1	1.27478e-09	1.24686e-08	24	23	0.0668343
ENSPANG00000019720	ENSPANG00000019720	2.84e-15	3.23e-14	24	6	4.83602				ENSMUSG00000059796	Eif4a1	1.27478e-09	1.24686e-08	24	19	0.0429586
ENSPANG00000000247	FAM76A	2.85e-15	3.23e-14	24	21	0.992488				ENSMUSG00000032604	Qars	1.32206e-09	1.29118e-08	24	16	0.0393493
ENSPANG00000024871	CIZ1	2.85e-15	3.24e-14	24	7	1.98723				ENSMUSG00000024737	Slc15a3	1.32206e-09	1.29118e-08	24	9	0.0569326
ENSPANG00000013055	EMC6	2.86e-15	3.24e-14	24	6	5.25301				ENSMUSG00000026172	Bcs1l	1.34907e-09	1.31657e-08	24	6	0.0567815
ENSPANG00000023979	POLR2F	2.87e-15	3.25e-14	24	7	5.31274				ENSMUSG00000022964	Tmem50b	1.35453e-09	1.32092e-08	24	0	0.0465868
ENSPANG00000024856	PPP1R26	2.89e-15	3.27e-14	24	6	0.774906				ENSMUSG00000029036	Atad3a	1.36002e-09	1.32331e-08	24	15	0.052482
ENSPANG00000017587	DXO	2.89e-15	3.28e-14	24	6	3.9114				ENSMUSG00000071659	Hnrnpul2	1.36002e-09	1.32331e-08	24	2	0.0627991
ENSPANG00000026049	CACFD1	2.9e-15	3.28e-14	24	7	0.789271				ENSMUSG00000026791	Slc2a8	1.36002e-09	1.32331e-08	24	17	0.0432111
ENSPANG00000015247	ENSPANG00000015247	2.92e-15	3.3e-14	24	6	2.06354				ENSMUSG00000035202	Lars2	1.37661e-09	1.33747e-08	24	5	0.0377877
ENSPANG00000026190	ZBTB46	2.92e-15	3.3e-14	24	6	0.189699				ENSMUSG00000031563	Wwc2	1.37661e-09	1.33747e-08	24	13	0.0489058
ENSPANG00000017007	MOCS1	2.94e-15	3.32e-14	24	8	1.20967				ENSMUSG00000045962	Wnk1	1.4047e-09	1.36375e-08	24	6	0.0282579
ENSPANG00000023874	SNRPA	2.98e-15	3.36e-14	24	6	6.33036				ENSMUSG00000021171	Esyt2	1.41039e-09	1.36724e-08	24	3	0.0380439
ENSPANG00000019911	SYNGR2	2.99e-15	3.37e-14	24	7	8.61601				ENSMUSG00000027357	Crls1	1.41039e-09	1.36724e-08	24	5	0.060348
ENSPANG00000015097	RRP1	3.16e-15	3.56e-14	24	6	1.79015				ENSMUSG00000033159	Cnppd1	1.43335e-09	1.38848e-08	24	14	0.0678246
ENSPANG00000011195	PC	3.17e-15	3.57e-14	24	6	3.0957				ENSMUSG00000037697	Ddhd1	1.44498e-09	1.3987e-08	24	8	0.0606712
ENSPANG00000017969	ALDH16A1	3.19e-15	3.59e-14	24	7	0.38582				ENSMUSG00000039887	Alg14	1.45669e-09	1.40899e-08	24	5	0.0691335
ENSPANG00000019552	CLCN7	3.21e-15	3.61e-14	24	6	1.83793				ENSMUSG00000040594	Ranbp17	1.46258e-09	1.41365e-08	24	13	0.0543378
ENSPANG00000012180	ENSPANG00000012180	3.3e-15	3.7e-14	24	7	0.221644				ENSMUSG00000032380	Dapk2	1.48638e-09	1.43559e-08	24	3	0.0688576
ENSPANG00000013030	ENSPANG00000013030	3.33e-15	3.73e-14	24	23	0.139712				ENSMUSG00000028961	Pgd	1.49238e-09	1.44033e-08	24	4	0.055883
ENSPANG00000016539	ZNF768	3.34e-15	3.75e-14	24	7	2.71134				ENSMUSG00000030849	Fgfr2	1.49842e-09	1.44402e-08	24	10	0.0662636
ENSPANG00000004968	GCFC2	3.35e-15	3.75e-14	24	20	1.1515				ENSMUSG00000022105	Rb1	1.49842e-09	1.44402e-08	24	4	0.0464898
ENSPANG00000014631	TMEM126B	3.36e-15	3.76e-14	24	19	6.06323				ENSMUSG00000029287	Tgfbr3	1.51055e-09	1.45464e-08	24	18	0.0551306
ENSPANG00000008186	SH3BGRL3	3.42e-15	3.82e-14	24	6	29.9111				ENSMUSG00000007097	Atp1a2	1.51666e-09	1.45837e-08	24	15	0.0508491
ENSPANG00000021330	GRN	3.42e-15	3.82e-14	24	6	9.33985				ENSMUSG00000018411	Mapt	1.51666e-09	1.45837e-08	24	4	0.0516476
ENSPANG00000016524	SPESP1	3.44e-15	3.84e-14	24	15	0.542591				ENSMUSG00000033066	Gas7	1.52278e-09	1.46319e-08	24	5	0.0646964
ENSPANG00000017243	STAB1	3.46e-15	3.87e-14	24	6	0.912905				ENSMUSG00000029428	Stx2	1.53511e-09	1.47287e-08	24	2	0.0597993
ENSPANG00000018881	TMEM222	3.51e-15	3.92e-14	24	6	4.68908				ENSMUSG00000031697	Orc6	1.53511e-09	1.47287e-08	24	13	0.0426075
ENSPANG00000025882	SNAPC2	3.52e-15	3.92e-14	24	6	0.73049				ENSMUSG00000022550	Adck5	1.58541e-09	1.52002e-08	24	9	0.0582316
ENSPANG00000020664	TMED1	3.62e-15	4.03e-14	24	6	2.25926				ENSMUSG00000019838	Slc16a10	1.60468e-09	1.53737e-08	24	4	0.0690959
ENSPANG00000012030	FCGRT	3.64e-15	4.05e-14	24	7	10.5967				ENSMUSG00000072235	Tuba1a	1.62418e-09	1.55492e-08	24	5	0.0494041
ENSPANG00000005735	ENSPANG00000005735	3.74e-15	4.16e-14	24	6	0.69988				ENSMUSG00000069835	Sat2	1.64392e-09	1.57266e-08	24	10	0.0530602
ENSPANG00000019264	ARHGDIA	3.84e-15	4.26e-14	24	6	17.3705				ENSMUSG00000004865	Srpk1	1.66389e-09	1.58944e-08	24	4	0.0406068
ENSPANG00000014729	ENSPANG00000014729	3.85e-15	4.28e-14	24	7	1.01999				ENSMUSG00000003420	Fcgrt	1.66389e-09	1.58944e-08	24	17	0.0655845
ENSPANG00000026360	IER5	3.89e-15	4.31e-14	24	6	0.738231				ENSMUSG00000051439	Cd14	1.6706e-09	1.59468e-08	24	23	0.0696981
ENSPANG00000016358	ENSPANG00000016358	3.9e-15	4.33e-14	24	7	18.4549				ENSMUSG00000021302	Ggps1	1.67733e-09	1.59994e-08	24	4	0.0465028
ENSPANG00000025975	USP20	3.92e-15	4.34e-14	24	6	2.73321				ENSMUSG00000027952	Pmvk	1.69088e-09	1.61052e-08	24	3	0.070236
ENSPANG00000018771	KIAA0556	3.92e-15	4.34e-14	24	7	0.592609				ENSMUSG00000037922	Bank1	1.69088e-09	1.61052e-08	24	7	0.0860784
ENSPANG00000007826	STK16	3.95e-15	4.38e-14	24	7	5.73784				ENSMUSG00000022391	Rangap1	1.69769e-09	1.61584e-08	24	22	0.0360902
ENSPANG00000006806	ENSPANG00000006806	3.96e-15	4.38e-14	24	22	0.597429				ENSMUSG00000034659	Tmem109	1.70454e-09	1.62117e-08	24	2	0.0572645
ENSPANG00000005934	COQ8A	3.98e-15	4.4e-14	24	7	3.25663				ENSMUSG00000045374	Wdr81	1.71141e-09	1.62652e-08	24	14	0.0538382
ENSPANG00000003152	ENSPANG00000003152	4e-15	4.42e-14	24	6	9.89349				ENSMUSG00000020290	Xpo1	1.73915e-09	1.65049e-08	24	3	0.0724387
ENSPANG00000019331	MRPL12	4.09e-15	4.51e-14	24	6	16.7926				ENSMUSG00000002409	Dyrk1b	1.73915e-09	1.65049e-08	24	14	0.0562203
ENSPANG00000010974	URI1	4.09e-15	4.51e-14	24	18	5.25023				ENSMUSG00000029513	Prkab1	1.74616e-09	1.65594e-08	24	10	0.053171
ENSPANG00000009882	ENSPANG00000009882	4.1e-15	4.52e-14	24	6	21.6553				ENSMUSG00000043822	Adamtsl5	1.75319e-09	1.6614e-08	24	22	0.0527614
ENSPANG00000020634	HELZ2	4.13e-15	4.55e-14	24	6	0.258706				ENSMUSG00000051705	Senp8	1.76734e-09	1.6736e-08	24	3	0.0740971
ENSPANG00000007473	ENSPANG00000007473	4.15e-15	4.57e-14	24	6	2.93385				ENSMUSG00000029454	Mapkapk5	1.77445e-09	1.67912e-08	24	1	0.0632247
ENSPANG00000023601	SSH3	4.15e-15	4.57e-14	24	7	1.90755				ENSMUSG00000025521	Tmem192	1.81774e-09	1.71884e-08	24	13	0.0529374
ENSPANG00000020115	ITGB4	4.16e-15	4.57e-14	24	7	1.63261				ENSMUSG00000027405	Nop56	1.8324e-09	1.73145e-08	24	16	0.0577103
ENSPANG00000020266	TMEM104	4.21e-15	4.62e-14	24	5	0.309623				ENSMUSG00000061360	Phf5a	1.84717e-09	1.74415e-08	24	1	0.0474642
ENSPANG00000026126	SNAPC4	4.24e-15	4.66e-14	24	6	0.330429				ENSMUSG00000042659	Arrdc4	1.87707e-09	1.7711e-08	24	7	0.0648867
ENSPANG00000010159	ENSPANG00000010159	4.29e-15	4.7e-14	24	18	0.49897				ENSMUSG00000026958	Dpp7	1.89219e-09	1.78408e-08	24	7	0.0427868
ENSPANG00000007001	EIF3G	4.29e-15	4.7e-14	24	6	3.45116				ENSMUSG00000001018	Snapin	1.8998e-09	1.78868e-08	24	12	0.036085
ENSPANG00000016791	DAGLB	4.38e-15	4.8e-14	24	6	1.09199				ENSMUSG00000024851	Pitpnm1	1.8998e-09	1.78868e-08	24	15	0.0640419
ENSPANG00000017677	BCL6	4.4e-15	4.82e-14	24	6	3.78047				ENSMUSG00000031343	Gabra3	1.9151e-09	1.80179e-08	24	3	0.0862682
ENSPANG00000020133	TSEN54	4.45e-15	4.86e-14	24	7	2.53751				ENSMUSG00000030067	Foxp1	1.93828e-09	1.82098e-08	24	5	0.0461544
ENSPANG00000014293	ENSPANG00000014293	4.46e-15	4.87e-14	24	7	0.83511				ENSMUSG00000040746	Rnf167	1.93828e-09	1.82098e-08	24	12	0.044122
ENSPANG00000020001	EIF6	4.47e-15	4.88e-14	24	6	12.0953				ENSMUSG00000034936	Arl4d	1.94607e-09	1.82699e-08	24	18	0.0662149
ENSPANG00000022228	ZNF276	4.55e-15	4.96e-14	24	7	1.2877				ENSMUSG00000022999	Lmbr1l	1.96962e-09	1.84644e-08	24	14	0.0522512
ENSPANG00000003167	MARCHF2	4.55e-15	4.96e-14	24	6	3.29016				ENSMUSG00000020900	Myh10	1.96962e-09	1.84644e-08	24	5	0.0396696
ENSPANG00000017855	TMEM127	4.58e-15	4.99e-14	24	7	1.97668				ENSMUSG00000001227	Sema6b	1.98547e-09	1.85997e-08	24	16	0.063182
ENSPANG00000017141	ASCC2	4.66e-15	5.07e-14	24	6	1.75775				ENSMUSG00000022579	Gpihbp1	1.99344e-09	1.86611e-08	24	14	0.0789762
ENSPANG00000001288	DMWD	4.78e-15	5.2e-14	24	6	1.07365				ENSMUSG00000031785	Adgrg1	2.02565e-09	1.8949e-08	24	13	0.0718601
ENSPANG00000008024	ING4	4.84e-15	5.26e-14	24	8	1.70922				ENSMUSG00000015850	Adamtsl4	2.05836e-09	1.92413e-08	24	21	0.0515386
ENSPANG00000015962	PPCDC	4.88e-15	5.3e-14	24	8	3.94291				ENSMUSG00000022827	Rabl3	2.07491e-09	1.93821e-08	24	9	0.0306152
ENSPANG00000018327	ENSPANG00000018327	4.9e-15	5.32e-14	24	22	5.42293				ENSMUSG00000078427	Sarnp	2.09998e-09	1.96023e-08	24	3	0.0693424
ENSPANG00000020436	TXNDC9	4.93e-15	5.35e-14	24	19	4.97717				ENSMUSG00000079317	Trappc2	2.12535e-09	1.98249e-08	24	3	0.0614422
ENSPANG00000025877	SLC27A4	4.99e-15	5.4e-14	24	6	1.9358				ENSMUSG00000025083	Afap1l2	2.13387e-09	1.98903e-08	24	6	0.0496481
ENSPANG00000012315	SLC3A2	5.12e-15	5.54e-14	24	6	13.645				ENSMUSG00000040859	Bsdc1	2.14242e-09	1.99416e-08	24	12	0.0399139
ENSPANG00000003832	ERF	5.21e-15	5.64e-14	24	5	0.919472				ENSMUSG00000032418	Me1	2.14242e-09	1.99416e-08	24	4	0.0524804
ENSPANG00000022720	ENSPANG00000022720	5.21e-15	5.64e-14	24	7	1.41592				ENSMUSG00000031527	Eri1	2.15101e-09	2.00073e-08	24	2	0.0585104
ENSPANG00000024398	ENSPANG00000024398	5.26e-15	5.69e-14	24	6	0.204085				ENSMUSG00000032641	Gpr19	2.1857e-09	2.03011e-08	24	10	0.0374761
ENSPANG00000017989	SMIM12	5.37e-15	5.8e-14	24	7	2.4277				ENSMUSG00000029598	Plbd2	2.1857e-09	2.03011e-08	24	19	0.041561
ENSPANG00000020207	STK11	5.39e-15	5.81e-14	24	7	1.83614				ENSMUSG00000020654	Adcy3	2.26576e-09	2.10298e-08	24	14	0.0513041
ENSPANG00000004871	ODR4	5.55e-15	5.98e-14	24	20	2.67404				ENSMUSG00000020840	Blmh	2.27484e-09	2.10692e-08	24	6	0.0586961
ENSPANG00000021815	ALKBH2	5.55e-15	5.98e-14	24	7	1.81512				ENSMUSG00000032855	Pkd1	2.27484e-09	2.10692e-08	24	19	0.0397858
ENSPANG00000016884	RHOB	5.7e-15	6.13e-14	24	6	10.0569				ENSMUSG00000024952		2.27484e-09	2.10692e-08	24	17	0.0414308
ENSPANG00000012093	ZSCAN18	5.88e-15	6.33e-14	24	7	4.46873				ENSMUSG00000032812	Arap1	2.31148e-09	2.13934e-08	24	10	0.0530561
ENSPANG00000008916	ACBD6	5.94e-15	6.39e-14	24	21	0.935861				ENSMUSG00000052609	Plekhg3	2.32072e-09	2.14638e-08	24	17	0.0526968
ENSPANG00000018990	CAPNS1	6.01e-15	6.46e-14	24	6	31.4936				ENSMUSG00000019804	Snx3	2.33001e-09	2.15345e-08	24	4	0.0596446
ENSPANG00000001278	ENSPANG00000001278	6.02e-15	6.46e-14	24	6	5.91423				ENSMUSG00000006932	Ctnnb1	2.34869e-09	2.16918e-08	24	5	0.0278146
ENSPANG00000005770	ENSPANG00000005770	6.07e-15	6.51e-14	24	7	0.604081				ENSMUSG00000071005	Ccl19	2.36752e-09	2.18503e-08	24	19	0.0674971
ENSPANG00000008015	ENSPANG00000008015	6.11e-15	6.55e-14	24	6	0.154984				ENSMUSG00000015747	Vps45	2.37699e-09	2.19222e-08	24	5	0.0469882
ENSPANG00000008893	CCDC17	6.14e-15	6.58e-14	24	7	0.343148				ENSMUSG00000028522	Mier1	2.41523e-09	2.22593e-08	24	4	0.0588935
ENSPANG00000011730	ERGIC3	6.25e-15	6.7e-14	24	7	12.4702				ENSMUSG00000027534	Snx16	2.49354e-09	2.29648e-08	24	4	0.0700303
ENSPANG00000005064	ACTR1B	6.34e-15	6.79e-14	24	6	6.0566				ENSMUSG00000031516	Dctn6	2.5135e-09	2.31323e-08	24	13	0.0416623
ENSPANG00000022037	HECTD3	6.41e-15	6.86e-14	24	6	1.57762				ENSMUSG00000058656	Samd12	2.55389e-09	2.34875e-08	24	3	0.0495379
ENSPANG00000005576	PEF1	6.44e-15	6.88e-14	24	7	5.26819				ENSMUSG00000035126	Dnai4	2.56408e-09	2.35647e-08	24	2	0.0648471
ENSPANG00000007154	CSTB	6.5e-15	6.95e-14	24	7	22.0695				ENSMUSG00000039041	Adrm1	2.57432e-09	2.36422e-08	24	17	0.0488953
ENSPANG00000020122	TUBGCP2	6.54e-15	6.97e-14	24	7	3.48331				ENSMUSG00000011877	Git1	2.5846e-09	2.37199e-08	24	12	0.0318148
ENSPANG00000023422	ZYX	6.61e-15	7.05e-14	24	6	4.54924				ENSMUSG00000019768	Esr1	2.66826e-09	2.44706e-08	24	20	0.0757468
ENSPANG00000005756	PLA2G15	6.63e-15	7.06e-14	24	6	1.42269				ENSMUSG00000038141	Tmem181a	2.68958e-09	2.46489e-08	24	12	0.0247602
ENSPANG00000009081	NPHP4	6.77e-15	7.2e-14	24	6	0.32068				ENSMUSG00000020814	Mxra7	2.72188e-09	2.491e-08	24	16	0.0491051
ENSPANG00000023866	TAZ	6.77e-15	7.2e-14	24	7	2.04848				ENSMUSG00000025340	Rabgef1	2.72188e-09	2.491e-08	24	5	0.0389729
ENSPANG00000023267	ENSPANG00000023267	6.82e-15	7.26e-14	24	19	0.519585				ENSMUSG00000041794	Myrip	2.76554e-09	2.52919e-08	24	19	0.0454882
ENSPANG00000007472	OSBPL5	6.84e-15	7.27e-14	24	6	0.606962				ENSMUSG00000030180	Kdm5a	2.77656e-09	2.53749e-08	24	12	0.0373173
ENSPANG00000020516	SEC23IP	7.06e-15	7.49e-14	24	19	1.77779				ENSMUSG00000001802	Lrp3	2.79873e-09	2.55597e-08	24	17	0.0468439
ENSPANG00000010025	PHC2	7.14e-15	7.58e-14	24	7	2.84556				ENSMUSG00000029536	Gatc	2.82108e-09	2.57458e-08	24	1	0.0417038
ENSPANG00000006758	EIF3K	7.16e-15	7.59e-14	24	7	21.2588				ENSMUSG00000029231	Pdgfra	2.83231e-09	2.58123e-08	24	5	0.0655774
ENSPANG00000014967	Y_RNA	7.19e-15	7.62e-14	24	17	21.7986				ENSMUSG00000063160	Numbl	2.83231e-09	2.58123e-08	24	16	0.0519979
ENSPANG00000024464	NOC2L	7.31e-15	7.74e-14	24	6	1.98325				ENSMUSG00000040455	Usp45	2.85492e-09	2.60002e-08	24	4	0.0528099
ENSPANG00000008081	RDH13	7.48e-15	7.92e-14	24	7	1.236				ENSMUSG00000042505	Sdhaf3	2.9122e-09	2.65035e-08	24	2	0.0444826
ENSPANG00000002491	FZD1	7.59e-15	8.03e-14	24	7	0.415335				ENSMUSG00000026209	Dnpep	2.93543e-09	2.66963e-08	24	18	0.0472233
ENSPANG00000009733	MAP4K5	7.85e-15	8.29e-14	24	20	2.95767				ENSMUSG00000017774	Myo1c	2.94711e-09	2.67839e-08	24	19	0.0439551
ENSPANG00000018770	ATXN2L	7.85e-15	8.29e-14	24	7	2.98628				ENSMUSG00000022205	Sub1	2.98243e-09	2.70861e-08	24	3	0.0423644
ENSPANG00000009263	RBFA	8.02e-15	8.46e-14	24	6	5.97064				ENSMUSG00000031278	Acsl4	2.9943e-09	2.7175e-08	24	1	0.0536255
ENSPANG00000008200	ACOX3	8.13e-15	8.57e-14	24	7	0.600805				ENSMUSG00000022265	Ank	3.06645e-09	2.78106e-08	24	23	0.0636497
ENSPANG00000003994	CYSTM1	8.13e-15	8.57e-14	24	8	20.3253				ENSMUSG00000035011	Zbtb7a	3.1155e-09	2.82359e-08	24	20	0.0558974
ENSPANG00000024714	CAPZA2	8.15e-15	8.58e-14	24	19	18.3546				ENSMUSG00000033114	Slc35d2	3.12788e-09	2.83284e-08	24	10	0.0442795
ENSPANG00000005493	ZNF142	8.17e-15	8.59e-14	24	6	0.714703				ENSMUSG00000053080	2700081O15Rik	3.16531e-09	2.86476e-08	24	16	0.0556648
ENSPANG00000019621	ENDOV	8.17e-15	8.59e-14	24	6	0.210295				ENSMUSG00000063810	Alms1	3.2159e-09	2.90854e-08	24	2	0.0593666
ENSPANG00000021986	ENSPANG00000021986	8.22e-15	8.64e-14	24	5	1.66639				ENSMUSG00000029017	Pmpcb	3.22867e-09	2.91807e-08	24	9	0.037604
ENSPANG00000024199	ENSPANG00000024199	8.25e-15	8.67e-14	24	6	0.535411				ENSMUSG00000026259	Ngef	3.24149e-09	2.92562e-08	24	17	0.057591
ENSPANG00000024414	ENSPANG00000024414	8.26e-15	8.67e-14	24	6	0.172345				ENSMUSG00000018322	Tomm34	3.24149e-09	2.92562e-08	24	5	0.0492792
ENSPANG00000004923	NFIC	8.35e-15	8.76e-14	24	6	0.832376				ENSMUSG00000014554	Dguok	3.25436e-09	2.93521e-08	24	6	0.0360775
ENSPANG00000011700	DCAF15	8.59e-15	9e-14	24	6	1.17938				ENSMUSG00000055322	Tns1	3.26728e-09	2.94483e-08	24	20	0.0315778
ENSPANG00000025601	HAPLN3	8.89e-15	9.31e-14	24	6	0.192974				ENSMUSG00000027834	Serpini1	3.28025e-09	2.95449e-08	24	21	0.0591703
ENSPANG00000023428	NEK8	8.91e-15	9.33e-14	24	7	0.560996				ENSMUSG00000012428	Steap4	3.30634e-09	2.97389e-08	24	3	0.0971117
ENSPANG00000008089	BICRA	9.01e-15	9.43e-14	24	7	0.13719				ENSMUSG00000028412	Slc44a1	3.30634e-09	2.97389e-08	24	4	0.0893871
ENSPANG00000005978	ENSPANG00000005978	9.13e-15	9.54e-14	24	6	0.255312				ENSMUSG00000015843	Rxrg	3.31947e-09	2.9816e-08	24	7	0.0676475
ENSPANG00000017055	USP48	9.19e-15	9.6e-14	24	18	3.8419				ENSMUSG00000020074	Ccar1	3.31947e-09	2.9816e-08	24	23	0.0486845
ENSPANG00000023088	C17orf75	9.38e-15	9.79e-14	24	19	1.44147				ENSMUSG00000025607	Copg2	3.42628e-09	3.07543e-08	24	9	0.0358713
ENSPANG00000017077	CD82	9.43e-15	9.84e-14	24	7	6.40105				ENSMUSG00000024955	Esrra	3.46719e-09	3.11002e-08	24	18	0.0601224
ENSPANG00000007369	ARVCF	9.44e-15	9.84e-14	24	6	0.728212				ENSMUSG00000030279	C2cd5	3.55046e-09	3.18253e-08	24	6	0.051245
ENSPANG00000009133	TICAM1	9.79e-15	1.02e-13	24	6	0.323841				ENSMUSG00000047648	Fbxo30	3.59282e-09	3.21829e-08	24	12	0.068035
ENSPANG00000018796	ENSPANG00000018796	9.89e-15	1.03e-13	24	7	0.897949				ENSMUSG00000030629	Zfand6	3.60705e-09	3.22883e-08	24	5	0.0600718
ENSPANG00000009478	SZT2	9.99e-15	1.04e-13	24	6	0.973202				ENSMUSG00000046441	Cmtr2	3.62134e-09	3.2394e-08	24	4	0.0545458
ENSPANG00000013260	KRBA1	1.01e-14	1.05e-13	24	7	0.488396				ENSMUSG00000043257	Pigv	3.63568e-09	3.24779e-08	24	3	0.037708
ENSPANG00000010773	AXIN1	1.02e-14	1.06e-13	24	7	1.38123				ENSMUSG00000022684	Bfar	3.63568e-09	3.24779e-08	24	15	0.0445065
ENSPANG00000007005	ENSPANG00000007005	1.03e-14	1.06e-13	24	7	8.92068				ENSMUSG00000028134	Ptbp2	3.65007e-09	3.25843e-08	24	11	0.0436516
ENSPANG00000012976	CD81	1.03e-14	1.07e-13	24	6	86.8109				ENSMUSG00000038264	Sema7a	3.73763e-09	3.33431e-08	24	18	0.0714936
ENSPANG00000022341	LCAT	1.03e-14	1.07e-13	24	7	5.14014				ENSMUSG00000028430	Nol6	3.76726e-09	3.35846e-08	24	16	0.0491416
ENSPANG00000020872	COL18A1	1.04e-14	1.08e-13	24	6	1.21712				ENSMUSG00000040620	Dhx33	3.82723e-09	3.40959e-08	24	14	0.0464275
ENSPANG00000018934	FBXL18	1.04e-14	1.08e-13	24	7	0.107359				ENSMUSG00000043190	Rfesd	3.84236e-09	3.42075e-08	24	8	0.0725843
ENSPANG00000012629	ATG101	1.06e-14	1.1e-13	24	7	8.71377				ENSMUSG00000044252	Osbpl1a	3.85756e-09	3.43194e-08	24	12	0.0329594
ENSPANG00000022450	CHCHD1	1.06e-14	1.1e-13	24	7	11.6544				ENSMUSG00000018820	Zfyve27	3.87281e-09	3.44317e-08	24	15	0.0414634
ENSPANG00000010575	HMG20B	1.07e-14	1.1e-13	24	7	2.66075				ENSMUSG00000004996	Mri1	3.93441e-09	3.49556e-08	24	14	0.040078
ENSPANG00000020298	ZNF692	1.07e-14	1.11e-13	24	6	2.4613				ENSMUSG00000078619	Smarcd2	3.94996e-09	3.507e-08	24	18	0.0584977
ENSPANG00000012880	ENSPANG00000012880	1.1e-14	1.13e-13	24	6	0.474784				ENSMUSG00000036368	Rmdn2	3.96557e-09	3.51847e-08	24	5	0.0621076
ENSPANG00000022926	MRPL10	1.1e-14	1.14e-13	24	7	3.1814				ENSMUSG00000028907	Utp11	4.1088e-09	3.64308e-08	24	6	0.0555589
ENSPANG00000016598	ENSPANG00000016598	1.13e-14	1.17e-13	24	7	2.2865				ENSMUSG00000000134	Tfe3	4.22367e-09	3.7424e-08	24	13	0.0390933
ENSPANG00000008638	ZDHHC1	1.14e-14	1.17e-13	24	6	2.18024				ENSMUSG00000029486	Mrpl1	4.24034e-09	3.75462e-08	24	8	0.0474377
ENSPANG00000005682	NUP42	1.14e-14	1.18e-13	24	18	0.283513				ENSMUSG00000056493	Foxk1	4.27386e-09	3.78174e-08	24	15	0.0484709
ENSPANG00000023692	RASD1	1.14e-14	1.18e-13	24	6	0.982538				ENSMUSG00000027210	Meis2	4.29072e-09	3.7941e-08	24	3	0.0604599
ENSPANG00000002488	ENSPANG00000002488	1.15e-14	1.18e-13	24	18	2.55279				ENSMUSG00000028132	Tlcd4	4.3588e-09	3.8517e-08	24	11	0.0645661
ENSPANG00000022750	SLC25A29	1.16e-14	1.19e-13	24	6	0.359409				ENSMUSG00000060477	Irak2	4.37599e-09	3.86167e-08	24	10	0.0540666
ENSPANG00000006168	ACAA1	1.16e-14	1.19e-13	24	6	7.79892				ENSMUSG00000035575	Utp6	4.37599e-09	3.86167e-08	24	4	0.0502295
ENSPANG00000018380	PEX10	1.17e-14	1.2e-13	24	6	0.392386				ENSMUSG00000016918	Sulf1	4.44539e-09	3.92027e-08	24	0	0.069675
ENSPANG00000009226	FAM131A	1.17e-14	1.2e-13	24	6	1.63037				ENSMUSG00000026395	Ptprc	4.55152e-09	4.01116e-08	24	6	0.0872101
ENSPANG00000011929	CD14	1.18e-14	1.21e-13	24	6	1.82459				ENSMUSG00000021365	Nedd9	4.62364e-09	4.07198e-08	24	8	0.0797184
ENSPANG00000020771	ENSPANG00000020771	1.18e-14	1.21e-13	24	8	0.770636				ENSMUSG00000039286	Fndc3b	4.66012e-09	4.10134e-08	24	5	0.0436532
ENSPANG00000001161	EFEMP2	1.18e-14	1.21e-13	24	7	5.73255				ENSMUSG00000004035	Gstm7	4.67846e-09	4.1092e-08	24	10	0.0676212
ENSPANG00000011313	ENSPANG00000011313	1.19e-14	1.21e-13	24	7	0.607641				ENSMUSG00000021870	Slmap	4.67846e-09	4.1092e-08	24	22	0.0438888
ENSPANG00000019690	ZC3H7B	1.19e-14	1.21e-13	24	7	3.07346				ENSMUSG00000024260	Sap130	4.67846e-09	4.1092e-08	24	12	0.0351066
ENSPANG00000004812	PICK1	1.2e-14	1.23e-13	24	6	3.13266				ENSMUSG00000020262	Adarb1	4.71536e-09	4.13605e-08	24	19	0.0521271
ENSPANG00000016595	PRSS41	1.22e-14	1.25e-13	24	9	1.6726				ENSMUSG00000022788	Fgd4	4.71536e-09	4.13605e-08	24	4	0.0649871
ENSPANG00000016297	TMEM39B	1.24e-14	1.26e-13	24	7	2.00602				ENSMUSG00000030759	Far1	4.82777e-09	4.23182e-08	24	4	0.056288
ENSPANG00000019500	FAM98B	1.25e-14	1.27e-13	24	18	2.09223				ENSMUSG00000001786	Fbxo7	4.88495e-09	4.27908e-08	24	14	0.0402752
ENSPANG00000005995	SLCO2B1	1.25e-14	1.28e-13	24	6	1.38905				ENSMUSG00000025656	Arhgef9	4.92344e-09	4.30991e-08	24	13	0.0638276
ENSPANG00000015047	MBD4	1.27e-14	1.3e-13	24	19	3.25831				ENSMUSG00000029466	Anapc7	4.96223e-09	4.34095e-08	24	13	0.0426386
ENSPANG00000019498	ENSPANG00000019498	1.28e-14	1.3e-13	24	7	0.91155				ENSMUSG00000055762	Eef1d	4.98173e-09	4.3551e-08	24	23	0.0420682
ENSPANG00000010724	ENSPANG00000010724	1.29e-14	1.31e-13	24	6	6.33053				ENSMUSG00000066037	Hnrnpr	5.02096e-09	4.38647e-08	24	7	0.0548037
ENSPANG00000020021	JMJD6	1.34e-14	1.36e-13	24	6	1.64448				ENSMUSG00000040537	Adam22	5.0605e-09	4.41511e-08	24	22	0.0403692
ENSPANG00000026154	ENSPANG00000026154	1.38e-14	1.4e-13	24	6	1.67202				ENSMUSG00000003033	Ap1m1	5.0605e-09	4.41511e-08	24	7	0.0488701
ENSPANG00000000459	HAGH	1.4e-14	1.42e-13	24	7	16.0107				ENSMUSG00000030007	Cct7	5.10033e-09	4.44691e-08	24	3	0.0383221
ENSPANG00000008041	RPS19	1.41e-14	1.42e-13	24	7	237.423				ENSMUSG00000027968	Larp7	5.12037e-09	4.4614e-08	24	6	0.0635515
ENSPANG00000003597	HSD17B10	1.43e-14	1.44e-13	24	7	9.27381				ENSMUSG00000026439	Rbbp5	5.14048e-09	4.47297e-08	24	3	0.0394957
ENSPANG00000005284	AP5B1	1.43e-14	1.45e-13	24	6	0.364121				ENSMUSG00000027309	4930402H24Rik	5.14048e-09	4.47297e-08	24	6	0.0380666
ENSPANG00000023500	ENSPANG00000023500	1.43e-14	1.45e-13	24	4	0.369817				ENSMUSG00000038065	Mturn	5.16067e-09	4.48457e-08	24	23	0.0523877
ENSPANG00000026427	FOXO4	1.48e-14	1.49e-13	24	7	2.18612				ENSMUSG00000021234	Fam161b	5.16067e-09	4.48457e-08	24	1	0.0563925
ENSPANG00000020668	LSM7	1.5e-14	1.51e-13	24	6	5.12892				ENSMUSG00000026470	Stx6	5.18093e-09	4.49621e-08	24	7	0.051045
ENSPANG00000019522	SIRT2	1.5e-14	1.51e-13	24	7	9.59569				ENSMUSG00000022555	Dgat1	5.18093e-09	4.49621e-08	24	16	0.0597926
ENSPANG00000025927	SH3GLB2	1.51e-14	1.52e-13	24	6	11.4885				ENSMUSG00000025234	Arih1	5.20127e-09	4.51087e-08	24	3	0.0358543
ENSPANG00000010206	SMPD4	1.53e-14	1.54e-13	24	7	2.44589				ENSMUSG00000028221	Pip4p2	5.22169e-09	4.52558e-08	24	1	0.052264
ENSPANG00000000973	ENSPANG00000000973	1.54e-14	1.55e-13	24	14	0.245609				ENSMUSG00000029136	Rbks	5.26277e-09	4.55816e-08	24	16	0.0444148
ENSPANG00000011443	EPOR	1.63e-14	1.64e-13	24	7	0.277452				ENSMUSG00000064138	Fam172a	5.32498e-09	4.60899e-08	24	11	0.0475608
ENSPANG00000013808	GTPBP1	1.64e-14	1.65e-13	24	6	1.75025				ENSMUSG00000037331	Larp1	5.43025e-09	4.697e-08	24	6	0.0298627
ENSPANG00000008464	PIN1	1.65e-14	1.65e-13	24	6	13.5088				ENSMUSG00000032527	Pccb	5.58105e-09	4.82426e-08	24	13	0.0412425
ENSPANG00000016084	LAMB2	1.71e-14	1.72e-13	24	7	4.28704				ENSMUSG00000032050	Rdx	5.62489e-09	4.85894e-08	24	4	0.0330632
ENSPANG00000017473	ENSPANG00000017473	1.75e-14	1.76e-13	24	6	12.3062				ENSMUSG00000031902	Nfatc3	5.64693e-09	4.87476e-08	24	4	0.05513
ENSPANG00000014433	LYPLA2	1.77e-14	1.78e-13	24	6	5.73355				ENSMUSG00000025176	Hoga1	5.66906e-09	4.89063e-08	24	15	0.0690994
ENSPANG00000016649	NR2F6	1.78e-14	1.78e-13	24	7	0.931609				ENSMUSG00000037475	Thoc2	5.71356e-09	4.92578e-08	24	4	0.0531074
ENSPANG00000021846	ENSPANG00000021846	1.8e-14	1.8e-13	24	6	9.03425				ENSMUSG00000030347	D6Wsu163e	5.73594e-09	4.94182e-08	24	3	0.0448918
ENSPANG00000020549	FES	1.81e-14	1.81e-13	24	7	0.909195				ENSMUSG00000028793	Rnf19b	5.8036e-09	4.99354e-08	24	13	0.0684681
ENSPANG00000015374	PAK4	1.82e-14	1.82e-13	24	7	1.15447				ENSMUSG00000074364	Ehd2	5.8036e-09	4.99354e-08	24	4	0.0486174
ENSPANG00000025132	ENSPANG00000025132	1.88e-14	1.88e-13	24	6	15.2419				ENSMUSG00000046245	Pilra	5.84914e-09	5.02611e-08	24	5	0.078181
ENSPANG00000009619	MANBAL	1.9e-14	1.9e-13	24	6	7.29033				ENSMUSG00000027993	Trim2	5.84914e-09	5.02611e-08	24	7	0.0734903
ENSPANG00000024663	SLC35A4	1.94e-14	1.94e-13	24	6	2.24114				ENSMUSG00000026988	Wdsub1	5.9181e-09	5.08203e-08	24	13	0.0468148
ENSPANG00000014599	CD3EAP	1.98e-14	1.97e-13	24	6	0.521192				ENSMUSG00000053870	Fpgt	6.20197e-09	5.31881e-08	24	3	0.0563188
ENSPANG00000003720	ENSPANG00000003720	2.03e-14	2.02e-13	24	6	4.56894				ENSMUSG00000002227	Mov10	6.20197e-09	5.31881e-08	24	12	0.0415161
ENSPANG00000026494	GTF2H4	2.05e-14	2.04e-13	24	6	1.93832				ENSMUSG00000066735	Vkorc1l1	6.25055e-09	5.35347e-08	24	0	0.0370139
ENSPANG00000024100	TNFSF12	2.05e-14	2.04e-13	24	7	4.02739				ENSMUSG00000002265	Peg3	6.25055e-09	5.35347e-08	24	9	0.0778369
ENSPANG00000005037	FOXRED1	2.05e-14	2.04e-13	24	6	5.76268				ENSMUSG00000029128	Rab28	6.39855e-09	5.47664e-08	24	4	0.0462704
ENSPANG00000017018	DENND6B	2.1e-14	2.09e-13	24	6	0.984386				ENSMUSG00000028960	Ube4b	6.42354e-09	5.48726e-08	24	13	0.0349044
ENSPANG00000015330	PITPNM1	2.12e-14	2.11e-13	24	6	2.503				ENSMUSG00000040429	Mterf1a	6.42354e-09	5.48726e-08	24	4	0.0578813
ENSPANG00000009377	C19orf44	2.13e-14	2.11e-13	24	8	0.458049				ENSMUSG00000021221	Dpf3	6.42354e-09	5.48726e-08	24	1	0.0445358
ENSPANG00000015781	IRAK1	2.13e-14	2.11e-13	24	6	1.06046				ENSMUSG00000030421	Uri1	6.44863e-09	5.5051e-08	24	13	0.0558951
ENSPANG00000025931	KYAT1	2.15e-14	2.13e-13	24	7	1.55842				ENSMUSG00000074743	Thbd	6.54996e-09	5.58796e-08	24	2	0.0880591
ENSPANG00000009533	RBM43	2.25e-14	2.22e-13	24	18	1.97335				ENSMUSG00000038967	Pdk2	6.57553e-09	5.60612e-08	24	16	0.0566427
ENSPANG00000011048	ENSPANG00000011048	2.25e-14	2.22e-13	24	6	1.69366				ENSMUSG00000029730	Mcm7	6.6012e-09	5.62434e-08	24	8	0.0655947
ENSPANG00000010745	VPS11	2.25e-14	2.23e-13	24	6	3.33031				ENSMUSG00000058301	Upf1	6.6788e-09	5.68676e-08	24	22	0.0307306
ENSPANG00000000689	RAB11FIP3	2.29e-14	2.26e-13	24	7	2.21696				ENSMUSG00000051043	Gprc5c	6.70486e-09	5.70524e-08	24	10	0.0779385
ENSPANG00000009323	MCMDC2	2.38e-14	2.35e-13	24	19	0.153436				ENSMUSG00000026014	Raph1	6.73103e-09	5.72378e-08	24	21	0.050908
ENSPANG00000024679	ENSPANG00000024679	2.44e-14	2.41e-13	24	6	0.480839				ENSMUSG00000033857	Engase	6.78365e-09	5.76478e-08	24	18	0.0437686
ENSPANG00000006489	BRPF1	2.44e-14	2.41e-13	24	6	0.889074				ENSMUSG00000039686	Zer1	6.81012e-09	5.78352e-08	24	12	0.0400755
ENSPANG00000010236	TOP2B	2.48e-14	2.44e-13	24	18	7.00667				ENSMUSG00000040188	Scamp2	6.86334e-09	5.82494e-08	24	12	0.0322632
ENSPANG00000006879	COQ10B	2.49e-14	2.45e-13	24	19	3.50395				ENSMUSG00000020273	Papolg	6.91698e-09	5.86666e-08	24	6	0.0467057
ENSPANG00000020761	ENSPANG00000020761	2.49e-14	2.46e-13	24	6	44.4501				ENSMUSG00000028468	Rgp1	6.9982e-09	5.9317e-08	24	14	0.049191
ENSPANG00000007583	CDK16	2.53e-14	2.5e-13	24	6	9.6427				ENSMUSG00000049339	Retreg2	7.08035e-09	5.99744e-08	24	13	0.0330692
ENSPANG00000018993	ELOF1	2.55e-14	2.51e-13	24	6	11.1386				ENSMUSG00000028645	Slc2a1	7.13563e-09	6.04037e-08	24	22	0.0615749
ENSPANG00000010890	ENSPANG00000010890	2.55e-14	2.51e-13	24	6	9.30337				ENSMUSG00000029253	Cenpc1	7.19134e-09	6.08359e-08	24	4	0.0516955
ENSPANG00000021252	ACBD4	2.57e-14	2.53e-13	24	7	1.73677				ENSMUSG00000039706	Ldb2	7.21936e-09	6.10334e-08	24	9	0.0468749
ENSPANG00000008716	RNF7	2.58e-14	2.54e-13	24	7	3.95277				ENSMUSG00000049807	Arhgap23	7.2757e-09	6.14701e-08	24	11	0.0337761
ENSPANG00000006132	AHDC1	2.62e-14	2.57e-13	24	6	0.601597				ENSMUSG00000034932	Mrpl54	7.33248e-09	6.19098e-08	24	13	0.0576966
ENSPANG00000011936	ENSPANG00000011936	2.63e-14	2.58e-13	24	4	0.376544				ENSMUSG00000096210	H1f0	7.41846e-09	6.25953e-08	24	8	0.0655816
ENSPANG00000026423	AGGF1	2.64e-14	2.59e-13	24	19	1.51875				ENSMUSG00000002900	Lamb1	7.47632e-09	6.30429e-08	24	10	0.0602863
ENSPANG00000005748	LRRCC1	2.66e-14	2.61e-13	24	18	1.0918				ENSMUSG00000066643	Wdr35	7.59337e-09	6.39887e-08	24	4	0.0541597
ENSPANG00000013782	PUS3	2.71e-14	2.66e-13	24	21	0.883554				ENSMUSG00000003778	Brd8	7.68233e-09	6.46967e-08	24	8	0.0446454
ENSPANG00000012689	PLEKHM2	2.74e-14	2.68e-13	24	6	3.92251				ENSMUSG00000036333	Kidins220	7.7122e-09	6.49065e-08	24	7	0.0332211
ENSPANG00000016980	CCDC88B	2.85e-14	2.79e-13	24	7	0.26028				ENSMUSG00000039159	Ube2h	7.7723e-09	6.53283e-08	24	9	0.0425968
ENSPANG00000015816	PSMA4	2.91e-14	2.84e-13	24	19	19.2611				ENSMUSG00000024833	Pola2	7.7723e-09	6.53283e-08	24	12	0.0384328
ENSPANG00000019504	FSIP1	2.91e-14	2.84e-13	24	20	0.225412				ENSMUSG00000026696	Vamp4	7.8633e-09	6.60507e-08	24	3	0.053806
ENSPANG00000024099	ENSPANG00000024099	2.97e-14	2.9e-13	24	6	2.45576				ENSMUSG00000039959	Hip1	7.92455e-09	6.64798e-08	24	0	0.0607639
ENSPANG00000025326	PIGO	2.98e-14	2.91e-13	24	6	0.946525				ENSMUSG00000022620	Arsa	7.92455e-09	6.64798e-08	24	12	0.0462959
ENSPANG00000017642	WIPI2	2.99e-14	2.91e-13	24	6	0.941501				ENSMUSG00000071632	2510002D24Rik	7.98626e-09	6.69546e-08	24	12	0.0462569
ENSPANG00000025400	CCDC106	2.99e-14	2.92e-13	24	6	2.16752				ENSMUSG00000054404	Slfn5	8.04844e-09	6.74327e-08	24	11	0.0633017
ENSPANG00000011996	IMPDH1	3.08e-14	3e-13	24	7	1.57097				ENSMUSG00000021807	Rtraf	8.14259e-09	6.81779e-08	24	3	0.0477578
ENSPANG00000020267	ENSPANG00000020267	3.09e-14	3e-13	24	9	2.96296				ENSMUSG00000026425	Srgap2	8.17422e-09	6.83116e-08	24	7	0.0518281
ENSPANG00000024356	AGRN	3.11e-14	3.02e-13	24	6	1.63866				ENSMUSG00000022103	Gfra2	8.17422e-09	6.83116e-08	24	5	0.05162
ENSPANG00000021445	NAGLU	3.13e-14	3.04e-13	24	6	1.21964				ENSMUSG00000025812	Pard3	8.17422e-09	6.83116e-08	24	4	0.0409287
ENSPANG00000019848	CANT1	3.13e-14	3.04e-13	24	7	1.05014				ENSMUSG00000028228	Cpne3	8.26981e-09	6.90663e-08	24	3	0.046139
ENSPANG00000025350	TESK1	3.22e-14	3.12e-13	24	6	2.80739				ENSMUSG00000040174	Alkbh3	8.36649e-09	6.98292e-08	24	13	0.0646806
ENSPANG00000025757	DNAJC25	3.4e-14	3.3e-13	24	19	2.1349				ENSMUSG00000021366	Hivep1	8.43155e-09	7.02826e-08	24	8	0.0466965
ENSPANG00000016493	KIF22	3.41e-14	3.3e-13	24	7	2.69005				ENSMUSG00000021282	Eif5	8.43155e-09	7.02826e-08	24	7	0.0621134
ENSPANG00000019841	CAPN1	3.45e-14	3.34e-13	24	7	6.28044				ENSMUSG00000022148	Fyb	8.53007e-09	7.10586e-08	24	5	0.0799882
ENSPANG00000021415	COASY	3.46e-14	3.35e-13	24	7	2.45629				ENSMUSG00000049800	Sertad2	8.69678e-09	7.24013e-08	24	17	0.0417847
ENSPANG00000026129	NOTCH1	3.52e-14	3.4e-13	24	6	0.196687				ENSMUSG00000031985	Gnpat	8.76435e-09	7.29174e-08	24	8	0.0401284
ENSPANG00000024733	MRTFA	3.55e-14	3.44e-13	24	6	1.0166				ENSMUSG00000017314	Mpp2	8.79833e-09	7.31536e-08	24	19	0.0664022
ENSPANG00000014549	MTIF2	3.58e-14	3.46e-13	24	19	2.36366				ENSMUSG00000027775	Mfsd1	8.83243e-09	7.33905e-08	24	11	0.0315692
ENSPANG00000001165	HDAC4	3.65e-14	3.53e-13	24	7	0.264332				ENSMUSG00000029022	Miip	8.93552e-09	7.42e-08	24	16	0.0547835
ENSPANG00000015371	ZSCAN22	3.68e-14	3.56e-13	24	8	0.220726				ENSMUSG00000054874	Pcnx3	8.97015e-09	7.43931e-08	24	13	0.0453922
ENSPANG00000025399	ABCD1	3.73e-14	3.59e-13	24	7	0.395619				ENSMUSG00000055553	Kxd1	8.97015e-09	7.43931e-08	24	15	0.0516248
ENSPANG00000006046	HPF1	3.76e-14	3.63e-13	24	18	8.57543				ENSMUSG00000016493	Cd46	9.18066e-09	7.60426e-08	24	8	0.0902304
ENSPANG00000024674	ARAF	3.82e-14	3.67e-13	24	7	4.29366				ENSMUSG00000007950	Abhd8	9.18066e-09	7.60426e-08	24	23	0.0506093
ENSPANG00000008594	ANKRD13D	3.82e-14	3.67e-13	24	6	1.65776				ENSMUSG00000022512	Cldn1	9.2162e-09	7.62887e-08	24	9	0.149987
ENSPANG00000023064	ENSPANG00000023064	3.82e-14	3.67e-13	24	6	6.72112				ENSMUSG00000040760	Appl1	9.28771e-09	7.6832e-08	24	7	0.050516
ENSPANG00000025595	LAMA5	3.89e-14	3.74e-13	24	6	0.297763				ENSMUSG00000021388	Aspn	9.32366e-09	7.70807e-08	24	23	0.0706607
ENSPANG00000000985	PRSS53	3.9e-14	3.75e-13	24	7	0.947836				ENSMUSG00000049517	Rps23	9.46884e-09	7.81822e-08	24	14	0.0275477
ENSPANG00000014365	TMEM86A	3.92e-14	3.77e-13	24	6	0.764997				ENSMUSG00000022297	Fzd6	9.46884e-09	7.81822e-08	24	10	0.0441634
ENSPANG00000002302	LIN7B	4.05e-14	3.88e-13	24	6	1.61015				ENSMUSG00000055024	Ep300	9.65342e-09	7.96559e-08	24	21	0.0259997
ENSPANG00000025096	ZNF568	4.06e-14	3.89e-13	24	19	1.11287				ENSMUSG00000034903	Cobll1	9.87955e-09	8.14705e-08	24	19	0.0350033
ENSPANG00000008811	ENSPANG00000008811	4.16e-14	3.99e-13	24	6	0.0653287				ENSMUSG00000040549	Ckap5	9.95606e-09	8.19981e-08	24	5	0.038636
ENSPANG00000003109	RAD9A	4.21e-14	4.03e-13	24	6	1.70926				ENSMUSG00000022442	Ttll1	9.95606e-09	8.19981e-08	24	5	0.0610028
ENSPANG00000009437	JRK	4.22e-14	4.04e-13	24	6	0.191159				ENSMUSG00000039178	Tbc1d19	1.00719e-08	8.29002e-08	24	4	0.0477065
ENSPANG00000024830	TOR2A	4.23e-14	4.05e-13	24	6	0.544475				ENSMUSG00000030047	Arhgap25	1.01891e-08	8.37593e-08	24	10	0.0383229
ENSPANG00000009847	ENSPANG00000009847	4.3e-14	4.11e-13	24	6	0.287768				ENSMUSG00000020527	Myo19	1.01891e-08	8.37593e-08	24	18	0.0721388
ENSPANG00000024032	UFL1	4.31e-14	4.12e-13	24	19	2.14311				ENSMUSG00000024248	Cox7a2l	1.02285e-08	8.3872e-08	24	14	0.0520823
ENSPANG00000005709	DCST2	4.43e-14	4.23e-13	24	5	0.154586				ENSMUSG00000059552	Trp53	1.02285e-08	8.3872e-08	24	10	0.0630197
ENSPANG00000003278	JADE2	4.57e-14	4.36e-13	24	7	0.962504				ENSMUSG00000018362	Kpna2	1.02285e-08	8.3872e-08	24	17	0.0761206
ENSPANG00000005800	RNF220	4.61e-14	4.39e-13	24	7	7.19203				ENSMUSG00000031953	Tmem170	1.02285e-08	8.3872e-08	24	3	0.0496924
ENSPANG00000018794	NARF	4.68e-14	4.46e-13	24	7	2.25839				ENSMUSG00000028184	Adgrl2	1.0268e-08	8.41432e-08	24	10	0.0727091
ENSPANG00000012246	ZNF628	4.68e-14	4.46e-13	24	6	0.119698				ENSMUSG00000059669	Taf1b	1.03474e-08	8.47412e-08	24	9	0.0384075
ENSPANG00000023125	FOSL2	4.75e-14	4.52e-13	24	6	1.28815				ENSMUSG00000021835	Bmp4	1.03874e-08	8.50152e-08	24	22	0.0988057
ENSPANG00000011554	ENSPANG00000011554	4.79e-14	4.55e-13	24	6	18.5676				ENSMUSG00000043162	Pyurf	1.04677e-08	8.56193e-08	24	5	0.043658
ENSPANG00000012953	ENSPANG00000012953	4.88e-14	4.64e-13	24	7	39.9519				ENSMUSG00000041771	Slc24a4	1.05081e-08	8.58961e-08	24	20	0.046403
ENSPANG00000013803	TAF1B	4.91e-14	4.66e-13	24	17	1.73421				ENSMUSG00000042460	C1galt1	1.05487e-08	8.60663e-08	24	4	0.0578998
ENSPANG00000011690	EXOC3	5.04e-14	4.79e-13	24	7	2.71307				ENSMUSG00000035878	Hykk	1.05487e-08	8.60663e-08	24	9	0.0618251
ENSPANG00000003096	FBXL12	5.06e-14	4.8e-13	24	7	0.690071				ENSMUSG00000049536	Tceal1	1.05487e-08	8.60663e-08	24	7	0.104151
ENSPANG00000000752	PARP3	5.07e-14	4.81e-13	24	6	3.01556				ENSMUSG00000040265	Dnm3	1.06302e-08	8.65699e-08	24	3	0.0452504
ENSPANG00000007225	MIA-RAB4B	5.09e-14	4.83e-13	24	7	0.724026				ENSMUSG00000022175	Lrp10	1.06302e-08	8.65699e-08	24	14	0.0437559
ENSPANG00000020977	SMARCD2	5.1e-14	4.83e-13	24	6	5.00601				ENSMUSG00000015363	Trabd	1.06302e-08	8.65699e-08	24	15	0.0533399
ENSPANG00000025982	PLPP7	5.1e-14	4.83e-13	24	6	0.168001				ENSMUSG00000009563	Tor2a	1.07124e-08	8.71849e-08	24	15	0.0507627
ENSPANG00000018814	CHID1	5.19e-14	4.91e-13	24	6	7.21059				ENSMUSG00000027242	Wdr76	1.07537e-08	8.74669e-08	24	2	0.0487635
ENSPANG00000009349	ANKRA2	5.27e-14	4.98e-13	24	17	0.907111				ENSMUSG00000031204	Asb12	1.09206e-08	8.87688e-08	24	5	0.0877302
ENSPANG00000003149	SLC35A2	5.27e-14	4.98e-13	24	6	1.78194				ENSMUSG00000090115	Usp49	1.09627e-08	8.90005e-08	24	13	0.0615662
ENSPANG00000025012	PPM1F	5.29e-14	5e-13	24	7	0.579153				ENSMUSG00000038893	Fam117a	1.09627e-08	8.90005e-08	24	17	0.0534721
ENSPANG00000022136	MYO19	5.33e-14	5.03e-13	24	7	1.96796				ENSMUSG00000020486	Septin4	1.11327e-08	9.03247e-08	24	5	0.0623586
ENSPANG00000016747	PXMP4	5.38e-14	5.07e-13	24	7	3.37452				ENSMUSG00000025817	Nudt5	1.12187e-08	9.09658e-08	24	4	0.0544114
ENSPANG00000010339	TXNRD2	5.38e-14	5.07e-13	24	7	2.04948				ENSMUSG00000021823	Vcl	1.12619e-08	9.12598e-08	24	4	0.0439036
ENSPANG00000016730	ENSPANG00000016730	5.4e-14	5.09e-13	24	5	1.1859				ENSMUSG00000035949	Fbxw2	1.13926e-08	9.22614e-08	24	16	0.0323856
ENSPANG00000001232	DOCK6	5.41e-14	5.09e-13	24	6	0.617823				ENSMUSG00000022751	Nit2	1.16136e-08	9.38194e-08	24	11	0.0573377
ENSPANG00000016477	PPARD	5.54e-14	5.21e-13	24	7	1.66059				ENSMUSG00000025241	Fyco1	1.16136e-08	9.38194e-08	24	5	0.0403275
ENSPANG00000014870	ZNF672	5.57e-14	5.24e-13	24	5	0.369063				ENSMUSG00000044148	1810030O07Rik	1.16136e-08	9.38194e-08	24	7	0.0594954
ENSPANG00000008253	METTL6	5.85e-14	5.5e-13	24	22	2.27698				ENSMUSG00000032299	Commd4	1.16136e-08	9.38194e-08	24	13	0.0541087
ENSPANG00000013641	SLC35C1	5.92e-14	5.56e-13	24	6	0.955017				ENSMUSG00000034981	Parm1	1.16583e-08	9.40644e-08	24	4	0.061229
ENSPANG00000025328	FANCG	6.04e-14	5.66e-13	24	6	1.77927				ENSMUSG00000037363	Letm2	1.16583e-08	9.40644e-08	24	2	0.0345244
ENSPANG00000009464	BCAM	6.06e-14	5.69e-13	24	6	5.1939				ENSMUSG00000038762	Abcf1	1.18389e-08	9.54034e-08	24	18	0.0372006
ENSPANG00000026278	IPO4	6.22e-14	5.83e-13	24	6	0.54078				ENSMUSG00000010097	Nxf1	1.18389e-08	9.54034e-08	24	2	0.0516649
ENSPANG00000011845	ENSPANG00000011845	6.28e-14	5.88e-13	24	6	0.556578				ENSMUSG00000034285	Nipsnap1	1.20683e-08	9.71929e-08	24	10	0.0531126
ENSPANG00000022572	ZNF592	6.39e-14	5.98e-13	24	6	1.26796				ENSMUSG00000025776	Crispld1	1.21148e-08	9.75067e-08	24	20	0.0487972
ENSPANG00000012190	EEA1	6.46e-14	6.04e-13	24	18	2.3932				ENSMUSG00000005397	Nid1	1.22081e-08	9.81977e-08	24	4	0.0520223
ENSPANG00000014836	ENSPANG00000014836	6.57e-14	6.14e-13	24	8	0.47115				ENSMUSG00000046603	Tcaim	1.22551e-08	9.83938e-08	24	3	0.0547322
ENSPANG00000015577	PLRG1	6.61e-14	6.17e-13	24	18	2.04113				ENSMUSG00000024193	Phf1	1.22551e-08	9.83938e-08	24	13	0.0341792
ENSPANG00000004510	ABHD8	6.63e-14	6.19e-13	24	6	1.95815				ENSMUSG00000022378	Cyrib	1.22551e-08	9.83938e-08	24	7	0.0525093
ENSPANG00000006088	TTC31	6.64e-14	6.19e-13	24	7	1.85587				ENSMUSG00000024074	Crim1	1.23495e-08	9.9091e-08	24	19	0.0376797
ENSPANG00000024834	SH2D3C	6.68e-14	6.23e-13	24	6	0.505713				ENSMUSG00000015932	Dstn	1.25404e-08	1.00562e-07	24	3	0.0487954
ENSPANG00000011052	NLRX1	6.87e-14	6.4e-13	24	6	0.923749				ENSMUSG00000070738	Dgkd	1.26855e-08	1.01663e-07	24	15	0.0603987
ENSPANG00000014230	PUS7	6.89e-14	6.41e-13	24	20	1.19758				ENSMUSG00000014444	Piezo1	1.28322e-08	1.02776e-07	24	11	0.0505419
ENSPANG00000015036	DDX39A	6.99e-14	6.5e-13	24	6	1.71548				ENSMUSG00000058586	Serhl	1.2931e-08	1.03503e-07	24	16	0.0451675
ENSPANG00000007351	ENSPANG00000007351	6.99e-14	6.5e-13	24	6	5.12287				ENSMUSG00000018425	Dhx40	1.30305e-08	1.04236e-07	24	10	0.0470945
ENSPANG00000012554	DNAJC10	7.08e-14	6.58e-13	24	19	7.23103				ENSMUSG00000013858	Tmem259	1.30805e-08	1.04572e-07	24	14	0.0361003
ENSPANG00000011857	RAB24	7.11e-14	6.61e-13	24	7	11.2572				ENSMUSG00000005483	Dnajb1	1.32317e-08	1.05716e-07	24	22	0.0615347
ENSPANG00000005476	PIGY	7.24e-14	6.73e-13	24	18	18.8347				ENSMUSG00000023915	Tnfrsf21	1.33846e-08	1.06872e-07	24	17	0.0604753
ENSPANG00000009766	PLOD1	7.32e-14	6.8e-13	24	8	0.87878				ENSMUSG00000032388	Spg21	1.35392e-08	1.07909e-07	24	12	0.0500128
ENSPANG00000008804	ZNF283	7.39e-14	6.85e-13	24	20	0.469981				ENSMUSG00000054855	Rnd1	1.35392e-08	1.07909e-07	24	7	0.0510362
ENSPANG00000019932	NECTIN2	7.49e-14	6.94e-13	24	6	1.88535				ENSMUSG00000024999	Noc3l	1.35392e-08	1.07909e-07	24	4	0.0717463
ENSPANG00000023189	WDR97	7.5e-14	6.95e-13	24	7	0.176569				ENSMUSG00000039167	Adgrl4	1.40135e-08	1.11622e-07	24	3	0.0591599
ENSPANG00000017418	TANGO2	7.52e-14	6.97e-13	24	7	1.1264				ENSMUSG00000027822	Slc33a1	1.42295e-08	1.13205e-07	24	1	0.0573417
ENSPANG00000011129	ENSPANG00000011129	7.59e-14	7.02e-13	24	17	12.0731				ENSMUSG00000017843	Ppp2r5c	1.42295e-08	1.13205e-07	24	7	0.0409732
ENSPANG00000006041	IFFO1	7.59e-14	7.02e-13	24	7	1.83055				ENSMUSG00000074063	Osgin1	1.44488e-08	1.14879e-07	24	0	0.0827026
ENSPANG00000022441	UTP18	7.61e-14	7.03e-13	24	19	1.13199				ENSMUSG00000032264	Zw10	1.45596e-08	1.1569e-07	24	1	0.0501767
ENSPANG00000010776	INF2	7.92e-14	7.32e-13	24	6	0.878185				ENSMUSG00000078919	Dpm1	1.47275e-08	1.16953e-07	24	20	0.0396445
ENSPANG00000020587	SLC26A6	8.05e-14	7.43e-13	24	6	1.17622				ENSMUSG00000035245	Eogt	1.48404e-08	1.17778e-07	24	2	0.0519537
ENSPANG00000000453	R3HCC1	8.16e-14	7.52e-13	24	7	3.77657				ENSMUSG00000054640	Slc8a1	1.49542e-08	1.18609e-07	24	7	0.0557398
ENSPANG00000023700	MED9	8.25e-14	7.6e-13	24	6	0.77312				ENSMUSG00000002699	Lcp2	1.50114e-08	1.18991e-07	24	8	0.0546133
ENSPANG00000010630	VPS26B	8.47e-14	7.81e-13	24	7	4.00347				ENSMUSG00000020485	Supt4a	1.50688e-08	1.19374e-07	24	12	0.0289486
ENSPANG00000014295	PSMD6	8.55e-14	7.87e-13	24	20	8.34709				ENSMUSG00000027613	Eif6	1.51264e-08	1.19758e-07	24	15	0.0512995
ENSPANG00000005278	SAMD4B	8.77e-14	8.07e-13	24	7	1.46627				ENSMUSG00000032352	Lrrc1	1.52423e-08	1.20602e-07	24	4	0.0508725
ENSPANG00000015575	WDR6	8.82e-14	8.11e-13	24	6	4.80975				ENSMUSG00000046223	Plaur	1.55359e-08	1.22851e-07	24	14	0.0505675
ENSPANG00000024594	SAMD11	8.88e-14	8.16e-13	24	6	0.45624				ENSMUSG00000020612	Prkar1a	1.57147e-08	1.2419e-07	24	8	0.040079
ENSPANG00000025198	CDC42EP1	8.97e-14	8.24e-13	24	6	1.09306				ENSMUSG00000028992	Nmnat1	1.60783e-08	1.26987e-07	24	4	0.078551
ENSPANG00000019270	ENSPANG00000019270	9e-14	8.26e-13	24	7	0.68313				ENSMUSG00000024887	Asah2	1.63253e-08	1.28859e-07	24	13	0.0575851
ENSPANG00000009296	ENSPANG00000009296	9.13e-14	8.38e-13	24	1	0.967994				ENSMUSG00000041895	Wipi1	1.65129e-08	1.30262e-07	24	12	0.0497592
ENSPANG00000029008	ENSPANG00000029008	9.15e-14	8.39e-13	24	6	0.184869				ENSMUSG00000030314	Atg7	1.65759e-08	1.3068e-07	24	12	0.0305477
ENSPANG00000020762	ENSPANG00000020762	9.21e-14	8.43e-13	24	5	1.33157				ENSMUSG00000046096	Mosmo	1.67664e-08	1.32102e-07	24	1	0.0484241
ENSPANG00000018350	CRELD2	9.33e-14	8.54e-13	24	6	1.77647				ENSMUSG00000047866	Lonp2	1.6959e-08	1.33539e-07	24	10	0.0349418
ENSPANG00000020306	SLC25A34	9.55e-14	8.74e-13	24	8	0.342659				ENSMUSG00000024384	Iws1	1.71537e-08	1.34991e-07	24	8	0.0539147
ENSPANG00000011178	KIF7	9.67e-14	8.84e-13	24	6	0.278162				ENSMUSG00000032381	Ciao2a	1.72847e-08	1.35941e-07	24	4	0.0546634
ENSPANG00000013326	DHRS3	9.7e-14	8.87e-13	24	7	5.90734				ENSMUSG00000028180	Zranb2	1.73506e-08	1.36377e-07	24	4	0.055776
ENSPANG00000012627	C12orf10	9.93e-14	9.07e-13	24	7	7.58239				ENSMUSG00000001248	Gramd1a	1.8299e-08	1.43745e-07	24	16	0.0490571
ENSPANG00000024836	NAIF1	1e-13	9.13e-13	24	7	0.31835				ENSMUSG00000043067	Dpy19l1	1.85087e-08	1.45305e-07	24	3	0.0541911
ENSPANG00000023673	RAI1	1e-13	9.14e-13	24	7	0.412785				ENSMUSG00000028542	Slc6a9	1.87208e-08	1.46882e-07	24	16	0.0758794
ENSPANG00000026274	AHCY	1.04e-13	9.47e-13	24	8	5.50836				ENSMUSG00000021591	Glrx	1.88635e-08	1.47913e-07	24	4	0.0899785
ENSPANG00000019148	FBXO11	1.07e-13	9.72e-13	24	19	5.71597				ENSMUSG00000027303	Ptpra	1.89352e-08	1.48386e-07	24	7	0.0333814
ENSPANG00000015203	R3HDM4	1.08e-13	9.83e-13	24	7	2.69427				ENSMUSG00000008892	Vdac3	1.90072e-08	1.48862e-07	24	5	0.0399052
ENSPANG00000012677	ENSPANG00000012677	1.08e-13	9.86e-13	24	7	4.2737				ENSMUSG00000027774	Gfm1	1.90795e-08	1.49338e-07	24	5	0.0470568
ENSPANG00000025781	CABIN1	1.09e-13	9.88e-13	24	6	1.24746				ENSMUSG00000006906	Stambp	1.9152e-08	1.49816e-07	24	10	0.040327
ENSPANG00000023325	NAPA	1.1e-13	9.96e-13	24	6	9.49702				ENSMUSG00000046722	Cdc42se1	1.94449e-08	1.51926e-07	24	20	0.0445413
ENSPANG00000026009	AHSA1	1.1e-13	1e-12	24	8	5.43957				ENSMUSG00000006818	Sod2	1.94449e-08	1.51926e-07	24	1	0.0306271
ENSPANG00000006264	POLR2C	1.1e-13	1e-12	24	7	4.94521				ENSMUSG00000029632	Ndufa4	2.05825e-08	1.60622e-07	24	13	0.0348478
ENSPANG00000003455	ENSPANG00000003455	1.11e-13	1.01e-12	24	7	25.9211				ENSMUSG00000025373	Rnf41	2.05825e-08	1.60622e-07	24	12	0.0381695
ENSPANG00000019366	NELFE	1.13e-13	1.03e-12	24	6	3.9958				ENSMUSG00000025470	Zfp511	2.06606e-08	1.61135e-07	24	2	0.0455152
ENSPANG00000019749	GGPS1	1.15e-13	1.04e-12	24	17	4.94545				ENSMUSG00000041632	Mrps27	2.08966e-08	1.62782e-07	24	5	0.067201
ENSPANG00000008883	DDX54	1.17e-13	1.06e-12	24	6	1.65554				ENSMUSG00000026279	Thap4	2.08966e-08	1.62782e-07	24	11	0.0487375
ENSPANG00000025954	DOLPP1	1.19e-13	1.08e-12	24	7	1.10621				ENSMUSG00000024620	Pdgfrb	2.11353e-08	1.64543e-07	24	9	0.0554384
ENSPANG00000025456	ENSPANG00000025456	1.2e-13	1.09e-12	24	7	1.45121				ENSMUSG00000079487	Med12	2.12154e-08	1.64971e-07	24	14	0.0389741
ENSPANG00000025354	ENSPANG00000025354	1.2e-13	1.09e-12	24	7	2.04167				ENSMUSG00000030042	Pole4	2.12154e-08	1.64971e-07	24	3	0.0453239
ENSPANG00000006899	ASL	1.27e-13	1.15e-12	24	7	2.13244				ENSMUSG00000031333	Abcb7	2.18673e-08	1.69939e-07	24	4	0.0439231
ENSPANG00000025617	DGKZ	1.27e-13	1.15e-12	24	6	3.22664				ENSMUSG00000033379	Atp6v0b	2.19502e-08	1.70482e-07	24	20	0.038048
ENSPANG00000020056	ENSPANG00000020056	1.29e-13	1.16e-12	24	6	0.538558				ENSMUSG00000034832	Tet3	2.21168e-08	1.71674e-07	24	14	0.0399962
ENSPANG00000016605	TRMT5	1.29e-13	1.17e-12	24	20	1.16968				ENSMUSG00000039470	Zdhhc2	2.22006e-08	1.7212e-07	24	4	0.074251
ENSPANG00000022348	TAPBP	1.3e-13	1.17e-12	24	7	3.43716				ENSMUSG00000027109	Sp3	2.22006e-08	1.7212e-07	24	6	0.0431856
ENSPANG00000021397	ENSPANG00000021397	1.31e-13	1.18e-12	24	8	0.501421				ENSMUSG00000071654	Uqcc3	2.22846e-08	1.7267e-07	24	11	0.0475835
ENSPANG00000014324	ENSPANG00000014324	1.32e-13	1.19e-12	24	6	0.296586				ENSMUSG00000031304	Il2rg	2.29685e-08	1.77863e-07	24	8	0.0852282
ENSPANG00000002374	RASSF7	1.33e-13	1.2e-12	24	7	0.451586				ENSMUSG00000041057	Wdr43	2.34948e-08	1.81831e-07	24	14	0.0429801
ENSPANG00000007802	ENSPANG00000007802	1.34e-13	1.21e-12	24	6	1.93928				ENSMUSG00000022672	Prkdc	2.38522e-08	1.84379e-07	24	3	0.0391224
ENSPANG00000028942	ENSPANG00000028942	1.34e-13	1.21e-12	24	23	0.134047				ENSMUSG00000018574	Acadvl	2.38522e-08	1.84379e-07	24	14	0.0448793
ENSPANG00000020070	ENSPANG00000020070	1.35e-13	1.22e-12	24	7	2.32645				ENSMUSG00000069094	Pde7a	2.40328e-08	1.85447e-07	24	2	0.0496042
ENSPANG00000011001	TRPT1	1.37e-13	1.23e-12	24	6	4.52367				ENSMUSG00000062397	Zfp706	2.40328e-08	1.85447e-07	24	1	0.0393712
ENSPANG00000018298	INKA1	1.37e-13	1.23e-12	24	6	0.915462				ENSMUSG00000001983	Taco1	2.40328e-08	1.85447e-07	24	5	0.0502707
ENSPANG00000020044	TUBGCP5	1.38e-13	1.23e-12	24	19	1.5915				ENSMUSG00000036078	Sigmar1	2.41237e-08	1.86038e-07	24	5	0.0396992
ENSPANG00000008150	FANCA	1.38e-13	1.24e-12	24	5	0.384967				ENSMUSG00000038696	Mapkap1	2.42148e-08	1.86631e-07	24	4	0.0381081
ENSPANG00000011631	FBXO4	1.41e-13	1.26e-12	24	19	3.09686				ENSMUSG00000068039	Tcp1	2.44904e-08	1.88644e-07	24	1	0.0448297
ENSPANG00000022317	SPOCK2	1.43e-13	1.28e-12	24	7	6.52265				ENSMUSG00000052305	Hbb-bs	2.45829e-08	1.89245e-07	24	12	0.132999
ENSPANG00000024477	KLHL21	1.44e-13	1.29e-12	24	7	0.492525				ENSMUSG00000024392	Bag6	2.46757e-08	1.89848e-07	24	14	0.0346368
ENSPANG00000018868	ENSPANG00000018868	1.47e-13	1.32e-12	24	6	1.12239				ENSMUSG00000020857	Nme2	2.47689e-08	1.90341e-07	24	15	0.0287896
ENSPANG00000024515	ATN1	1.48e-13	1.32e-12	24	6	5.59863				ENSMUSG00000013033	Adgrl1	2.47689e-08	1.90341e-07	24	19	0.0452045
ENSPANG00000003102	ENSPANG00000003102	1.48e-13	1.32e-12	24	5	0.229415				ENSMUSG00000019823	Mical1	2.49564e-08	1.91444e-07	24	10	0.0421771
ENSPANG00000022392	HSPA12B	1.47e-13	1.32e-12	24	7	0.226971				ENSMUSG00000022587	Ly6e	2.49564e-08	1.91444e-07	24	8	0.0481244
ENSPANG00000018289	ZSWIM4	1.48e-13	1.32e-12	24	6	0.157158				ENSMUSG00000022453	Naga	2.49564e-08	1.91444e-07	24	13	0.0444628
ENSPANG00000011396	ENSPANG00000011396	1.5e-13	1.34e-12	24	6	1.79129				ENSMUSG00000027650	Tti1	2.50506e-08	1.92055e-07	24	4	0.0377048
ENSPANG00000000914	HDAC10	1.5e-13	1.34e-12	24	6	0.644514				ENSMUSG00000030374	Strn4	2.53354e-08	1.94124e-07	24	13	0.0382572
ENSPANG00000009925	EHMT2	1.51e-13	1.34e-12	24	7	2.00737				ENSMUSG00000021693	Kif2a	2.5431e-08	1.94743e-07	24	6	0.0521821
ENSPANG00000008588	HDHD3	1.56e-13	1.39e-12	24	6	2.34714				ENSMUSG00000039308	Ndst2	2.66063e-08	2.03623e-07	24	12	0.035341
ENSPANG00000024757	EIF4EBP1	1.57e-13	1.39e-12	24	6	3.41711				ENSMUSG00000001707	Eef1e1	2.69083e-08	2.05694e-07	24	1	0.0673704
ENSPANG00000009339	MGAT4B	1.6e-13	1.42e-12	24	6	6.75432				ENSMUSG00000014418	Hps5	2.69083e-08	2.05694e-07	24	2	0.0517809
ENSPANG00000020033	UBE2O	1.61e-13	1.43e-12	24	7	1.26805				ENSMUSG00000021028	Mbip	2.70097e-08	2.06349e-07	24	8	0.0688981
ENSPANG00000010759	ENSPANG00000010759	1.66e-13	1.47e-12	24	7	3.99074				ENSMUSG00000090110	Cmc4	2.7419e-08	2.09232e-07	24	3	0.0490708
ENSPANG00000020835	GRK6	1.66e-13	1.48e-12	24	6	1.30063				ENSMUSG00000041488	Stx3	2.7419e-08	2.09232e-07	24	17	0.0310903
ENSPANG00000025060	ENSPANG00000025060	1.66e-13	1.48e-12	24	7	0.248597				ENSMUSG00000029767	Calu	2.76259e-08	2.10688e-07	24	5	0.0410774
ENSPANG00000020173	PLEKHG5	1.69e-13	1.5e-12	24	6	0.68339				ENSMUSG00000052713	Zfp608	2.86836e-08	2.18627e-07	24	6	0.0511825
ENSPANG00000022489	WDR91	1.72e-13	1.52e-12	24	7	0.934079				ENSMUSG00000023353	Agap3	2.87915e-08	2.19194e-07	24	14	0.0364724
ENSPANG00000022494	LRRC59	1.74e-13	1.54e-12	24	6	2.95116				ENSMUSG00000040586	Ofd1	2.87915e-08	2.19194e-07	24	12	0.0502474
ENSPANG00000013694	CCDC134	1.75e-13	1.55e-12	24	7	1.53067				ENSMUSG00000046861	Hectd3	2.88998e-08	2.19891e-07	24	15	0.0392794
ENSPANG00000020156	PPP2R2D	1.76e-13	1.56e-12	24	6	1.39018				ENSMUSG00000029776	Hibadh	2.91177e-08	2.21419e-07	24	5	0.0393591
ENSPANG00000015628	ENSPANG00000015628	1.79e-13	1.59e-12	24	7	0.476032				ENSMUSG00000022893	Adamts1	2.92272e-08	2.21994e-07	24	14	0.0855041
ENSPANG00000020960	CALHM2	1.8e-13	1.59e-12	24	7	0.821881				ENSMUSG00000018428	Akap1	2.92272e-08	2.21994e-07	24	9	0.0737243
ENSPANG00000000631	TMEM201	1.81e-13	1.6e-12	24	6	0.204608				ENSMUSG00000022401	Xpnpep3	2.94474e-08	2.23537e-07	24	2	0.0521037
ENSPANG00000022207	ASMTL	1.83e-13	1.61e-12	24	6	2.47728				ENSMUSG00000033192	Lpcat2	2.97807e-08	2.25936e-07	24	8	0.0588885
ENSPANG00000024475	GPC1	1.84e-13	1.62e-12	24	6	1.03956				ENSMUSG00000044338	Aplnr	2.98927e-08	2.26523e-07	24	8	0.0661621
ENSPANG00000003964	ENSPANG00000003964	1.85e-13	1.63e-12	24	0	0.791279				ENSMUSG00000007877	Tcap	2.98927e-08	2.26523e-07	24	16	0.0905599
ENSPANG00000019050	DBNL	1.86e-13	1.64e-12	24	6	7.90079				ENSMUSG00000021650	Ptcd2	3.01177e-08	2.27965e-07	24	3	0.0682766
ENSPANG00000019668	SGSH	1.88e-13	1.66e-12	24	6	0.752601				ENSMUSG00000021557	Agtpbp1	3.01177e-08	2.27965e-07	24	1	0.0408865
ENSPANG00000010851	ENSPANG00000010851	1.89e-13	1.66e-12	24	6	3.49738				ENSMUSG00000010051	Hyal1	3.03445e-08	2.29548e-07	24	22	0.0647233
ENSPANG00000004701	PSMD1	1.94e-13	1.71e-12	24	20	3.41012				ENSMUSG00000046351	Zfp322a	3.04585e-08	2.30277e-07	24	4	0.0686844
ENSPANG00000000267	PEPD	1.96e-13	1.72e-12	24	6	4.06054				ENSMUSG00000018965	Ywhah	3.06877e-08	2.31877e-07	24	3	0.0434058
ENSPANG00000000264	TMEM44	1.98e-13	1.74e-12	24	7	0.282634				ENSMUSG00000040234	Tm7sf3	3.0803e-08	2.32613e-07	24	13	0.0442464
ENSPANG00000019712	ENSPANG00000019712	2e-13	1.76e-12	24	7	1.03206				ENSMUSG00000059013	Sh2d3c	3.09186e-08	2.33352e-07	24	15	0.0736112
ENSPANG00000024490	GOLGA5	2e-13	1.76e-12	24	19	1.88387				ENSMUSG00000038034	Igsf8	3.10347e-08	2.34093e-07	24	18	0.0395373
ENSPANG00000011331	BCKDK	2.01e-13	1.76e-12	24	6	3.83695				ENSMUSG00000030094	Xpc	3.12682e-08	2.35718e-07	24	12	0.0402288
ENSPANG00000007354	DHODH	2.01e-13	1.76e-12	24	5	0.647827				ENSMUSG00000043311	D17H6S53E	3.13856e-08	2.36467e-07	24	15	0.0402177
ENSPANG00000018431	SOX4	2.02e-13	1.77e-12	24	8	0.459562				ENSMUSG00000016933	Plcg1	3.17403e-08	2.39002e-07	24	13	0.0452821
ENSPANG00000003895	HIRA	2.03e-13	1.78e-12	24	6	1.55601				ENSMUSG00000046032	Snx12	3.18594e-08	2.39761e-07	24	4	0.0635655
ENSPANG00000020328	FAM104A	2.04e-13	1.78e-12	24	6	0.75831				ENSMUSG00000026333	Gin1	3.19789e-08	2.40522e-07	24	3	0.0557944
ENSPANG00000017453	LEO1	2.08e-13	1.81e-12	24	17	1.86906				ENSMUSG00000036810	Cnep1r1	3.20989e-08	2.41285e-07	24	5	0.0403268
ENSPANG00000018711	TFIP11	2.08e-13	1.81e-12	24	6	2.12801				ENSMUSG00000018537	Pcgf2	3.23401e-08	2.42959e-07	24	15	0.0411489
ENSPANG00000016131	FIBP	2.09e-13	1.82e-12	24	6	4.68222				ENSMUSG00000020484	Xbp1	3.2951e-08	2.47265e-07	24	1	0.0731523
ENSPANG00000011522	RNF113A	2.12e-13	1.85e-12	24	7	2.9627				ENSMUSG00000022621	Rabl2	3.2951e-08	2.47265e-07	24	4	0.0554135
ENSPANG00000025408	NUMA1	2.14e-13	1.86e-12	24	7	4.73929				ENSMUSG00000024349	Sting1	3.30745e-08	2.47908e-07	24	9	0.0741778
ENSPANG00000015008	UQCRC1	2.17e-13	1.89e-12	24	7	12.1329				ENSMUSG00000091803	Cox16	3.30745e-08	2.47908e-07	24	6	0.0467184
ENSPANG00000010772	DECR2	2.17e-13	1.89e-12	24	6	1.211				ENSMUSG00000034640	Tiparp	3.34478e-08	2.50562e-07	24	17	0.0650566
ENSPANG00000003200	CHMP2A	2.17e-13	1.89e-12	24	6	19.6817				ENSMUSG00000028788	Ptp4a2	3.38252e-08	2.53244e-07	24	5	0.0390485
ENSPANG00000022902	CDK5RAP3	2.2e-13	1.92e-12	24	6	2.73481				ENSMUSG00000015217	Hmgb3	3.43348e-08	2.56912e-07	24	13	0.0666299
ENSPANG00000018344	CARMIL2	2.21e-13	1.92e-12	24	6	0.120764				ENSMUSG00000002014	Ssr4	3.48519e-08	2.60632e-07	24	15	0.0422448
ENSPANG00000000513	NOXO1	2.26e-13	1.96e-12	24	6	0.163106				ENSMUSG00000030317	Timp4	3.52447e-08	2.63419e-07	24	19	0.0497618
ENSPANG00000019262	MOB3A	2.26e-13	1.96e-12	24	6	1.25652				ENSMUSG00000030816	Rnf40	3.53766e-08	2.64254e-07	24	15	0.0382097
ENSPANG00000010108	USE1	2.28e-13	1.98e-12	24	7	5.22117				ENSMUSG00000019822	Smpd2	3.60432e-08	2.6908e-07	24	13	0.0461616
ENSPANG00000017747	ENSPANG00000017747	2.29e-13	1.98e-12	24	8	1.12979				ENSMUSG00000029313	Aff1	3.68594e-08	2.7486e-07	24	21	0.0388031
ENSPANG00000003698	PRCC	2.31e-13	2e-12	24	6	2.61889				ENSMUSG00000024070	Prkd3	3.68594e-08	2.7486e-07	24	10	0.0563758
ENSPANG00000012107	C2CD2L	2.34e-13	2.02e-12	24	7	1.79281				ENSMUSG00000004383	Large1	3.69972e-08	2.7573e-07	24	5	0.0443677
ENSPANG00000023599	RAB3IL1	2.38e-13	2.06e-12	24	7	0.534036				ENSMUSG00000021846	Peli2	3.71354e-08	2.76603e-07	24	19	0.0262812
ENSPANG00000017968	ENSPANG00000017968	2.4e-13	2.07e-12	24	7	1.01965				ENSMUSG00000062203	Gspt1	3.72742e-08	2.77479e-07	24	3	0.0378388
ENSPANG00000026232	OGDH	2.43e-13	2.1e-12	24	6	4.90278				ENSMUSG00000025939	Ube2w	3.81175e-08	2.83595e-07	24	4	0.0571567
ENSPANG00000014598	HIF3A	2.47e-13	2.13e-12	24	7	0.135527				ENSMUSG00000018821	Avpi1	3.82598e-08	2.8433e-07	24	17	0.0572647
ENSPANG00000024604	SLC43A2	2.52e-13	2.17e-12	24	8	0.807897				ENSMUSG00000037112	Sik2	3.82598e-08	2.8433e-07	24	9	0.0509616
ENSPANG00000025322	ENSPANG00000025322	2.54e-13	2.2e-12	24	10	0.505018				ENSMUSG00000030846	Tial1	3.84027e-08	2.8523e-07	24	3	0.029982
ENSPANG00000017224	NRDC	2.55e-13	2.2e-12	24	18	4.62637				ENSMUSG00000003527	Ess2	3.88344e-08	2.88273e-07	24	13	0.0413014
ENSPANG00000025009	ITPK1	2.55e-13	2.2e-12	24	6	4.15137				ENSMUSG00000001700	Gramd3	3.91248e-08	2.901e-07	24	7	0.0415606
ENSPANG00000004910	ISYNA1	2.57e-13	2.21e-12	24	6	2.27788				ENSMUSG00000030539	Sema4b	3.91248e-08	2.901e-07	24	14	0.0582878
ENSPANG00000013926	NOP16	2.58e-13	2.23e-12	24	7	6.18143				ENSMUSG00000095304	Plac9a	3.94173e-08	2.92103e-07	24	1	0.0428096
ENSPANG00000018658	THAP7	2.59e-13	2.23e-12	24	6	1.92313				ENSMUSG00000041028	Ghitm	3.9712e-08	2.9412e-07	24	4	0.0353137
ENSPANG00000018172	ENSPANG00000018172	2.61e-13	2.24e-12	24	6	2.6146				ENSMUSG00000025076	Casp7	4.0158e-08	2.97255e-07	24	11	0.0505472
ENSPANG00000000815	FAM20C	2.61e-13	2.25e-12	24	6	1.923				ENSMUSG00000027810	Eif2a	4.12177e-08	3.04755e-07	24	13	0.0404031
ENSPANG00000006202	FAM50B	2.63e-13	2.26e-12	24	6	0.218322				ENSMUSG00000054200	Ffar4	4.12177e-08	3.04755e-07	24	15	0.0564479
ENSPANG00000000620	CLDN5	2.69e-13	2.31e-12	24	6	0.66671				ENSMUSG00000029998	Pcyox1	4.13713e-08	3.05545e-07	24	23	0.036536
ENSPANG00000020672	RBM4B	2.76e-13	2.37e-12	24	8	1.52795				ENSMUSG00000027752	Exosc8	4.13713e-08	3.05545e-07	24	8	0.0623851
ENSPANG00000003487	SNN	2.79e-13	2.39e-12	24	6	3.79016				ENSMUSG00000033799	Tasor2	4.15255e-08	3.06338e-07	24	6	0.0428709
ENSPANG00000026054	TCN2	2.9e-13	2.49e-12	24	6	2.9966				ENSMUSG00000028393	Alad	4.15255e-08	3.06338e-07	24	17	0.058416
ENSPANG00000007835	ATP6V0E2	2.92e-13	2.51e-12	24	6	3.67832				ENSMUSG00000006301	Tmbim1	4.19913e-08	3.096e-07	24	13	0.0343004
ENSPANG00000014468	LZIC	2.93e-13	2.51e-12	24	17	2.54981				ENSMUSG00000030397	Mark4	4.21477e-08	3.10578e-07	24	15	0.0434591
ENSPANG00000010186	ZNF493	2.95e-13	2.52e-12	24	19	1.05293				ENSMUSG00000032006	Pdgfd	4.29383e-08	3.16226e-07	24	3	0.0642766
ENSPANG00000001216	CPPED1	2.97e-13	2.54e-12	24	7	1.91906				ENSMUSG00000050549	Fam241a	4.34195e-08	3.19411e-07	24	0	0.0356104
ENSPANG00000007078	POLD2	2.98e-13	2.55e-12	24	7	7.82063				ENSMUSG00000041225	Arhgap12	4.34195e-08	3.19411e-07	24	6	0.049472
ENSPANG00000005724	BBS7	3.01e-13	2.57e-12	24	19	1.03655				ENSMUSG00000027088	Phospho2	4.3906e-08	3.22808e-07	24	3	0.0671615
ENSPANG00000007809	BCORL1	3.2e-13	2.74e-12	24	7	0.164471				ENSMUSG00000034088	Hdlbp	4.43978e-08	3.26058e-07	24	1	0.0273568
ENSPANG00000026033	SURF2	3.25e-13	2.78e-12	24	7	4.83802				ENSMUSG00000043881	Kbtbd7	4.43978e-08	3.26058e-07	24	4	0.0552824
ENSPANG00000003382	USHBP1	3.27e-13	2.79e-12	24	6	0.281663				ENSMUSG00000021759	Plpp1	4.4563e-08	3.27087e-07	24	8	0.0755205
ENSPANG00000020313	GNPDA2	3.35e-13	2.86e-12	24	20	2.53191				ENSMUSG00000033712	Ccar2	4.52295e-08	3.31607e-07	24	12	0.0269492
ENSPANG00000017717	MRPL55	3.4e-13	2.9e-12	24	6	6.23917				ENSMUSG00000032103	Pus3	4.52295e-08	3.31607e-07	24	4	0.0470759
ENSPANG00000007475	CHFR	3.44e-13	2.93e-12	24	7	1.74905				ENSMUSG00000057604	Lmcd1	4.55663e-08	3.33889e-07	24	6	0.0501728
ENSPANG00000001886	ENSPANG00000001886	3.47e-13	2.95e-12	24	15	0.652518				ENSMUSG00000007817	Zmiz1	4.69384e-08	3.43751e-07	24	4	0.0327016
ENSPANG00000010244	ZNF362	3.51e-13	2.99e-12	24	6	1.35574				ENSMUSG00000044734	Serpinb1a	4.72877e-08	3.46115e-07	24	8	0.0807218
ENSPANG00000001025	TBK1	3.59e-13	3.05e-12	24	19	2.27111				ENSMUSG00000061979	Rcc1l	4.83507e-08	3.53698e-07	24	15	0.0292959
ENSPANG00000002234	ENSPANG00000002234	3.61e-13	3.07e-12	24	6	1.87619				ENSMUSG00000045100	Slc25a26	4.85301e-08	3.54812e-07	24	12	0.0381007
ENSPANG00000021492	UBA3	3.65e-13	3.1e-12	24	19	6.52379				ENSMUSG00000027959	Sass6	4.92543e-08	3.59905e-07	24	4	0.0610988
ENSPANG00000019347	TNK2	3.66e-13	3.1e-12	24	6	2.41216				ENSMUSG00000070509	Rgma	4.9437e-08	3.61039e-07	24	18	0.045126
ENSPANG00000013785	CCDC91	3.73e-13	3.17e-12	24	19	2.766				ENSMUSG00000027199	Gatm	4.98043e-08	3.63519e-07	24	9	0.0586766
ENSPANG00000018643	GALNS	3.77e-13	3.2e-12	24	6	1.31671				ENSMUSG00000070699	Sars2	4.9989e-08	3.64663e-07	24	12	0.0381697
ENSPANG00000010725	NDUFB11	3.85e-13	3.26e-12	24	7	2.618				ENSMUSG00000024913	Lrp5	5.07343e-08	3.69894e-07	24	5	0.0385289
ENSPANG00000015199	ENSPANG00000015199	3.87e-13	3.28e-12	24	6	1.86172				ENSMUSG00000028975	Pex14	5.09223e-08	3.70852e-07	24	13	0.04424
ENSPANG00000013349	PAIP1	3.98e-13	3.37e-12	24	19	9.65111				ENSMUSG00000032786	Alas1	5.09223e-08	3.70852e-07	24	18	0.0858506
ENSPANG00000021712	WIPF2	4.02e-13	3.4e-12	24	7	0.718045				ENSMUSG00000022848	Slc49a4	5.13004e-08	3.7319e-07	24	13	0.0533292
ENSPANG00000017316	ZNF746	4.02e-13	3.4e-12	24	6	0.42538				ENSMUSG00000040250	Ints13	5.13004e-08	3.7319e-07	24	2	0.0397931
ENSPANG00000025924	ZER1	4.03e-13	3.41e-12	24	7	2.44805				ENSMUSG00000046876	Atxn1	5.16812e-08	3.75542e-07	24	22	0.0598497
ENSPANG00000014016	GBA	4.12e-13	3.48e-12	24	6	2.55374				ENSMUSG00000017868	Sgk2	5.16812e-08	3.75542e-07	24	12	0.0691008
ENSPANG00000009649	ZNF862	4.22e-13	3.56e-12	24	7	0.961032				ENSMUSG00000052917	Senp7	5.18726e-08	3.76724e-07	24	6	0.0355799
ENSPANG00000023873	ENSPANG00000023873	4.22e-13	3.56e-12	24	6	0.604906				ENSMUSG00000002603	Tgfb1	5.24511e-08	3.80714e-07	24	13	0.0449133
ENSPANG00000006400	ENSPANG00000006400	4.23e-13	3.57e-12	24	19	0.45242				ENSMUSG00000009555	Cdk9	5.28402e-08	3.83326e-07	24	13	0.0273462
ENSPANG00000025185	DDX1	4.26e-13	3.6e-12	24	17	12.0963				ENSMUSG00000055491	Pprc1	5.38253e-08	3.9004e-07	24	14	0.0343828
ENSPANG00000010487	ENSPANG00000010487	4.29e-13	3.62e-12	24	8	5.55512				ENSMUSG00000028385	Snx30	5.38253e-08	3.9004e-07	24	8	0.0544916
ENSPANG00000019952	TMC6	4.31e-13	3.63e-12	24	6	0.948508				ENSMUSG00000029191	Rfc1	5.40245e-08	3.90834e-07	24	7	0.0602146
ENSPANG00000019032	PYCR1	4.42e-13	3.72e-12	24	6	0.714165				ENSMUSG00000042548	Asxl1	5.40245e-08	3.90834e-07	24	11	0.0342701
ENSPANG00000024620	ENSPANG00000024620	4.45e-13	3.75e-12	24	19	2.07198				ENSMUSG00000039703	Nploc4	5.40245e-08	3.90834e-07	24	16	0.0260828
ENSPANG00000013154	AZI2	4.5e-13	3.79e-12	24	18	3.31582				ENSMUSG00000029165	Agbl5	5.46262e-08	3.94969e-07	24	13	0.0493144
ENSPANG00000007590	PIP5K1C	4.52e-13	3.8e-12	24	7	1.0003				ENSMUSG00000019590	Cyb561	5.5031e-08	3.97676e-07	24	17	0.0643478
ENSPANG00000003911	LRP10	4.55e-13	3.82e-12	24	7	5.18224				ENSMUSG00000021692	Dimt1	5.54388e-08	4.0018e-07	24	4	0.0672742
ENSPANG00000021328	MMS19	4.59e-13	3.86e-12	24	6	2.66574				ENSMUSG00000030443	Zfp583	5.54388e-08	4.0018e-07	24	2	0.0563703
ENSPANG00000011496	DOK4	4.68e-13	3.93e-12	24	7	2.22579				ENSMUSG00000024911	Fibp	5.56437e-08	4.01439e-07	24	14	0.0655129
ENSPANG00000014066	HAUS7	4.69e-13	3.93e-12	24	7	1.10286				ENSMUSG00000018476	Kdm6b	5.58494e-08	4.02701e-07	24	16	0.0499131
ENSPANG00000020082	ENSPANG00000020082	4.78e-13	4e-12	24	6	1.12397				ENSMUSG00000058444	Map2k5	5.60559e-08	4.03967e-07	24	12	0.0288308
ENSPANG00000011483	UTP25	4.87e-13	4.08e-12	24	18	0.529051				ENSMUSG00000002996	Hbp1	5.62631e-08	4.05014e-07	24	10	0.0433073
ENSPANG00000021382	RUNDC1	4.89e-13	4.09e-12	24	7	1.13651				ENSMUSG00000035845	Alg12	5.62631e-08	4.05014e-07	24	3	0.0711707
ENSPANG00000017472	BCL9L	4.92e-13	4.11e-12	24	7	0.51629				ENSMUSG00000034152	Exoc3	5.6471e-08	4.06064e-07	24	5	0.0392832
ENSPANG00000021517	JUP	4.92e-13	4.11e-12	24	7	2.98887				ENSMUSG00000037552	Plekhg2	5.6471e-08	4.06064e-07	24	16	0.0470865
ENSPANG00000020022	METTL23	4.91e-13	4.11e-12	24	19	1.4898				ENSMUSG00000031703	Itfg1	5.81615e-08	4.1799e-07	24	4	0.0410696
ENSPANG00000010291	COPS7B	4.95e-13	4.13e-12	24	6	3.21625				ENSMUSG00000015176	Nolc1	5.83763e-08	4.19303e-07	24	22	0.0294959
ENSPANG00000022475	COMTD1	5.01e-13	4.18e-12	24	6	0.387871				ENSMUSG00000071669	Snx29	5.94617e-08	4.26865e-07	24	4	0.0379693
ENSPANG00000009440	POLR3D	5.01e-13	4.18e-12	24	6	1.04588				ENSMUSG00000003464	Pex19	5.96811e-08	4.27971e-07	24	16	0.042837
ENSPANG00000024912	MAP4K2	5.02e-13	4.19e-12	24	6	1.4726				ENSMUSG00000032012	Nectin1	5.96811e-08	4.27971e-07	24	6	0.0520001
ENSPANG00000012334	TMEM184B	5.03e-13	4.19e-12	24	6	1.70039				ENSMUSG00000034254	Agpat1	6.01223e-08	4.30663e-07	24	21	0.0432537
ENSPANG00000011753	MRPS11	5.04e-13	4.2e-12	24	7	6.63943				ENSMUSG00000041891	Lman1	6.01223e-08	4.30663e-07	24	2	0.0361468
ENSPANG00000006536	TRIM3	5.07e-13	4.22e-12	24	6	1.01413				ENSMUSG00000025869	Nop16	6.03441e-08	4.32015e-07	24	23	0.0357587
ENSPANG00000021467	ENSPANG00000021467	5.09e-13	4.23e-12	24	7	0.421262				ENSMUSG00000079105	C7	6.05667e-08	4.33371e-07	24	23	0.062321
ENSPANG00000004478	TRIM11	5.2e-13	4.32e-12	24	6	0.573757				ENSMUSG00000030653	Gm45837	6.07901e-08	4.34732e-07	24	8	0.0584315
ENSPANG00000016900	RASSF1	5.23e-13	4.35e-12	24	6	2.1276				ENSMUSG00000067878	Map7d3	6.21473e-08	4.44196e-07	24	11	0.0331863
ENSPANG00000010198	OBSL1	5.3e-13	4.4e-12	24	6	1.93546				ENSMUSG00000032507	Fbxl2	6.2837e-08	4.4888e-07	24	13	0.0510302
ENSPANG00000001185	KLK15	5.36e-13	4.45e-12	24	8	0.244611				ENSMUSG00000016528	Mapkapk2	6.35341e-08	4.53612e-07	24	11	0.0419766
ENSPANG00000005892	CDPF1	5.4e-13	4.48e-12	24	7	0.680401				ENSMUSG00000054321	Taf4b	6.4003e-08	4.5671e-07	24	13	0.0602639
ENSPANG00000024034	MRPS10	5.45e-13	4.52e-12	24	19	3.2424				ENSMUSG00000032180	Tmed1	6.42387e-08	4.58143e-07	24	16	0.0453814
ENSPANG00000023421	ZNF777	5.63e-13	4.67e-12	24	7	0.610455				ENSMUSG00000025188	Hps1	6.44752e-08	4.59579e-07	24	12	0.0288487
ENSPANG00000008087	RASIP1	5.64e-13	4.67e-12	24	6	0.414351				ENSMUSG00000029148	Nrbp1	6.47126e-08	4.6102e-07	24	13	0.0282112
ENSPANG00000023343	GRINA	5.65e-13	4.68e-12	24	6	6.33715				ENSMUSG00000040441	Slc26a10	6.519e-08	4.64168e-07	24	16	0.0545781
ENSPANG00000015749	PLXNB2	5.7e-13	4.71e-12	24	7	2.45202				ENSMUSG00000034892	Rps29	6.59125e-08	4.69057e-07	24	14	0.0472455
ENSPANG00000014749	NSUN3	5.77e-13	4.77e-12	24	19	0.804516				ENSMUSG00000042198	Chchd7	6.63984e-08	4.72002e-07	24	17	0.0390877
ENSPANG00000024088	P3H1	5.94e-13	4.91e-12	24	6	0.961434				ENSMUSG00000034848	Ttc21b	6.63984e-08	4.72002e-07	24	4	0.0462653
ENSPANG00000011040	USF2	5.95e-13	4.92e-12	24	6	5.79283				ENSMUSG00000034617	Mtrr	6.66427e-08	4.73482e-07	24	23	0.0495169
ENSPANG00000013980	ETHE1	6.01e-13	4.97e-12	24	6	3.78733				ENSMUSG00000029499	Pxmp2	6.76286e-08	4.80226e-07	24	17	0.0692488
ENSPANG00000022610	MRPL2	6.08e-13	5.02e-12	24	6	3.31996				ENSMUSG00000050697	Prkaa1	6.81269e-08	4.83501e-07	24	11	0.0424975
ENSPANG00000016357	TLE3	6.12e-13	5.04e-12	24	6	0.937296				ENSMUSG00000021900	Btd	6.8881e-08	4.88588e-07	24	6	0.0548412
ENSPANG00000002529	ENSPANG00000002529	6.12e-13	5.04e-12	24	19	0.530738				ENSMUSG00000028278	Rragd	6.91342e-08	4.89588e-07	24	5	0.0614338
ENSPANG00000024129	GMEB2	6.21e-13	5.12e-12	24	6	0.497588				ENSMUSG00000026873	Phf19	6.91342e-08	4.89588e-07	24	20	0.0530315
ENSPANG00000006434	PALM	6.23e-13	5.13e-12	24	6	3.72561				ENSMUSG00000074500	Zfp558	6.91342e-08	4.89588e-07	24	9	0.0324365
ENSPANG00000023467	ENSPANG00000023467	6.36e-13	5.24e-12	24	18	5.37693				ENSMUSG00000005625	Psmd4	6.96432e-08	4.9266e-07	24	13	0.0434817
ENSPANG00000015054	ZNF696	6.49e-13	5.34e-12	24	7	0.354626				ENSMUSG00000051444	Bbs12	6.96432e-08	4.9266e-07	24	2	0.0437538
ENSPANG00000025454	PLCXD1	6.57e-13	5.4e-12	24	6	0.258387				ENSMUSG00000037440	Vnn1	7.06723e-08	4.9967e-07	24	13	0.0897664
ENSPANG00000019266	ZW10	6.6e-13	5.42e-12	24	19	0.721795				ENSMUSG00000022361	Zhx1	7.09319e-08	5.00963e-07	24	3	0.0310184
ENSPANG00000024107	ACO2	6.73e-13	5.53e-12	24	7	17.9103				ENSMUSG00000025464	Paox	7.09319e-08	5.00963e-07	24	16	0.056712
ENSPANG00000026035	ENSPANG00000026035	6.76e-13	5.55e-12	24	7	56.4581				ENSMUSG00000038437	Mllt6	7.11924e-08	5.02532e-07	24	15	0.0427563
ENSPANG00000015738	CAD	6.89e-13	5.66e-12	24	6	0.879417				ENSMUSG00000023007	Prpf40b	7.17161e-08	5.05956e-07	24	13	0.0398871
ENSPANG00000025984	NUP214	7.08e-13	5.8e-12	24	7	0.915978				ENSMUSG00000038894	Irs2	7.25089e-08	5.11273e-07	24	12	0.0818554
ENSPANG00000018163	CROCC	7.13e-13	5.84e-12	24	7	0.157274				ENSMUSG00000039275	Foxk2	7.2775e-08	5.12874e-07	24	22	0.0267999
ENSPANG00000014398	SUGP1	7.17e-13	5.87e-12	24	6	1.02846				ENSMUSG00000025815	Dhtkd1	7.33101e-08	5.16367e-07	24	17	0.0436722
ENSPANG00000004072	NAB2	7.21e-13	5.9e-12	24	6	1.62118				ENSMUSG00000003234	Abcf3	7.35791e-08	5.17426e-07	24	15	0.0479519
ENSPANG00000016794	E2F4	7.21e-13	5.9e-12	24	7	3.354				ENSMUSG00000039682	Lap3	7.35791e-08	5.17426e-07	24	9	0.0568751
ENSPANG00000010516	ENSPANG00000010516	7.22e-13	5.91e-12	24	6	0.508628				ENSMUSG00000030610	Det1	7.35791e-08	5.17426e-07	24	3	0.0539373
ENSPANG00000009729	ZFYVE1	7.26e-13	5.93e-12	24	6	0.615539				ENSMUSG00000037851	Iars	7.412e-08	5.20949e-07	24	1	0.0466333
ENSPANG00000017381	ENSPANG00000017381	7.5e-13	6.13e-12	24	6	10.1047				ENSMUSG00000028414	Fktn	7.43918e-08	5.2258e-07	24	3	0.053984
ENSPANG00000013724	CRY2	7.52e-13	6.14e-12	24	4	2.79911				ENSMUSG00000023923	Tbc1d5	7.46647e-08	5.24215e-07	24	3	0.0345384
ENSPANG00000022560	ZNF74	7.53e-13	6.15e-12	24	6	0.228992				ENSMUSG00000008206	Cers4	7.49385e-08	5.25855e-07	24	12	0.0339976
ENSPANG00000018193	ENSPANG00000018193	7.55e-13	6.16e-12	24	6	6.64032				ENSMUSG00000001930	Vwf	7.52133e-08	5.27218e-07	24	20	0.0379685
ENSPANG00000020120	ENSPANG00000020120	7.58e-13	6.18e-12	24	6	48.3153				ENSMUSG00000024539	Ptpn2	7.52133e-08	5.27218e-07	24	6	0.0493862
ENSPANG00000010036	ENSPANG00000010036	7.61e-13	6.2e-12	24	6	2.64411				ENSMUSG00000035969	Rusc2	7.54891e-08	5.28585e-07	24	19	0.0459912
ENSPANG00000024588	SMG6	7.8e-13	6.35e-12	24	7	1.1525				ENSMUSG00000047044	D030056L22Rik	7.54891e-08	5.28585e-07	24	2	0.0569716
ENSPANG00000021458	GHDC	7.85e-13	6.39e-12	24	7	1.92419				ENSMUSG00000039652	Cpeb3	7.57658e-08	5.29956e-07	24	17	0.0567979
ENSPANG00000004655	LRRC41	7.9e-13	6.43e-12	24	6	3.49765				ENSMUSG00000038116	Phf20	7.57658e-08	5.29956e-07	24	0	0.0444602
ENSPANG00000011953	UBA5	7.92e-13	6.44e-12	24	19	3.54419				ENSMUSG00000029110	Rnf4	7.68828e-08	5.37194e-07	24	12	0.0361024
ENSPANG00000019351	TNIP2	8.08e-13	6.57e-12	24	6	1.35521				ENSMUSG00000036943	Rab8b	7.68828e-08	5.37194e-07	24	7	0.0401912
ENSPANG00000017133	PSMB10	8.12e-13	6.6e-12	24	6	9.22359				ENSMUSG00000022634	Yaf2	7.71645e-08	5.38875e-07	24	17	0.031832
ENSPANG00000024418	ATF5	8.14e-13	6.61e-12	24	6	0.569775				ENSMUSG00000004846	Plod3	7.83015e-08	5.46524e-07	24	1	0.05072
ENSPANG00000010639	KIFC2	8.21e-13	6.66e-12	24	6	0.840025				ENSMUSG00000025626	Phf6	7.85883e-08	5.48233e-07	24	4	0.0647983
ENSPANG00000015991	ENSPANG00000015991	8.29e-13	6.72e-12	24	7	0.285528				ENSMUSG00000032315	Cyp1a1	7.9165e-08	5.51668e-07	24	0	0.0923717
ENSPANG00000024544	RSBN1L	8.34e-13	6.76e-12	24	18	1.18718				ENSMUSG00000030126	Tmcc1	7.9165e-08	5.51668e-07	24	0	0.0477096
ENSPANG00000020113	ENSPANG00000020113	8.36e-13	6.77e-12	24	7	1.85965				ENSMUSG00000073468	Sft2d1	8.06246e-08	5.60943e-07	24	13	0.0369723
ENSPANG00000012698	ENSPANG00000012698	8.37e-13	6.78e-12	24	6	0.11702				ENSMUSG00000026072	Il1r1	8.06246e-08	5.60943e-07	24	5	0.0669527
ENSPANG00000016446	ZNF653	8.54e-13	6.91e-12	24	7	0.79642				ENSMUSG00000017801	Mlx	8.06246e-08	5.60943e-07	24	23	0.0408868
ENSPANG00000012022	ERCC8	8.59e-13	6.95e-12	24	18	0.956074				ENSMUSG00000026694	Eef1aknmt	8.18112e-08	5.68594e-07	24	15	0.0464941
ENSPANG00000014132	RAMP3	8.77e-13	7.09e-12	24	8	1.28107				ENSMUSG00000021360	Gcnt2	8.18112e-08	5.68594e-07	24	15	0.057502
ENSPANG00000009107	KDM8	8.78e-13	7.09e-12	24	7	1.32184				ENSMUSG00000025324	Atp10a	8.21104e-08	5.70371e-07	24	22	0.047076
ENSPANG00000025527	ENSPANG00000025527	8.8e-13	7.1e-12	24	6	0.931869				ENSMUSG00000021027	Ralgapa1	8.27122e-08	5.74246e-07	24	3	0.0378653
ENSPANG00000026023	CSRNP2	8.82e-13	7.12e-12	24	6	1.32691				ENSMUSG00000026970	Rbms1	8.30147e-08	5.76041e-07	24	10	0.0493802
ENSPANG00000025471	GRHPR	8.86e-13	7.14e-12	24	6	7.79782				ENSMUSG00000072572	Slc39a2	8.33182e-08	5.77841e-07	24	0	0.0443809
ENSPANG00000021385	IFI35	9.1e-13	7.33e-12	24	6	4.80624				ENSMUSG00000030091	Nup210	8.39286e-08	5.81766e-07	24	11	0.0454769
ENSPANG00000008378	NCKAP5L	9.19e-13	7.4e-12	24	6	0.877584				ENSMUSG00000046805	Mpeg1	8.45433e-08	5.85716e-07	24	11	0.0614514
ENSPANG00000020757	ENSPANG00000020757	9.27e-13	7.46e-12	24	9	28.5378				ENSMUSG00000020189	Osbpl8	8.48523e-08	5.87235e-07	24	5	0.0579097
ENSPANG00000007412	TRIOBP	9.34e-13	7.51e-12	24	7	0.660142				ENSMUSG00000031700	Gpt2	8.48523e-08	5.87235e-07	24	21	0.0547703
ENSPANG00000016522	RIOK1	9.39e-13	7.55e-12	24	20	1.56423				ENSMUSG00000034951	Cog7	8.60993e-08	5.9555e-07	24	15	0.0384592
ENSPANG00000023818	ENSPANG00000023818	9.55e-13	7.68e-12	24	17	1.27874				ENSMUSG00000020705	Ddx42	8.67295e-08	5.99276e-07	24	12	0.0393693
ENSPANG00000020932	SFR1	9.57e-13	7.69e-12	24	18	0.474774				ENSMUSG00000034120	Srsf2	8.67295e-08	5.99276e-07	24	18	0.0482745
ENSPANG00000017797	TAPBPL	9.82e-13	7.89e-12	24	7	2.38344				ENSMUSG00000027195	Hsd17b12	8.70462e-08	6.01147e-07	24	5	0.062654
ENSPANG00000025004	TEX22	1e-12	8.05e-12	24	6	0.371728				ENSMUSG00000028567	Txndc12	8.73641e-08	6.02389e-07	24	4	0.103605
ENSPANG00000021823	PGAP3	1e-12	8.05e-12	24	6	1.04887				ENSMUSG00000026584	Scyl3	8.73641e-08	6.02389e-07	24	12	0.0339061
ENSPANG00000014625	BBC3	1.01e-12	8.06e-12	24	6	0.212459				ENSMUSG00000022994	Adcy6	8.73641e-08	6.02389e-07	24	16	0.0541019
ENSPANG00000005195	ENSPANG00000005195	1.03e-12	8.22e-12	24	7	0.674688				ENSMUSG00000021624	Cd180	8.83246e-08	6.08691e-07	24	8	0.0797287
ENSPANG00000002966	PPP5C	1.03e-12	8.25e-12	24	6	5.83148				ENSMUSG00000001056	Nhp2	8.92953e-08	6.15056e-07	24	14	0.0531804
ENSPANG00000011785	HNRNPD	1.03e-12	8.26e-12	24	19	6.93652				ENSMUSG00000027203	Dut	8.96211e-08	6.16976e-07	24	6	0.0530063
ENSPANG00000009003	TTI2	1.05e-12	8.44e-12	24	8	0.983226				ENSMUSG00000025439	Clns1a	8.99482e-08	6.18902e-07	24	4	0.042933
ENSPANG00000020185	GGA3	1.06e-12	8.47e-12	24	7	1.99983				ENSMUSG00000030865	Chp2	9.02764e-08	6.20834e-07	24	9	0.0517048
ENSPANG00000026220	ENSPANG00000026220	1.07e-12	8.51e-12	24	19	0.128746				ENSMUSG00000031157	Pqbp1	9.09362e-08	6.25043e-07	24	2	0.0444878
ENSPANG00000025876	ENSPANG00000025876	1.07e-12	8.51e-12	24	6	1.06261				ENSMUSG00000018648	Dusp14	9.19348e-08	6.31575e-07	24	19	0.0525838
ENSPANG00000018206	IFT140	1.07e-12	8.55e-12	24	7	0.499261				ENSMUSG00000033373	Fntb	9.26065e-08	6.35856e-07	24	13	0.063392
ENSPANG00000004960	MTX1	1.08e-12	8.61e-12	24	6	2.33428				ENSMUSG00000024014	Pim1	9.29441e-08	6.37839e-07	24	7	0.075319
ENSPANG00000022248	TYSND1	1.1e-12	8.78e-12	24	6	0.447801				ENSMUSG00000000489	Pdgfb	9.39641e-08	6.44501e-07	24	13	0.0575197
ENSPANG00000023650	IGHMBP2	1.11e-12	8.87e-12	24	6	0.728911				ENSMUSG00000031536	Polb	9.46502e-08	6.48867e-07	24	3	0.0611273
ENSPANG00000016650	ENSPANG00000016650	1.12e-12	8.9e-12	24	7	0.66731				ENSMUSG00000031813	Mvb12a	9.56884e-08	6.55641e-07	24	16	0.0388999
ENSPANG00000007159	PACSIN2	1.12e-12	8.93e-12	24	7	3.75716				ENSMUSG00000074922	Fam122a	9.6037e-08	6.57685e-07	24	3	0.055833
ENSPANG00000007033	ABCD4	1.13e-12	8.99e-12	24	6	1.99249				ENSMUSG00000054814	Usp46	9.67378e-08	6.61791e-07	24	1	0.0526793
ENSPANG00000010977	MRI1	1.14e-12	9.05e-12	24	7	0.876748				ENSMUSG00000020964	Sel1l	9.67378e-08	6.61791e-07	24	4	0.0393142
ENSPANG00000024769	LYRM2	1.14e-12	9.06e-12	24	18	1.6168				ENSMUSG00000030868	Dctn5	9.74435e-08	6.66271e-07	24	4	0.0351881
ENSPANG00000023403	ENSPANG00000023403	1.16e-12	9.26e-12	24	6	0.352547				ENSMUSG00000019791	Hint3	9.81542e-08	6.70781e-07	24	4	0.0493397
ENSPANG00000022113	FKBP5	1.17e-12	9.29e-12	24	4	7.54087				ENSMUSG00000036452	Arhgap26	9.85115e-08	6.72871e-07	24	5	0.0570369
ENSPANG00000010876	GTF2I	1.19e-12	9.46e-12	24	17	8.2987				ENSMUSG00000041936	Agrn	9.887e-08	6.74967e-07	24	14	0.0453291
ENSPANG00000010910	ENSPANG00000010910	1.19e-12	9.47e-12	24	7	10.9658				ENSMUSG00000001493	Meox1	9.99532e-08	6.82006e-07	24	10	0.0588613
ENSPANG00000012108	SLC39A3	1.19e-12	9.47e-12	24	6	2.14373				ENSMUSG00000027999	Pla2g12a	1.00317e-07	6.83774e-07	24	18	0.049495
ENSPANG00000008662	LIPE	1.21e-12	9.57e-12	24	6	0.796184				ENSMUSG00000019461	Plscr3	1.00317e-07	6.83774e-07	24	13	0.0458023
ENSPANG00000023400	ERAL1	1.22e-12	9.66e-12	24	7	1.26185				ENSMUSG00000027519	Rab22a	1.00682e-07	6.85905e-07	24	2	0.0470021
ENSPANG00000009012	PCGF1	1.24e-12	9.78e-12	24	7	1.35606				ENSMUSG00000041491	Cep78	1.01048e-07	6.87683e-07	24	3	0.0548273
ENSPANG00000005946	PRICKLE3	1.25e-12	9.9e-12	24	6	0.333381				ENSMUSG00000000902	Smarcb1	1.01048e-07	6.87683e-07	24	5	0.0359089
ENSPANG00000007915	THEM6	1.26e-12	9.93e-12	24	7	0.552056				ENSMUSG00000055923	Aasdh	1.01415e-07	6.89826e-07	24	4	0.0359761
ENSPANG00000017935	HMGCS1	1.26e-12	9.98e-12	24	20	11.141				ENSMUSG00000074405	Zfp865	1.01784e-07	6.91975e-07	24	14	0.0445312
ENSPANG00000019726	OSGEPL1	1.26e-12	9.98e-12	24	19	0.964951				ENSMUSG00000046897	Zfp740	1.02526e-07	6.96654e-07	24	7	0.0566177
ENSPANG00000015128	DNPEP	1.27e-12	1.01e-11	24	7	0.131135				ENSMUSG00000019945	Cabcoco1	1.02899e-07	6.98461e-07	24	15	0.0650025
ENSPANG00000019301	DNAJC2	1.28e-12	1.01e-11	24	20	1.7572				ENSMUSG00000020435	Osbp2	1.02899e-07	6.98461e-07	24	15	0.0420466
ENSPANG00000016000	CSK	1.28e-12	1.01e-11	24	7	2.6726				ENSMUSG00000022434	Fam118a	1.03273e-07	7.00637e-07	24	11	0.0391044
ENSPANG00000017087	CTIF	1.3e-12	1.02e-11	24	7	0.660123				ENSMUSG00000000278	Scpep1	1.05163e-07	7.12721e-07	24	10	0.0490794
ENSPANG00000004003	NUP155	1.32e-12	1.04e-11	24	19	1.71895				ENSMUSG00000005580	Adcy9	1.05163e-07	7.12721e-07	24	15	0.0521169
ENSPANG00000006821	PATZ1	1.37e-12	1.08e-11	24	7	2.92535				ENSMUSG00000066637	Ttc32	1.05545e-07	7.1457e-07	24	4	0.0662626
ENSPANG00000005122	ENSPANG00000005122	1.38e-12	1.09e-11	24	21	1.62417				ENSMUSG00000030754	Copb1	1.05545e-07	7.1457e-07	24	6	0.0480103
ENSPANG00000007055	PRIMPOL	1.4e-12	1.1e-11	24	21	2.54786				ENSMUSG00000024026	Glo1	1.05928e-07	7.16795e-07	24	7	0.0509467
ENSPANG00000024132	RGS19	1.4e-12	1.1e-11	24	6	1.02691				ENSMUSG00000021713	Ppwd1	1.07475e-07	7.26513e-07	24	5	0.066148
ENSPANG00000019674	ENSPANG00000019674	1.42e-12	1.12e-11	24	6	1.53057				ENSMUSG00000038299	Wdr36	1.07475e-07	7.26513e-07	24	22	0.0433589
ENSPANG00000022958	TPCN1	1.43e-12	1.12e-11	24	7	2.0633				ENSMUSG00000030516	Tjp1	1.08257e-07	7.3142e-07	24	3	0.0395757
ENSPANG00000007152	ENSPANG00000007152	1.49e-12	1.17e-11	24	5	0.260227				ENSMUSG00000019577	Pdk4	1.10236e-07	7.44404e-07	24	9	0.147304
ENSPANG00000007612	AFG1L	1.49e-12	1.17e-11	24	19	0.516529				ENSMUSG00000025612	Bach1	1.11037e-07	7.49428e-07	24	16	0.0489626
ENSPANG00000018657	PRR5	1.5e-12	1.18e-11	24	6	0.755384				ENSMUSG00000010453	Kansl3	1.11844e-07	7.54486e-07	24	15	0.0475771
ENSPANG00000016924	HSD3B7	1.5e-12	1.18e-11	24	6	0.477727				ENSMUSG00000025485	Ric8a	1.1225e-07	7.56832e-07	24	14	0.0263981
ENSPANG00000013117	ENSPANG00000013117	1.5e-12	1.18e-11	24	5	0.943838				ENSMUSG00000061759	Armt1	1.12657e-07	7.58404e-07	24	2	0.0487293
ENSPANG00000009002	NDUFAF3	1.5e-12	1.18e-11	24	6	12.4187				ENSMUSG00000032115	Hyou1	1.12657e-07	7.58404e-07	24	3	0.071909
ENSPANG00000023048	GTF2F2	1.52e-12	1.19e-11	24	20	2.17994				ENSMUSG00000026201	Stk16	1.12657e-07	7.58404e-07	24	4	0.0443228
ENSPANG00000025047	TBC1D24	1.56e-12	1.22e-11	24	7	0.264011				ENSMUSG00000072680		1.13065e-07	7.60763e-07	24	4	0.0623752
ENSPANG00000020629	NPEPL1	1.58e-12	1.23e-11	24	6	0.732471				ENSMUSG00000028954	Nub1	1.13475e-07	7.63128e-07	24	13	0.0408866
ENSPANG00000009658	SBNO2	1.6e-12	1.25e-11	24	6	0.428169				ENSMUSG00000024395	Lims2	1.13886e-07	7.65108e-07	24	18	0.0562688
ENSPANG00000016325	FLT4	1.62e-12	1.27e-11	24	6	0.190084				ENSMUSG00000004730	Adgre1	1.13886e-07	7.65108e-07	24	6	0.0692457
ENSPANG00000026309	TTYH3	1.63e-12	1.27e-11	24	6	0.558851				ENSMUSG00000000538	Tom1l2	1.14299e-07	7.67488e-07	24	13	0.0279942
ENSPANG00000007348	ENSPANG00000007348	1.63e-12	1.27e-11	24	19	25.7372				ENSMUSG00000013076	Amotl1	1.15129e-07	7.72269e-07	24	4	0.0440516
ENSPANG00000012132	NXF1	1.63e-12	1.27e-11	24	8	8.65693				ENSMUSG00000031446	Cul4a	1.15129e-07	7.72269e-07	24	15	0.0440934
ENSPANG00000009284	TRMT6	1.65e-12	1.29e-11	24	19	1.35965				ENSMUSG00000031422	Morf4l2	1.16385e-07	7.80293e-07	24	2	0.0691963
ENSPANG00000005790	ENSPANG00000005790	1.65e-12	1.29e-11	24	8	0.426268				ENSMUSG00000020009	Ifngr1	1.16807e-07	7.82719e-07	24	4	0.0364772
ENSPANG00000008066	ENSPANG00000008066	1.66e-12	1.29e-11	24	6	0.67121				ENSMUSG00000014633	Cmc2	1.1723e-07	7.85152e-07	24	2	0.0585186
ENSPANG00000022962	ENSPANG00000022962	1.67e-12	1.3e-11	24	7	18.3386				ENSMUSG00000028995	Fam126a	1.198e-07	8.01545e-07	24	0	0.038272
ENSPANG00000016579	GNL3	1.74e-12	1.35e-11	24	19	8.90554				ENSMUSG00000036636	Clcn7	1.198e-07	8.01545e-07	24	16	0.0526592
ENSPANG00000007288	SCNM1	1.77e-12	1.37e-11	24	6	2.30446				ENSMUSG00000028541	B4galt2	1.21544e-07	8.12381e-07	24	16	0.0382642
ENSPANG00000004814	EIF5	1.78e-12	1.38e-11	24	18	15.1453				ENSMUSG00000035376	Hacd2	1.21544e-07	8.12381e-07	24	2	0.0634423
ENSPANG00000011143	GALNT15	1.82e-12	1.41e-11	24	7	0.574218				ENSMUSG00000021555	Naa35	1.22425e-07	8.17852e-07	24	7	0.0336452
ENSPANG00000023686	TOP3A	1.82e-12	1.41e-11	24	7	1.03116				ENSMUSG00000036208	Nepro	1.23312e-07	8.23359e-07	24	20	0.0593988
ENSPANG00000013635	RINL	1.82e-12	1.42e-11	24	8	0.395556				ENSMUSG00000028847	Trappc3	1.24205e-07	8.28902e-07	24	16	0.0402745
ENSPANG00000022712	NOP9	1.83e-12	1.42e-11	24	6	1.44234				ENSMUSG00000027954	Efna1	1.24655e-07	8.31475e-07	24	5	0.0715401
ENSPANG00000022669	ZFAND4	1.84e-12	1.43e-11	24	18	0.534537				ENSMUSG00000022678	Nde1	1.25105e-07	8.34057e-07	24	23	0.0421804
ENSPANG00000009588	ARHGAP33	1.87e-12	1.45e-11	24	6	0.485138				ENSMUSG00000022216	Psme1	1.25558e-07	8.3622e-07	24	14	0.0487218
ENSPANG00000008350	IGSF8	1.89e-12	1.46e-11	24	6	2.98101				ENSMUSG00000079523	Tmsb10	1.25558e-07	8.3622e-07	24	10	0.0623038
ENSPANG00000012339	KLHL22	1.9e-12	1.47e-11	24	7	0.628758				ENSMUSG00000039967	Zfp292	1.26467e-07	8.41848e-07	24	6	0.0390861
ENSPANG00000024316	CAMTA2	1.91e-12	1.47e-11	24	6	3.0717				ENSMUSG00000020089	Ppa1	1.27383e-07	8.47512e-07	24	4	0.0641911
ENSPANG00000016420	HRCT1	1.91e-12	1.48e-11	24	6	0.577935				ENSMUSG00000024943	Smc5	1.27843e-07	8.50143e-07	24	10	0.0474025
ENSPANG00000018936	TNRC18	1.95e-12	1.51e-11	24	7	0.591436				ENSMUSG00000052331	Ankrd44	1.29234e-07	8.58953e-07	24	8	0.0834112
ENSPANG00000017977	MAN2B1	1.96e-12	1.51e-11	24	6	1.78328				ENSMUSG00000029209	Gnpda2	1.297e-07	8.61618e-07	24	12	0.0436897
ENSPANG00000008097	SHKBP1	2.03e-12	1.57e-11	24	7	0.531232				ENSMUSG00000029397	Rchy1	1.30169e-07	8.64291e-07	24	6	0.0502832
ENSPANG00000026046	ADAMTSL2	2.03e-12	1.57e-11	24	6	0.329448				ENSMUSG00000021468	Sptlc1	1.31584e-07	8.73244e-07	24	3	0.035412
ENSPANG00000015923	RRAS	2.05e-12	1.58e-11	24	7	1.47337				ENSMUSG00000042446	Zmym4	1.32059e-07	8.75509e-07	24	10	0.0386315
ENSPANG00000023354	MYO18A	2.06e-12	1.59e-11	24	6	1.56954				ENSMUSG00000021662	Arhgef28	1.32059e-07	8.75509e-07	24	13	0.0442162
ENSPANG00000016972	MAPK12	2.08e-12	1.6e-11	24	6	1.41122				ENSMUSG00000043207	Zmpste24	1.32536e-07	8.7778e-07	24	3	0.0443337
ENSPANG00000025724	ENSPANG00000025724	2.11e-12	1.62e-11	24	18	0.980678				ENSMUSG00000048078	Tenm4	1.32536e-07	8.7778e-07	24	9	0.0559614
ENSPANG00000020625	ESF1	2.12e-12	1.63e-11	24	18	1.6522				ENSMUSG00000020962	Gtf2a1	1.34459e-07	8.89619e-07	24	3	0.0307395
ENSPANG00000015729	TNFRSF25	2.12e-12	1.63e-11	24	6	0.572349				ENSMUSG00000024132	Eci1	1.34459e-07	8.89619e-07	24	14	0.0315852
ENSPANG00000020201	ARMC7	2.17e-12	1.67e-11	24	7	0.639374				ENSMUSG00000027365	Trpm7	1.3592e-07	8.98827e-07	24	16	0.0556151
ENSPANG00000011556	C3orf33	2.17e-12	1.67e-11	24	18	0.915949				ENSMUSG00000004937	Sgta	1.37395e-07	9.08128e-07	24	13	0.0397986
ENSPANG00000017760	ATG9A	2.21e-12	1.7e-11	24	7	1.72025				ENSMUSG00000066232	Ipo7	1.38388e-07	9.14227e-07	24	2	0.0490722
ENSPANG00000026012	GSTZ1	2.25e-12	1.73e-11	24	7	3.57312				ENSMUSG00000026342	Slc35f5	1.41408e-07	9.33704e-07	24	9	0.0425862
ENSPANG00000006308	MPV17	2.25e-12	1.73e-11	24	7	5.10294				ENSMUSG00000020368	Canx	1.41917e-07	9.36595e-07	24	4	0.0514241
ENSPANG00000014103	ENSPANG00000014103	2.31e-12	1.77e-11	24	20	1.11898				ENSMUSG00000022350	Washc5	1.42428e-07	9.39022e-07	24	10	0.0256073
ENSPANG00000004169	ENSPANG00000004169	2.31e-12	1.77e-11	24	7	5.97077				ENSMUSG00000041548	Hspb8	1.42428e-07	9.39022e-07	24	23	0.0608083
ENSPANG00000016271	ALG1	2.36e-12	1.81e-11	24	7	1.51734				ENSMUSG00000022945	Chaf1b	1.42941e-07	9.41456e-07	24	15	0.0557744
ENSPANG00000024721	BICD2	2.38e-12	1.83e-11	24	6	0.671177				ENSMUSG00000055254	Ntrk2	1.42941e-07	9.41456e-07	24	8	0.0391678
ENSPANG00000004032	ENSPANG00000004032	2.41e-12	1.84e-11	24	6	0.286403				ENSMUSG00000035152	Ap2b1	1.43973e-07	9.47772e-07	24	5	0.0209254
ENSPANG00000010087	ARHGAP4	2.41e-12	1.84e-11	24	6	0.767401				ENSMUSG00000039456	Morc3	1.44491e-07	9.50229e-07	24	22	0.0445373
ENSPANG00000022615	ADIRF	2.43e-12	1.86e-11	24	7	56.0097				ENSMUSG00000030560	Ctsc	1.44491e-07	9.50229e-07	24	5	0.0758288
ENSPANG00000010978	FARSA	2.44e-12	1.87e-11	24	6	1.15172				ENSMUSG00000042350	Arel1	1.45533e-07	9.56603e-07	24	16	0.0317177
ENSPANG00000012517	ENSPANG00000012517	2.47e-12	1.88e-11	24	19	0.268789				ENSMUSG00000030016	Zfp638	1.46583e-07	9.62535e-07	24	3	0.0535346
ENSPANG00000025985	UCK1	2.54e-12	1.94e-11	24	6	2.98073				ENSMUSG00000031922	Cep57	1.46583e-07	9.62535e-07	24	11	0.034313
ENSPANG00000007580	MMP23B	2.54e-12	1.94e-11	24	7	0.123487				ENSMUSG00000019970	Sgk1	1.49239e-07	9.78505e-07	24	18	0.116374
ENSPANG00000004882	PLEKHG3	2.54e-12	1.94e-11	24	6	2.28619				ENSMUSG00000040720	Virma	1.49239e-07	9.78505e-07	24	4	0.0538028
ENSPANG00000025997	PSKH1	2.54e-12	1.94e-11	24	7	1.31187				ENSMUSG00000026987	Baz2b	1.49239e-07	9.78505e-07	24	8	0.0434099
ENSPANG00000010765	MGRN1	2.57e-12	1.96e-11	24	7	1.10472				ENSMUSG00000053333	Dis3l2	1.49776e-07	9.81533e-07	24	12	0.0310803
ENSPANG00000026103	WDR5	2.59e-12	1.97e-11	24	6	0.807431				ENSMUSG00000026971	Itgb6	1.50315e-07	9.84078e-07	24	7	0.0672195
[truncated: 6,122 more rows]
