# Supplementary material for: Gene networks under circadian control exhibit diurnal organization in primate organs
Source: Commun Biol. 2022 Jul 29;5:764. doi: 10.1038/s42003-022-03722-0 (PMC9334736; doi:10.1038/s42003-022-03722-0)
Supplement: Supplementary file 4 — Supplementary Data 2 [file 42003_2022_3722_MOESM4_ESM.xlsx]

## Sheet: Sheet1
Rhythmic core circadian gene-gene interactions
Gene pair	P	BH.Q	Period	Adj.phase	Amplitude
NR1D2-NR1D1	5.54075e-12	3.14626e-09	24	14	0.132663
RORA-NR1D1	5.54075e-12	3.14626e-09	24	15	0.188837
PER3-RORC	9.79524e-11	2.39747e-08	24	1	0.230419
RORB-PER1	9.79524e-11	2.39747e-08	24	16	0.230896
CRY1-RORB	1.18597e-09	1.54459e-07	24	1	0.18921
RORC-CRY1	1.0675e-08	6.91972e-07	24	11	0.21852
RORC-ARNTL	1.0675e-08	6.91972e-07	24	15	0.37021
NR1D2-ARNTL	1.0675e-08	6.91972e-07	24	12	0.380928
PER1-DBP	1.0675e-08	6.91972e-07	24	19	0.15301
PER3-CLOCK	7.56229e-08	3.30321e-06	24	0	0.0775745
RORC-NR1D2	7.56229e-08	3.30321e-06	24	0	0.171156
RORC-NPAS2	7.56229e-08	3.30321e-06	24	14	0.124794
RORC-NR1D1	7.56229e-08	3.30321e-06	24	20	0.255666
RORB-NR1D1	7.56229e-08	3.30321e-06	24	10	0.225018
NR1D2-RORA	4.39445e-07	1.26283e-05	24	13	0.08524
RORB-DBP	4.39445e-07	1.26283e-05	24	14	0.134378
NR1D1-DBP	4.39445e-07	1.26283e-05	24	2	0.0900396
RORC-PER1	2.16071e-06	4.22498e-05	24	2	0.172333
CLOCK-ARNTL	2.16071e-06	4.22498e-05	24	13	0.272417
RORA-DBP	2.16071e-06	4.22498e-05	24	18	0.148536
NPAS2-ARNTL	2.16071e-06	4.22498e-05	24	12	0.150541
NPAS2-RORB	2.16071e-06	4.22498e-05	24	4	0.15505
CRY2-PER2	2.16071e-06	4.22498e-05	24	19	0.0755996
ARNTL-RORB	2.16071e-06	4.22498e-05	24	3	0.23199
RORB-PER2	2.16071e-06	4.22498e-05	24	15	0.177569
PER1-NR1D1	9.20654e-06	0.000132016	24	20	0.235702
PER3-DBP	3.46381e-05	0.000377667	24	14	0.158031
RORC-PER2	3.46381e-05	0.000377667	24	4	0.192807
NR1D2-CRY2	3.46381e-05	0.000377667	24	10	0.112663
NR1D2-RORB	3.46381e-05	0.000377667	24	10	0.157786
NR1D2-DBP	3.46381e-05	0.000377667	24	14	0.125848
CLOCK-NR1D1	3.46381e-05	0.000377667	24	15	0.0814274
RORA-ARNTL	3.46381e-05	0.000377667	24	12	0.179561
CRY2-PER1	3.46381e-05	0.000377667	24	18	0.0924031
CRY2-DBP	3.46381e-05	0.000377667	24	18	0.0936819
PER2-NR1D1	3.46381e-05	0.000377667	24	6	0.110939
PER3-ARNTL	0.000116811	0.000990587	24	14	0.27954
RORC-RORB	0.000116811	0.000990587	24	18	0.0701887
RORC-DBP	0.000116811	0.000990587	24	0	0.0999503
NR1D2-PER2	0.000116811	0.000990587	24	2	0.118628
NPAS2-NR1D1	0.000116811	0.000990587	24	16	0.092037
ARNTL-PER1	0.000116811	0.000990587	24	15	0.129669
PER3-NR1D2	0.00100215	0.00518081	24	0	0.0752763
NR1D2-NPAS2	0.00100215	0.00518081	24	15	0.093699
RORA-NPAS2	0.00100215	0.00518081	24	14	0.109336
NPAS2-PER1	0.00100215	0.00518081	24	16	0.0639431
CRY2-RORB	0.00100215	0.00518081	24	15	0.0696941
PER3-RORA	0.00259655	0.0109606	24	22	0.115423
PER3-RORB	0.00259655	0.0109606	24	13	0.155676
RORC-CRY2	0.00259655	0.0109606	24	4	0.0652233
CLOCK-NPAS2	0.00259655	0.0109606	24	17	0.058788
NPAS2-PER2	0.00259655	0.0109606	24	4	0.107546
PER3-CRY2	0.00626004	0.0216381	24	14	0.128001
PER3-PER1	0.0141265	0.0409684	24	17	0.0927759
CRY1-CRY2	0.0141265	0.0409684	24	23	0.131935
NPAS2-DBP	0.0141265	0.0409684	24	1	0.0509933
PER2-DBP	0.0207343	0.0600457	24	16	0.110502
NR1D2-CLOCK	0.0299887	0.0736156	24	2	0.0237645
RORA-CRY1	0.0299887	0.0736156	24	6	0.0806503
RORA-PER1	0.0299887	0.0736156	24	18	0.11489
ARNTL-NR1D1	0.0299887	0.0736156	24	12	0.124828
PER3-PER2	0.0601485	0.128093	24	10	0.066955
CRY1-PER2	0.0601485	0.128093	24	23	0.114722
CRY2-NR1D1	0.0601485	0.128093	24	13	0.047529
RORC-RORA	0.114413	0.215412	24	7	0.0466123
CLOCK-CRY1	0.114413	0.215412	24	12	0.0570394
CLOCK-PER2	0.20708	0.349093	24	2	0.091885
CLOCK-RORB	0.357667	0.544031	24	6	0.0523261
RORA-CRY2	0.357667	0.544031	24	18	0.0371752
CRY1-DBP	0.357667	0.544031	24	0	0.0965225
PER3-NPAS2	0.591048	0.820749	24	20	0.0617681
PER3-NR1D1	0.591048	0.820749	24	18	0.0641058
CLOCK-DBP	0.591048	0.820749	24	18	0.0830138
RORA-PER2	0.591048	0.820749	24	21	0.111942
CRY1-PER1	0.591048	0.820749	24	6	0.0834386
NPAS2-CRY2	0.591048	0.820749	24	8	0.0120118
PER3-CRY1	1	1	24	8	0.124488
RORC-CLOCK	1	1	24	12	0.0439011
NR1D2-CRY1	1	1	24	8	0.046224
NR1D2-PER1	0.936661	1	24	22	0.0658866
CLOCK-RORA	1	1	24	8	0.012546
CLOCK-CRY2	1	1	24	10	0.0479499
CLOCK-PER1	0.936661	1	24	21	0.0571412
RORA-RORB	0.936661	1	24	19	0.0640903
CRY1-NPAS2	1	1	24	14	0.0420573
CRY1-ARNTL	1	1	24	20	0.0810206
CRY1-NR1D1	1	1	24	0	0.0254966
CRY2-ARNTL	1	1	24	18	0.0440647
ARNTL-PER2	0.936661	1	24	18	0.0625194
ARNTL-DBP	1	1	24	8	0.0655628
PER2-PER1	0.936661	1	24	11	0.0536724
