# Supplementary material for: Gene networks under circadian control exhibit diurnal organization in primate organs
Source: Commun Biol. 2022 Jul 29;5:764. doi: 10.1038/s42003-022-03722-0 (PMC9334736; doi:10.1038/s42003-022-03722-0)
Supplement: Supplementary file 5 — Supplementary Data 3 [file 42003_2022_3722_MOESM5_ESM.xlsx]

## Sheet: ModuleEigengenes
Detect cycling module by module eigengene
Module	BH.Q	Pvalue	Period	Adj.phase	Amplitude
brown	3.03697e-20	1.44618e-21	24	6	0.0175242
yellow	9.87869e-18	9.40827e-19	24	7	0.0170493
black	4.85135e-11	6.9305e-12	24	7	0.0137887
cyan	3.58824e-10	6.83474e-11	24	6	0.0100169
salmon	6.96772e-10	1.65898e-10	24	19	0.0115941
midnightblue	1.39838e-06	3.99537e-07	24	6	0.00374998
tan	2.53176e-06	8.43921e-07	24	18	0.00791048
red	8.93804e-06	3.40497e-06	24	18	0.00887368
turquoise	0.0194827	0.00834975	24	19	0.00602009
greenyellow	0.262172	0.137328	24	6	0.00153666
lightyellow	0.54124	0.30928	24	7	0.00456614
grey60	0.691174	0.427869	24	5	0.00144353
pink	1	1	24	8	0.00119604
lightcyan	1	1	24	10	0.0011588
magenta	1	1	24	18	0.00113964
lightgreen	1	1	24	8	0.000687253
green	1	1	24	10	0.000616154
royalblue	1	1	24	20	0.000221457
blue	1	1	24	6	0.00128611
purple	1	1	24	22	0.00124864

## Sheet: ModuleMeanExp
Detect cycling module by module mean expression
Module	BH.Q	Pvalue	Period	Adj.phase	Amplitude
yellow	7.57946e-18	3.60927e-19	24	6	2.77376
brown	4.36954e-17	4.16146e-18	24	6	4.73677
cyan	5.65793e-08	1.06021e-08	24	6	1.72894
black	5.65793e-08	1.0777e-08	24	7	8.41542
salmon	8.53788e-07	2.03283e-07	24	19	4.22169
midnightblue	9.58396e-07	2.73827e-07	24	6	0.346839
tan	1.07135e-05	3.57115e-06	24	18	2.77128
red	0.000990525	0.000377343	24	18	1.05758
turquoise	0.00198085	0.000848936	24	19	1.26381
royalblue	1	0.487892	24	19	0.109213
purple	1	0.961234	24	19	0.147581
blue	1	1	24	16	1.0781
lightcyan	1	1	24	12	0.176708
green	1	1	24	18	0.249817
lightyellow	1	1	24	16	48.1061
greenyellow	1	1	24	4	0.10925
pink	1	1	24	8	0.250876
magenta	1	1	24	22	0.344587
lightgreen	1	1	24	8	0.129306
grey60	1	1	24	6	0.066239
