# Supplementary material for: Gene networks under circadian control exhibit diurnal organization in primate organs
Source: Commun Biol. 2022 Jul 29;5:764. doi: 10.1038/s42003-022-03722-0 (PMC9334736; doi:10.1038/s42003-022-03722-0)
Supplement: Supplementary file 6 — Supplementary Data 4 [file 42003_2022_3722_MOESM6_ESM.xlsx]

## Sheet: Supplementary_Table_4
Network indices at different time
ZT	Density	Centralization	Heterogeneity	Connectivity (median)	Cluster coefficient (median)	MAR (median)
ZT00	0.0038192	0.0184685	0.932316	39.9991	0.0602267	0.0769623
ZT02	0.00414802	0.0239215	1.18533	36.5155	0.0614632	0.0737462
ZT04	0.00300388	0.0116545	0.865176	32.5226	0.0544325	0.0672127
ZT06	0.00306895	0.0131368	0.942902	31.276	0.0511358	0.0630073
ZT08	0.00304321	0.0116965	0.856003	33.6346	0.0522996	0.0688999
ZT10	0.00353047	0.0146389	0.928909	35.9379	0.0608152	0.0711229
ZT12	0.0037215	0.0168506	0.939446	38.2411	0.0603269	0.0761236
ZT14	0.00514976	0.0321115	1.3098	38.5877	0.0714924	0.0795711
ZT16	0.00443144	0.0244641	1.07688	41.089	0.0682809	0.0799649
ZT18	0.00429887	0.0299635	1.18217	38.7703	0.0593904	0.0772884
ZT20	0.00406058	0.0202391	1.02135	38.6149	0.0624413	0.0776386
ZT22	0.00502612	0.0330286	1.25469	40.1174	0.0682378	0.0777055
