# Supplementary material for: Gene networks under circadian control exhibit diurnal organization in primate organs
Source: Commun Biol. 2022 Jul 29;5:764. doi: 10.1038/s42003-022-03722-0 (PMC9334736; doi:10.1038/s42003-022-03722-0)
Supplement: Supplementary file 7 — Supplementary Data 5 [file 42003_2022_3722_MOESM7_ESM.xlsx]

## Sheet: Supplementary_Table_5
Network modules at ZT06 and ZT18
EnsemblID	Gene symbol	Module_ZT06	Module_ZT18
ENSPANG00000004306	ADRA2C	M4	M1
ENSPANG00000015064	LRPAP1	M27	M1
ENSPANG00000016251	RGS12	M4	M1
ENSPANG00000020180	HTT	M12	M11
ENSPANG00000015062	GRK4	M3	M29
ENSPANG00000009642	NOP14	M36	M9
ENSPANG00000018032	ENSPANG00000018032	M4	M1
ENSPANG00000018890	ADD1	M15	M8
ENSPANG00000021586	SH3BP2	M6	M1
ENSPANG00000019351	TNIP2	M7	M1
ENSPANG00000006875	FAM193A	M1	M11
ENSPANG00000013408	RNF4	M1	M4
ENSPANG00000001128	ZFYVE28	M29	M30
ENSPANG00000024535	MXD4	M6	M1
ENSPANG00000006571	ENSPANG00000006571	M4	M1
ENSPANG00000007327	HAUS3	M1	M22
ENSPANG00000000640	POLN	M13	M7
ENSPANG00000004543	ENSPANG00000004543	M20	M4
ENSPANG00000019016	NELFA	M4	M1
ENSPANG00000022789	NSD2	M10	M12
ENSPANG00000024554	LETM1	M20	M1
ENSPANG00000024533	FGFR3	M7	M13
ENSPANG00000007581	TACC3	M10	M12
ENSPANG00000005178	TMEM129	M6	M1
ENSPANG00000004932	SLBP	M10	M12
ENSPANG00000020344	FAM53A	M6	M1
ENSPANG00000019190	UVSSA	M7	M1
ENSPANG00000024432	MAEA	M4	M27
ENSPANG00000005494	CTBP1	M6	M1
ENSPANG00000013162	SPON2	M0	M1
ENSPANG00000011989	RNF212	M6	M27
ENSPANG00000024956	ENSPANG00000024956	M16	M9
ENSPANG00000007828	IDUA	M6	M1
ENSPANG00000018060	DGKQ	M4	M1
ENSPANG00000020176	TMEM175	M4	M1
ENSPANG00000011910	GAK	M4	M1
ENSPANG00000017461	CPLX1	M23	M1
ENSPANG00000018511	PCGF3	M12	M11
ENSPANG00000011909	MYL5	M3	M1
ENSPANG00000008603	ATP5ME	M3	M1
ENSPANG00000015129	PIGG	M7	M13
ENSPANG00000017246	ZNF721	M1	M17
ENSPANG00000017247	ZNF695	M1	M2
ENSPANG00000017248	ZNF595	M5	M6
ENSPANG00000004619	C1orf159	M4	M1
ENSPANG00000012551	TTLL10	M4	M1
ENSPANG00000013126	SDF4	M7	M1
ENSPANG00000018973	UBE2J2	M4	M1
ENSPANG00000011026	ACAP3	M6	M1
ENSPANG00000019349	INTS11	M3	M1
ENSPANG00000000591	PUSL1	M6	M1
ENSPANG00000000592	CPTP	M12	M15
ENSPANG00000005236	TAS1R3	M4	M1
ENSPANG00000009496	DVL1	M4	M1
ENSPANG00000026092	MXRA8	M16	M9
ENSPANG00000026224	AURKAIP1	M3	M1
ENSPANG00000011414	ENSPANG00000011414	M6	M1
ENSPANG00000015802	MRPL20	M3	M1
ENSPANG00000018892	Metazoa_SRP	M7	M13
ENSPANG00000017689	ANKRD65	M7	M27
ENSPANG00000006170	VWA1	M23	M1
ENSPANG00000008815	ENSPANG00000008815	M20	M27
ENSPANG00000019011	ATAD3A	M4	M1
ENSPANG00000018301	ENSPANG00000018301	M3	M1
ENSPANG00000028240	ENSPANG00000028240	M4	M1
ENSPANG00000018509	MIB2	M4	M1
ENSPANG00000007580	MMP23B	M16	M9
ENSPANG00000009679	ENSPANG00000009679	M6	M1
ENSPANG00000018300	SLC35E2B	M1	M11
ENSPANG00000005057	NADK	M7	M1
ENSPANG00000000393	GNB1	M15	M32
ENSPANG00000010419	TMEM52	M2	M3
ENSPANG00000005871	CFAP74	M27	M1
ENSPANG00000021946	PRKCZ	M11	M1
ENSPANG00000012880	ENSPANG00000012880	M6	M1
ENSPANG00000022731	SKI	M29	M30
ENSPANG00000009527	MORN1	M31	M27
ENSPANG00000021945	RER1	M26	M34
ENSPANG00000018380	PEX10	M4	M1
ENSPANG00000019039	PLCH2	M4	M1
ENSPANG00000012486	PANK4	M4	M1
ENSPANG00000020403	TNFRSF14	M20	M4
ENSPANG00000019038	PRXL2B	M13	M7
ENSPANG00000015981	MMEL1	M36	M10
ENSPANG00000000780	PRDM16	M16	M1
ENSPANG00000006401	ARHGEF16	M35	M13
ENSPANG00000009524	MEGF6	M16	M9
ENSPANG00000009812	TPRG1L	M2	M3
ENSPANG00000012483	WRAP73	M6	M1
ENSPANG00000010293	SMIM1	M26	M1
ENSPANG00000012437	LRRC47	M4	M1
ENSPANG00000021631	CEP104	M15	M8
ENSPANG00000016780	DFFB	M4	M17
ENSPANG00000008198	C1orf174	M7	M11
ENSPANG00000014738	AJAP1	M4	M1
ENSPANG00000009081	NPHP4	M4	M1
ENSPANG00000008514	KCNAB2	M11	M1
ENSPANG00000006765	CHD5	M11	M1
ENSPANG00000018031	ENSPANG00000018031	M9	M4
ENSPANG00000010648	RNF207	M38	M1
ENSPANG00000008513	ICMT	M15	M8
ENSPANG00000022146	GPR153	M11	M14
ENSPANG00000019943	ENSPANG00000019943	M13	M7
ENSPANG00000004187	HES2	M20	M34
ENSPANG00000015729	TNFRSF25	M6	M1
ENSPANG00000020173	PLEKHG5	M4	M1
ENSPANG00000020172	NOL9	M1	M17
ENSPANG00000009707	TAS1R1	M26	M13
ENSPANG00000021173	ZBTB48	M6	M1
ENSPANG00000024477	KLHL21	M7	M1
ENSPANG00000003133	PHF13	M22	M11
ENSPANG00000000281	THAP3	M6	M1
ENSPANG00000006141	DNAJC11	M2	M3
ENSPANG00000004700	CAMTA1	M31	M14
ENSPANG00000024954	VAMP3	M1	M10
ENSPANG00000004699	PER3	M1	M8
ENSPANG00000016085	TNFRSF9	M5	M4
ENSPANG00000022907	ENSPANG00000022907	M30	M7
ENSPANG00000015578	ERRFI1	M12	M5
ENSPANG00000015010	SLC45A1	M4	M1
ENSPANG00000018378	RERE	M21	M11
ENSPANG00000015658	ENO1	M7	M1
ENSPANG00000000529	CA6	M5	M4
ENSPANG00000018457	SLC2A5	M17	M3
ENSPANG00000018330	H6PD	M1	M11
ENSPANG00000018296	ENSPANG00000018296	M23	M21
ENSPANG00000022972	SLC25A33	M13	M21
ENSPANG00000000631	TMEM201	M2	M27
ENSPANG00000018295	PIK3CD	M5	M4
ENSPANG00000020228	CLSTN1	M11	M1
ENSPANG00000014468	LZIC	M2	M6
ENSPANG00000018454	ENSPANG00000018454	M33	M28
ENSPANG00000015220	RBP7	M18	M23
ENSPANG00000008389	UBE4B	M3	M0
ENSPANG00000006371	KIF1B	M15	M8
ENSPANG00000001837	Metazoa_SRP	M2	M3
ENSPANG00000015572	PGD	M12	M15
ENSPANG00000016779	CORT	M11	M1
ENSPANG00000005414	DFFA	M7	M10
ENSPANG00000017539	PEX14	M4	M1
ENSPANG00000019214	CASZ1	M31	M32
ENSPANG00000005001	C1orf127	M9	M18
ENSPANG00000017459	TARDBP	M1	M17
ENSPANG00000004184	SRM	M6	M1
ENSPANG00000026088	EXOSC10	M28	M31
ENSPANG00000005055	MTOR	M21	M3
ENSPANG00000017843	ANGPTL7	M7	M13
ENSPANG00000007059	UBIAD1	M21	M11
ENSPANG00000018131	FBXO2	M13	M7
ENSPANG00000005412	FBXO44	M4	M1
ENSPANG00000005053	FBXO6	M6	M1
ENSPANG00000006368	MAD2L2	M14	M1
ENSPANG00000011905	AGTRAP	M7	M1
ENSPANG00000002434	MTHFR	M0	M1
ENSPANG00000000674	CLCN6	M4	M1
ENSPANG00000019811	KIAA2013	M3	M1
ENSPANG00000009766	PLOD1	M7	M9
ENSPANG00000024241	MFN2	M2	M3
ENSPANG00000014730	MIIP	M6	M1
ENSPANG00000007874	TNFRSF8	M6	M26
ENSPANG00000006627	TNFRSF1B	M5	M4
ENSPANG00000008050	VPS13D	M1	M2
ENSPANG00000013326	DHRS3	M18	M9
ENSPANG00000012871	LRRC38	M31	M27
ENSPANG00000009068	PDPN	M25	M22
ENSPANG00000007508	PRDM2	M3	M16
ENSPANG00000005382	KAZN	M29	M30
ENSPANG00000015839	TMEM51	M35	M9
ENSPANG00000019569	FHAD1	M27	M26
ENSPANG00000015172	ENSPANG00000015172	M3	M1
ENSPANG00000021488	EFHD2	M35	M1
ENSPANG00000001073	CASP9	M35	M1
ENSPANG00000015571	DNAJC16	M1	M8
ENSPANG00000019715	AGMAT	M2	M25
ENSPANG00000015838	RSC1A1	M1	M3
ENSPANG00000001809	ENSPANG00000001809	M1	M5
ENSPANG00000012689	PLEKHM2	M4	M1
ENSPANG00000020306	SLC25A34	M2	M3
ENSPANG00000019414	ENSPANG00000019414	M16	M9
ENSPANG00000006293	SPEN	M1	M11
ENSPANG00000015972	ZBTB17	M6	M1
ENSPANG00000018686	EPHA2	M7	M13
ENSPANG00000017313	ARHGEF19	M7	M13
ENSPANG00000008257	CPLANE2	M7	M1
ENSPANG00000011833	FBXO42	M21	M15
ENSPANG00000009230	SZRD1	M2	M3
ENSPANG00000008747	NECAP2	M5	M4
ENSPANG00000014638	ENSPANG00000014638	M3	M24
ENSPANG00000018163	CROCC	M4	M1
ENSPANG00000014463	MFAP2	M18	M9
ENSPANG00000019186	ATP13A2	M4	M1
ENSPANG00000021487	ENSPANG00000021487	M33	M28
ENSPANG00000019939	PADI2	M2	M3
ENSPANG00000019184	RCC2	M7	M11
ENSPANG00000011205	ARHGEF10L	M16	M9
ENSPANG00000008744	IGSF21	M11	M1
ENSPANG00000007823	ALDH4A1	M6	M1
ENSPANG00000024159	IFFO2	M42	M36
ENSPANG00000019533	UBR4	M21	M11
ENSPANG00000004804	EMC1	M1	M11
ENSPANG00000017838	ENSPANG00000017838	M20	M1
ENSPANG00000011146	AKR7L	M37	M5
ENSPANG00000008742	ENSPANG00000008742	M17	M25
ENSPANG00000013125	ENSPANG00000013125	M3	M25
ENSPANG00000011018	SLC66A1	M4	M1
ENSPANG00000006230	CAPZB	M2	M3
ENSPANG00000017808	NBL1	M6	M1
ENSPANG00000005353	TMCO4	M14	M1
ENSPANG00000000487	OTUD3	M1	M17
ENSPANG00000004179	PLA2G2A	M20	M20
ENSPANG00000004178	PLA2G5	M23	M1
ENSPANG00000006167	PLA2G2C	M3	M7
ENSPANG00000005363	ENSPANG00000005363	M27	M26
ENSPANG00000023564	CAMK2N1	M11	M1
ENSPANG00000019674	ENSPANG00000019674	M6	M1
ENSPANG00000012765	ENSPANG00000012765	M2	M3
ENSPANG00000018590	CDA	M12	M15
ENSPANG00000015168	PINK1	M2	M3
ENSPANG00000023662	DDOST	M35	M34
ENSPANG00000025491	KIF17	M11	M7
ENSPANG00000020849	SH2D5	M11	M14
ENSPANG00000009567	HP1BP3	M3	M24
ENSPANG00000017237	EIF4G3	M2	M3
ENSPANG00000015888	ECE1	M14	M18
ENSPANG00000015887	ALPL	M26	M35
ENSPANG00000003131	RAP1GAP	M11	M7
ENSPANG00000017055	USP48	M1	M6
ENSPANG00000008046	HSPG2	M16	M9
ENSPANG00000018749	ZBTB40	M21	M11
ENSPANG00000023233	ENSPANG00000023233	M9	M33
ENSPANG00000024089	C1QC	M9	M33
ENSPANG00000017892	C1QB	M3	M33
ENSPANG00000017803	EPHB2	M37	M20
ENSPANG00000017802	KDM1A	M1	M6
ENSPANG00000011015	LUZP1	M1	M10
ENSPANG00000007691	HNRNPR	M1	M2
ENSPANG00000018160	ZNF436	M1	M2
ENSPANG00000021436	TCEA3	M2	M3
ENSPANG00000026395	ASAP3	M7	M13
ENSPANG00000005408	ID3	M16	M33
ENSPANG00000020341	ELOA	M9	M4
ENSPANG00000005407	PITHD1	M8	M7
ENSPANG00000014433	LYPLA2	M20	M1
ENSPANG00000018747	GALE	M20	M20
ENSPANG00000010869	HMGCL	M17	M25
ENSPANG00000006868	FUCA1	M9	M5
ENSPANG00000011013	ENSPANG00000011013	M9	M3
ENSPANG00000014462	PNRC2	M1	M6
ENSPANG00000021680	SRSF10	M1	M6
ENSPANG00000003129	MYOM3	M2	M3
ENSPANG00000014431	IFNLR1	M7	M5
ENSPANG00000024748	GRHL3	M12	M15
ENSPANG00000023479	STPG1	M31	M26
ENSPANG00000005051	NIPAL3	M1	M1
ENSPANG00000005865	RCAN3	M1	M2
ENSPANG00000010194	SRRM1	M1	M11
ENSPANG00000023168	CLIC4	M34	M10
ENSPANG00000008139	SYF2	M3	M5
ENSPANG00000008896	RSRP1	M5	M24
ENSPANG00000005864	TMEM50A	M18	M5
ENSPANG00000010026	ENSPANG00000010026	M19	M19
ENSPANG00000000594	MACO1	M19	M19
ENSPANG00000012319	LDLRAP1	M7	M30
ENSPANG00000009808	MAN1C1	M25	M30
ENSPANG00000020847	ENSPANG00000020847	M7	M9
ENSPANG00000005970	MTFR1L	M2	M3
ENSPANG00000008189	AUNIP	M10	M12
ENSPANG00000001704	PAQR7	M7	M1
ENSPANG00000010315	STMN1	M8	M7
ENSPANG00000005746	PAFAH2	M24	M18
ENSPANG00000001282	EXTL1	M11	M1
ENSPANG00000005628	TRIM63	M2	M37
ENSPANG00000013872	PDIK1L	M3	M5
ENSPANG00000011846	FAM110D	M16	M1
ENSPANG00000020223	CNKSR1	M7	M13
ENSPANG00000012398	CATSPER4	M7	M13
ENSPANG00000008187	CEP85	M2	M3
ENSPANG00000008186	SH3BGRL3	M23	M1
ENSPANG00000011558	UBXN11	M6	M1
ENSPANG00000013297	ENSPANG00000013297	M10	M4
ENSPANG00000022867	ZNF683	M19	M19
ENSPANG00000005607	DHDDS	M0	M11
ENSPANG00000020222	RPS6KA1	M10	M12
ENSPANG00000020845	ARID1A	M1	M11
ENSPANG00000002392	PIGV	M10	M4
ENSPANG00000011011	ZDHHC18	M12	M1
ENSPANG00000023588	SFN	M12	M13
ENSPANG00000005722	GPN2	M20	M1
ENSPANG00000007984	GPATCH3	M6	M1
ENSPANG00000019007	NUDC	M13	M7
ENSPANG00000023562	KDF1	M35	M13
ENSPANG00000007821	TENT5B	M36	M15
ENSPANG00000009875	ENSPANG00000009875	M9	M4
ENSPANG00000005721	SLC9A1	M7	M13
ENSPANG00000008666	WDTC1	M2	M11
ENSPANG00000018881	TMEM222	M4	M1
ENSPANG00000005720	SYTL1	M7	M13
ENSPANG00000006133	MAP3K6	M16	M1
ENSPANG00000012868	FCN3	M41	M41
ENSPANG00000017456	CD164L2	M14	M27
ENSPANG00000013871	WASF2	M12	M15
ENSPANG00000006132	AHDC1	M4	M1
ENSPANG00000028633	ENSPANG00000028633	M4	M1
ENSPANG00000016682	FGR	M19	M19
ENSPANG00000000246	IFI6	M4	M1
ENSPANG00000000247	FAM76A	M3	M24
ENSPANG00000007130	STX12	M31	M8
ENSPANG00000009183	PPP1R8	M3	M24
ENSPANG00000005205	THEMIS2	M19	M19
ENSPANG00000017991	RPA2	M3	M1
ENSPANG00000007916	XKR8	M7	M1
ENSPANG00000016511	EYA3	M1	M2
ENSPANG00000006117	PTAFR	M7	M13
ENSPANG00000012833	ENSPANG00000012833	M0	M17
ENSPANG00000018327	ENSPANG00000018327	M30	M7
ENSPANG00000012598	SESN2	M12	M15
ENSPANG00000006507	MED18	M10	M4
ENSPANG00000017832	ENSPANG00000017832	M41	M0
ENSPANG00000022866	PHACTR4	M12	M15
ENSPANG00000002555	SNORA73	M3	M16
ENSPANG00000001355	SNORA73	M3	M16
ENSPANG00000012597	ENSPANG00000012597	M10	M12
ENSPANG00000016019	TRNAU1AP	M3	M1
ENSPANG00000015797	RAB42	M5	M4
ENSPANG00000022039	TAF12	M9	M4
ENSPANG00000018743	GMEB1	M1	M11
ENSPANG00000006550	YTHDF2	M1	M2
ENSPANG00000000506	ENSPANG00000000506	M1	M2
ENSPANG00000000507	EPB41	M19	M2
ENSPANG00000021937	SRSF4	M10	M1
ENSPANG00000012729	ENSPANG00000012729	M15	M17
ENSPANG00000007687	MECR	M26	M23
ENSPANG00000011555	PTPRU	M13	M1
ENSPANG00000016577	MATN1	M4	M7
ENSPANG00000016018	LAPTM5	M5	M4
ENSPANG00000008025	SDC3	M13	M7
ENSPANG00000016338	PUM1	M3	M7
ENSPANG00000006010	NKAIN1	M13	M30
ENSPANG00000017889	SNRNP40	M10	M12
ENSPANG00000016167	ZCCHC17	M8	M7
ENSPANG00000000127	FABP3	M38	M37
ENSPANG00000017233	SERINC2	M35	M13
ENSPANG00000017800	TINAGL1	M16	M9
ENSPANG00000006625	ENSPANG00000006625	M23	M0
ENSPANG00000005576	PEF1	M7	M1
ENSPANG00000025216	COL16A1	M6	M1
ENSPANG00000005575	ADGRB2	M11	M1
ENSPANG00000017826	SPOCD1	M28	M31
ENSPANG00000008254	PTP4A2	M2	M3
ENSPANG00000023230	KHDRBS1	M1	M2
ENSPANG00000016297	TMEM39B	M6	M1
ENSPANG00000007649	KPNA6	M21	M3
ENSPANG00000020220	TXLNA	M1	M11
ENSPANG00000015080	CCDC28B	M2	M3
ENSPANG00000016017	IQCC	M0	M1
ENSPANG00000015003	ENSPANG00000015003	M4	M26
ENSPANG00000010063	EIF3I	M2	M3
ENSPANG00000016296	FAM167B	M16	M42
ENSPANG00000007204	LCK	M28	M31
ENSPANG00000007203	ENSPANG00000007203	M20	M12
ENSPANG00000005802	MARCKSL1	M23	M1
ENSPANG00000005350	BSDC1	M19	M19
ENSPANG00000016510	ENSPANG00000016510	M3	M7
ENSPANG00000019096	ZBTB8A	M1	M2
ENSPANG00000024949	SYNC	M2	M3
ENSPANG00000009223	KIAA1522	M7	M13
ENSPANG00000009804	YARS1	M43	M16
ENSPANG00000007507	S100PBP	M22	M22
ENSPANG00000010637	FNDC5	M2	M3
ENSPANG00000018294	ENSPANG00000018294	M43	M16
ENSPANG00000007647	TMEM54	M20	M20
ENSPANG00000025214	RNF19B	M7	M13
ENSPANG00000023826	AK2	M2	M3
ENSPANG00000013367	AZIN2	M11	M7
ENSPANG00000015281	TRIM62	M7	M1
ENSPANG00000010244	ZNF362	M16	M1
ENSPANG00000010025	PHC2	M31	M1
ENSPANG00000013375	7SK	M15	M8
ENSPANG00000005573	ZSCAN20	M1	M10
ENSPANG00000010868	CSMD2	M4	M14
ENSPANG00000005195	ENSPANG00000005195	M16	M23
ENSPANG00000017989	SMIM12	M4	M1
ENSPANG00000018879	DLGAP3	M11	M1
ENSPANG00000005920	ENSPANG00000005920	M7	M1
ENSPANG00000019714	TMEM35B	M0	M4
ENSPANG00000007234	ZMYM6	M0	M24
ENSPANG00000020898	ZMYM1	M1	M6
ENSPANG00000005380	SFPQ	M10	M17
ENSPANG00000011410	ZMYM4	M1	M2
ENSPANG00000010535	KIAA0319L	M21	M3
ENSPANG00000017888	NCDN	M11	M1
ENSPANG00000007342	PSMB2	M3	M1
ENSPANG00000023261	C1orf216	M11	M1
ENSPANG00000023877	CLSPN	M10	M12
ENSPANG00000007232	AGO4	M21	M8
ENSPANG00000009060	AGO1	M1	M11
ENSPANG00000007682	AGO3	M1	M2
ENSPANG00000010534	TEKT2	M27	M1
ENSPANG00000010533	ADPRS	M6	M1
ENSPANG00000011822	COL8A2	M7	M1
ENSPANG00000013869	TRAPPC3	M3	M1
ENSPANG00000006397	MAP7D1	M4	M1
ENSPANG00000010532	THRAP3	M5	M17
ENSPANG00000019295	SH3D21	M20	M13
ENSPANG00000026394	STK40	M2	M3
ENSPANG00000023172	LSM10	M2	M1
ENSPANG00000009801	OSCP1	M8	M26
ENSPANG00000009486	ENSPANG00000009486	M30	M3
ENSPANG00000004799	CSF3R	M19	M19
ENSPANG00000002642	ENSPANG00000002642	M23	M21
ENSPANG00000005822	GRIK3	M27	M1
ENSPANG00000011821	ZC3H12A	M42	M36
ENSPANG00000023016	MEAF6	M8	M26
ENSPANG00000016943	SNIP1	M1	M2
ENSPANG00000025521	DNALI1	M3	M1
ENSPANG00000025285	GNL2	M3	M5
ENSPANG00000016776	RSPO1	M18	M10
ENSPANG00000010241	C1orf109	M5	M24
ENSPANG00000025284	CDCA8	M10	M12
ENSPANG00000023477	EPHA10	M4	M1
ENSPANG00000017578	MANEAL	M8	M1
ENSPANG00000006487	YRDC	M1	M1
ENSPANG00000016211	MTF1	M1	M2
ENSPANG00000000705	INPP5B	M5	M4
ENSPANG00000021859	SF3A3	M3	M0
ENSPANG00000010240	FHL3	M2	M3
ENSPANG00000018634	UTP11	M2	M3
ENSPANG00000017086	RRAGC	M1	M6
ENSPANG00000006814	ENSPANG00000006814	M40	M15
ENSPANG00000019093	MACF1	M1	M2
ENSPANG00000006395	ENSPANG00000006395	M1	M10
ENSPANG00000009484	PABPC4	M2	M3
ENSPANG00000006227	HEYL	M16	M1
ENSPANG00000006453	HPCAL4	M11	M1
ENSPANG00000000575	PPIE	M6	M1
ENSPANG00000018125	TRIT1	M7	M13
ENSPANG00000010238	ENSPANG00000010238	M7	M13
ENSPANG00000011715	MFSD2A	M6	M1
ENSPANG00000006452	CAP1	M5	M4
ENSPANG00000017273	PPT1	M13	M21
ENSPANG00000018124	RLF	M1	M6
ENSPANG00000006394	TMCO2	M3	M24
ENSPANG00000007506	ZMPSTE24	M17	M5
ENSPANG00000018450	SMAP2	M5	M4
ENSPANG00000005886	ZFP69B	M13	M7
ENSPANG00000006664	ZFP69	M1	M17
ENSPANG00000018123	ZNF684	M1	M6
ENSPANG00000010023	RIMS3	M11	M14
ENSPANG00000026473	NFYC	M2	M1
ENSPANG00000006225	KCNQ4	M25	M9
ENSPANG00000005468	ENSPANG00000005468	M3	M1
ENSPANG00000006392	CTPS1	M1	M2
ENSPANG00000025516	SCMH1	M1	M10
ENSPANG00000010311	HIVEP3	M12	M31
ENSPANG00000004657	FOXJ3	M21	M2
ENSPANG00000009482	RIMKLA	M15	M32
ENSPANG00000007738	ZMYND12	M27	M26
ENSPANG00000017228	ENSPANG00000017228	M17	M25
ENSPANG00000003497	CCDC30	M13	M7
ENSPANG00000006391	PPIH	M10	M12
ENSPANG00000013156	ENSPANG00000013156	M2	M24
ENSPANG00000024088	P3H1	M26	M1
ENSPANG00000024744	C1orf50	M3	M1
ENSPANG00000005202	TMEM269	M4	M8
ENSPANG00000000949	SVBP	M3	M1
ENSPANG00000000950	ERMAP	M19	M19
ENSPANG00000009481	ZNF691	M15	M8
ENSPANG00000018326	ENSPANG00000018326	M8	M1
ENSPANG00000006390	SLC2A1	M7	M13
ENSPANG00000003496	ENSPANG00000003496	M9	M4
ENSPANG00000015351	EBNA1BP2	M3	M1
ENSPANG00000001327	CFAP57	M29	M26
ENSPANG00000013715	TMEM125	M23	M1
ENSPANG00000007872	TIE1	M18	M23
ENSPANG00000009479	MPL	M3	M19
ENSPANG00000020759	CDC20	M10	M12
ENSPANG00000025281	ELOVL1	M32	M13
ENSPANG00000009478	SZT2	M3	M1
ENSPANG00000002794	HYI	M3	M1
ENSPANG00000017083	PTPRF	M35	M13
ENSPANG00000013120	ENSPANG00000013120	M1	M11
ENSPANG00000023558	ST3GAL3	M2	M3
ENSPANG00000013153	IPO13	M2	M3
ENSPANG00000007643	DPH2	M6	M1
ENSPANG00000023941	ATP6V0B	M4	M1
ENSPANG00000023944	B4GALT2	M11	M1
ENSPANG00000006221	CCDC24	M28	M1
ENSPANG00000006659	SLC6A9	M23	M32
ENSPANG00000019272	DMAP1	M3	M1
ENSPANG00000013867	ERI3	M11	M7
ENSPANG00000023557	ENSPANG00000023557	M23	M21
ENSPANG00000005800	RNF220	M4	M1
ENSPANG00000023474	ENSPANG00000023474	M13	M1
ENSPANG00000001766	ARMH1	M3	M1
ENSPANG00000015212	KIF2C	M10	M12
ENSPANG00000021434	PLK3	M16	M36
ENSPANG00000006007	BTBD19	M16	M1
ENSPANG00000017576	PTCH2	M4	M1
ENSPANG00000006657	EIF2B3	M3	M23
ENSPANG00000022037	HECTD3	M3	M1
ENSPANG00000000351	UROD	M3	M1
ENSPANG00000009059	ZSWIM5	M22	M8
ENSPANG00000006623	ENSPANG00000006623	M4	M30
ENSPANG00000014791	ENSPANG00000014791	M3	M1
ENSPANG00000012549	TOE1	M10	M1
ENSPANG00000006622	TESK2	M23	M21
ENSPANG00000009590	ENSPANG00000009590	M21	M3
ENSPANG00000017082	PRDX1	M12	M15
ENSPANG00000005968	AKR1A1	M17	M25
ENSPANG00000015884	NASP	M10	M12
ENSPANG00000008893	CCDC17	M28	M1
ENSPANG00000016209	GPBP1L1	M10	M2
ENSPANG00000023339	TMEM69	M33	M28
ENSPANG00000004692	IPP	M1	M2
ENSPANG00000013684	MAST2	M2	M3
ENSPANG00000008892	PIK3R3	M29	M30
ENSPANG00000005967	TSPAN1	M35	M34
ENSPANG00000008891	POMGNT1	M4	M1
ENSPANG00000006505	LURAP1	M3	M1
ENSPANG00000016295	RAD54L	M10	M12
ENSPANG00000004655	LRRC41	M7	M1
ENSPANG00000008043	NSUN4	M33	M3
ENSPANG00000024429	FAAH	M6	M1
ENSPANG00000017534	MKNK1	M14	M18
ENSPANG00000024015	MOB3C	M14	M18
ENSPANG00000011714	ATPAF1	M2	M3
ENSPANG00000008381	EFCAB14	M1	M2
ENSPANG00000009894	CYP4X1	M14	M7
ENSPANG00000009893	TAL1	M19	M19
ENSPANG00000020258	STIL	M10	M12
ENSPANG00000019968	CMPK1	M24	M38
ENSPANG00000012233	TRABD2B	M16	M9
ENSPANG00000001010	ENSPANG00000001010	M31	M36
ENSPANG00000011532	ENSPANG00000011532	M42	M36
ENSPANG00000014017	SPATA6	M31	M8
ENSPANG00000013119	BEND5	M6	M1
ENSPANG00000017754	ELAVL4	M8	M7
ENSPANG00000015883	FAF1	M2	M3
ENSPANG00000009796	ENSPANG00000009796	M18	M23
ENSPANG00000019410	RNF11	M2	M3
ENSPANG00000018680	TTC39A	M35	M34
ENSPANG00000002942	EPS15	M1	M2
ENSPANG00000005884	OSBPL9	M38	M39
ENSPANG00000017224	NRDC	M2	M3
ENSPANG00000014759	MIR761	M2	M3
ENSPANG00000018024	RAB3B	M8	M7
ENSPANG00000024234	TXNDC12	M22	M6
ENSPANG00000025278	BTF3L4	M2	M3
ENSPANG00000024552	ZFYVE9	M2	M3
ENSPANG00000005043	CC2D1B	M7	M1
ENSPANG00000020896	ORC1	M19	M12
ENSPANG00000015483	PRPF38A	M1	M2
ENSPANG00000005042	TUT4	M1	M6
ENSPANG00000015882	GPX7	M34	M9
ENSPANG00000020168	ENSPANG00000020168	M2	M20
ENSPANG00000013791	ZYG11B	M2	M3
ENSPANG00000012591	ECHDC2	M3	M1
ENSPANG00000019752	SCP2	M17	M5
ENSPANG00000023363	PODN	M18	M9
ENSPANG00000018877	CPT2	M18	M25
ENSPANG00000012231	CZIB	M6	M1
ENSPANG00000015967	LRP8	M25	M32
ENSPANG00000014333	NDC1	M10	M6
ENSPANG00000001227	YIPF1	M2	M38
ENSPANG00000001228	ENSPANG00000001228	M3	M29
ENSPANG00000021856	LRRC42	M22	M22
ENSPANG00000009260	TMEM59	M14	M5
ENSPANG00000015001	TCEANC2	M10	M12
ENSPANG00000006218	ENSPANG00000006218	M14	M11
ENSPANG00000011981	MRPL37	M30	M3
ENSPANG00000025515	SSBP3	M7	M1
ENSPANG00000012479	ACOT11	M4	M1
ENSPANG00000014461	TTC4	M2	M3
ENSPANG00000003658	ENSPANG00000003658	M37	M1
ENSPANG00000014332	TTC22	M12	M15
ENSPANG00000019139	DHCR24	M26	M35
ENSPANG00000016678	TMEM61	M20	M1
ENSPANG00000012478	USP24	M21	M3
ENSPANG00000018876	ENSPANG00000018876	M34	M10
ENSPANG00000012477	PRKAA2	M2	M37
ENSPANG00000023473	FYB2	M38	M5
ENSPANG00000025438	DAB1	M39	M5
ENSPANG00000000888	OMA1	M17	M5
ENSPANG00000021852	MYSM1	M1	M2
ENSPANG00000012317	ENSPANG00000012317	M16	M9
ENSPANG00000019183	FGGY	M26	M35
ENSPANG00000014459	HOOK1	M1	M8
ENSPANG00000004798	CYP2J2	M32	M5
ENSPANG00000016246	C1orf87	M27	M26
ENSPANG00000024741	NFIA	M1	M15
ENSPANG00000006216	ENSPANG00000006216	M3	M24
ENSPANG00000016676	PATJ	M24	M18
ENSPANG00000025437	ENSPANG00000025437	M43	M16
ENSPANG00000012982	KANK4	M14	M16
ENSPANG00000024232	USP1	M1	M2
ENSPANG00000005717	DOCK7	M22	M8
ENSPANG00000020948	ATG4C	M18	M5
ENSPANG00000004754	ALG6	M14	M24
ENSPANG00000024945	ITGB3BP	M10	M12
ENSPANG00000015480	EFCAB7	M8	M24
ENSPANG00000023471	PGM1	M2	M3
ENSPANG00000023470	ROR1	M16	M9
ENSPANG00000010808	CACHD1	M25	M7
ENSPANG00000003396	RAVER2	M1	M10
ENSPANG00000001284	JAK1	M5	M2
ENSPANG00000012980	AK4	M17	M25
ENSPANG00000006287	DNAJC6	M8	M14
ENSPANG00000003123	LEPROT	M1	M2
ENSPANG00000017953	LEPR	M42	M5
ENSPANG00000008973	PDE4B	M2	M3
ENSPANG00000020215	SGIP1	M31	M8
ENSPANG00000016821	TCTEX1D1	M38	M39
ENSPANG00000005715	WDR78	M27	M26
ENSPANG00000022218	MIER1	M1	M6
ENSPANG00000010289	SLC35D1	M7	M13
ENSPANG00000025662	IL12RB2	M1	M3
ENSPANG00000005883	SERBP1	M1	M2
ENSPANG00000005666	GADD45A	M16	M9
ENSPANG00000021036	ENSPANG00000021036	M12	M15
ENSPANG00000005714	ENSPANG00000005714	M27	M1
ENSPANG00000022426	WLS	M7	M10
ENSPANG00000007871	RPE65	M25	M32
ENSPANG00000020338	DEPDC1	M19	M12
ENSPANG00000012864	LRRC7	M39	M16
ENSPANG00000004753	LRRC40	M8	M5
ENSPANG00000018677	SRSF11	M5	M17
ENSPANG00000022425	ANKRD13C	M1	M6
ENSPANG00000009664	CTH	M17	M5
ENSPANG00000005029	ENSPANG00000005029	M9	M4
ENSPANG00000006005	PTGER3	M17	M42
ENSPANG00000012853	MIR186	M15	M8
ENSPANG00000013398	ZRANB2	M1	M8
ENSPANG00000017176	LRRIQ3	M9	M6
ENSPANG00000019091	FPGT	M1	M6
ENSPANG00000022216	ENSPANG00000022216	M38	M39
ENSPANG00000009972	ERICH3	M39	M14
ENSPANG00000000464	CRYZ	M17	M5
ENSPANG00000013397	TYW3	M2	M6
ENSPANG00000022215	SLC44A5	M13	M14
ENSPANG00000005881	ACADM	M33	M5
ENSPANG00000026215	RABGGTB	M17	M5
ENSPANG00000015493	SNORD45A	M5	M17
ENSPANG00000020337	ST6GALNAC3	M5	M21
ENSPANG00000008625	ENSPANG00000008625	M39	M14
ENSPANG00000010054	PIGK	M1	M6
ENSPANG00000017674	AK5	M39	M14
ENSPANG00000005101	ENSPANG00000005101	M1	M2
ENSPANG00000018416	USP33	M22	M6
ENSPANG00000022967	MIGA1	M22	M16
ENSPANG00000016164	NEXN	M33	M10
ENSPANG00000004797	ENSPANG00000004797	M1	M17
ENSPANG00000014124	DNAJB4	M2	M3
ENSPANG00000006389	GIPC2	M17	M25
ENSPANG00000007569	PTGFR	M27	M26
ENSPANG00000009471	IFI44L	M1	M6
ENSPANG00000006003	IFI44	M5	M5
ENSPANG00000006130	ADGRL4	M18	M23
ENSPANG00000007567	ADGRL2	M1	M10
ENSPANG00000015546	ENSPANG00000015546	M0	M1
ENSPANG00000001346	PRKACB	M8	M16
ENSPANG00000001347	SAMD13	M0	M6
ENSPANG00000011777	ENSPANG00000011777	M23	M5
ENSPANG00000016899	DNASE2B	M9	M5
ENSPANG00000010052	RPF1	M9	M5
ENSPANG00000005231	CTBS	M5	M5
ENSPANG00000025619	SSX2IP	M15	M8
ENSPANG00000009156	LPAR3	M3	M29
ENSPANG00000000768	MCOLN2	M5	M4
ENSPANG00000000769	WDR63	M27	M26
ENSPANG00000006002	MCOLN3	M38	M39
ENSPANG00000010806	SYDE2	M40	M10
ENSPANG00000016435	ENSPANG00000016435	M4	M1
ENSPANG00000016437	BCL10	M37	M20
ENSPANG00000022727	DDAH1	M11	M14
ENSPANG00000007480	CCN1	M16	M9
ENSPANG00000004996	ZNHIT6	M1	M2
ENSPANG00000026362	COL24A1	M11	M27
ENSPANG00000025618	ODF2L	M32	M24
ENSPANG00000002388	CLCA1	M37	M34
ENSPANG00000003122	ENSPANG00000003122	M2	M12
ENSPANG00000022726	SH3GLB1	M2	M3
ENSPANG00000016208	SELENOF	M1	M0
ENSPANG00000007566	ENSPANG00000007566	M1	M6
ENSPANG00000010805	LMO4	M11	M1
ENSPANG00000007565	PKN2	M1	M2
ENSPANG00000009177	GTF2B	M5	M4
ENSPANG00000007504	KYAT3	M22	M5
ENSPANG00000007479	GBP3	M20	M20
ENSPANG00000018119	ENSPANG00000018119	M12	M4
ENSPANG00000026472	ENSPANG00000026472	M12	M15
ENSPANG00000012682	LRRC8B	M15	M8
ENSPANG00000021912	LRRC8C	M5	M4
ENSPANG00000018950	ENSPANG00000018950	M32	M29
ENSPANG00000023228	ZNF326	M32	M24
ENSPANG00000004612	ZNF644	M1	M6
ENSPANG00000009838	HFM1	M32	M24
ENSPANG00000010804	ENSPANG00000010804	M1	M17
ENSPANG00000016898	TGFBR3	M34	M10
ENSPANG00000011776	EPHX4	M12	M15
ENSPANG00000013363	ENSPANG00000013363	M1	M6
ENSPANG00000005230	BTBD8	M8	M8
ENSPANG00000024286	GLMN	M15	M8
ENSPANG00000016897	RPAP2	M5	M6
ENSPANG00000012749	EVI5	M1	M6
ENSPANG00000012358	ENSPANG00000012358	M33	M37
ENSPANG00000017672	RPL5	M9	M4
ENSPANG00000001824	SNORA66	M5	M17
ENSPANG00000020946	DIPK1A	M8	M5
ENSPANG00000021262	MTF2	M10	M12
ENSPANG00000009369	TMED5	M24	M5
ENSPANG00000000782	CCDC18	M10	M12
ENSPANG00000021911	FNBP1L	M1	M2
ENSPANG00000003121	BCAR3	M20	M25
ENSPANG00000016856	ENSPANG00000016856	M3	M38
ENSPANG00000013362	ENSPANG00000013362	M2	M6
ENSPANG00000018022	GCLM	M2	M5
ENSPANG00000005744	ABCA4	M15	M32
ENSPANG00000018247	ARHGAP29	M34	M40
ENSPANG00000008108	ABCD3	M1	M5
ENSPANG00000012475	F3	M42	M36
ENSPANG00000015206	SLC44A3	M24	M34
ENSPANG00000013361	CNN3	M25	M6
ENSPANG00000001039	ALG14	M14	M34
ENSPANG00000001040	ENSPANG00000001040	M25	M5
ENSPANG00000014369	RWDD3	M32	M24
ENSPANG00000018227	ENSPANG00000018227	M2	M33
ENSPANG00000001229	PTBP2	M8	M8
ENSPANG00000001230	DPYD	M1	M5
ENSPANG00000013360	SNX7	M22	M6
ENSPANG00000004611	PLPPR5	M8	M14
ENSPANG00000006691	PLPPR4	M39	M14
ENSPANG00000007599	PALMD	M2	M3
ENSPANG00000013359	FRRS1	M7	M13
ENSPANG00000021023	ENSPANG00000021023	M9	M4
ENSPANG00000011613	AGL	M2	M3
ENSPANG00000020894	ENSPANG00000020894	M24	M5
ENSPANG00000012678	ENSPANG00000012678	M1	M2
ENSPANG00000017887	SASS6	M10	M12
ENSPANG00000007598	TRMT13	M5	M17
ENSPANG00000009763	LRRC39	M2	M37
ENSPANG00000003632	DBT	M24	M5
ENSPANG00000000346	RTCA	M33	M28
ENSPANG00000014368	CDC14A	M5	M4
ENSPANG00000007779	VCAM1	M5	M4
ENSPANG00000015544	EXTL2	M22	M22
ENSPANG00000004420	SLC30A7	M1	M38
ENSPANG00000004610	DPH5	M5	M6
ENSPANG00000014841	S1PR1	M11	M1
ENSPANG00000011612	OLFM3	M29	M14
ENSPANG00000012521	COL11A1	M11	M24
ENSPANG00000027720	ENSPANG00000027720	M11	M7
ENSPANG00000012137	RNPC3	M15	M8
ENSPANG00000004419	ENSPANG00000004419	M14	M18
ENSPANG00000004113	PRMT6	M4	M1
ENSPANG00000007561	NTNG1	M11	M14
ENSPANG00000000901	VAV3	M12	M15
ENSPANG00000012520	SLC25A24	M37	M20
ENSPANG00000012748	FAM102B	M1	M2
ENSPANG00000013358	HENMT1	M8	M22
ENSPANG00000007560	PRPF38B	M5	M17
ENSPANG00000022421	STXBP3	M1	M5
ENSPANG00000009175	AKNAD1	M32	M29
ENSPANG00000017886	GPSM2	M15	M10
ENSPANG00000003629	CLCC1	M22	M2
ENSPANG00000005531	WDR47	M8	M14
ENSPANG00000011951	ENSPANG00000011951	M2	M3
ENSPANG00000003628	TMEM167B	M12	M2
ENSPANG00000005665	C1orf194	M27	M26
ENSPANG00000007229	KIAA1324	M14	M18
ENSPANG00000003120	ENSPANG00000003120	M11	M1
ENSPANG00000009382	PSRC1	M11	M1
ENSPANG00000007194	MYBPHL	M23	M21
ENSPANG00000009174	SORT1	M18	M21
ENSPANG00000005200	PSMA5	M3	M5
ENSPANG00000008624	SYPL2	M2	M3
ENSPANG00000022723	ATXN7L2	M4	M1
ENSPANG00000008249	CYB561D1	M1	M11
ENSPANG00000014058	AMIGO1	M2	M32
ENSPANG00000003627	GNAI3	M12	M6
ENSPANG00000004345	GNAT2	M15	M8
ENSPANG00000014085	AMPD2	M13	M7
ENSPANG00000012136	GSTM1	M2	M3
ENSPANG00000015725	ENSPANG00000015725	M2	M3
ENSPANG00000024011	GSTM3	M22	M22
ENSPANG00000007193	CSF1	M3	M33
ENSPANG00000007597	AHCYL1	M8	M21
ENSPANG00000005602	STRIP1	M8	M1
ENSPANG00000015879	SLC6A17	M11	M1
ENSPANG00000013356	KCNC4	M2	M1
ENSPANG00000020891	RBM15	M10	M12
ENSPANG00000005664	SLC16A4	M17	M25
ENSPANG00000017986	ENSPANG00000017986	M14	M25
ENSPANG00000007311	KCNA2	M15	M16
ENSPANG00000002235	KCNA3	M5	M31
ENSPANG00000008182	CD53	M5	M4
ENSPANG00000006342	LRIF1	M22	M22
ENSPANG00000000566	DRAM2	M9	M4
ENSPANG00000000567	CEPT1	M5	M6
ENSPANG00000013354	DENND2D	M5	M4
ENSPANG00000004608	CHI3L2	M42	M4
ENSPANG00000008849	PIFO	M27	M26
ENSPANG00000016078	OVGP1	M17	M1
ENSPANG00000012473	WDR77	M2	M3
ENSPANG00000004607	ENSPANG00000004607	M33	M37
ENSPANG00000015795	C1orf162	M19	M19
ENSPANG00000013353	TMIGD3	M3	M25
ENSPANG00000001342	ENSPANG00000001342	M36	M9
ENSPANG00000013352	ENSPANG00000013352	M36	M10
ENSPANG00000005229	INKA2	M11	M1
ENSPANG00000017985	DDX20	M5	M6
ENSPANG00000009312	KCND3	M29	M32
ENSPANG00000007192	CTTNBP2NL	M12	M15
ENSPANG00000023529	WNT2B	M40	M32
ENSPANG00000005529	ST7L	M1	M6
ENSPANG00000016077	CAPZA1	M5	M4
ENSPANG00000011819	MOV10	M10	M1
ENSPANG00000014084	RHOC	M16	M9
ENSPANG00000004417	PPM1J	M2	M3
ENSPANG00000014057	ENSPANG00000014057	M26	M0
ENSPANG00000006341	SLC16A1	M19	M5
ENSPANG00000023528	LRIG2	M1	M2
ENSPANG00000016896	MAGI3	M12	M8
ENSPANG00000019967	PHTF1	M15	M8
ENSPANG00000019090	RSBN1	M1	M2
ENSPANG00000004483	PTPN22	M5	M4
ENSPANG00000010749	AP4B1	M3	M1
ENSPANG00000011818	ENSPANG00000011818	M10	M12
ENSPANG00000003119	HIPK1	M1	M2
ENSPANG00000015794	OLFML3	M7	M13
ENSPANG00000005601	SYT6	M13	M7
ENSPANG00000016076	TRIM33	M1	M2
ENSPANG00000015793	ENSPANG00000015793	M2	M3
ENSPANG00000019089	BCAS2	M8	M26
ENSPANG00000024010	DENND2C	M12	M15
ENSPANG00000008181	NRAS	M1	M15
ENSPANG00000018873	CSDE1	M2	M3
ENSPANG00000027547	ENSPANG00000027547	M2	M16
ENSPANG00000015792	SIKE1	M3	M5
ENSPANG00000008556	TSPAN2	M36	M10
ENSPANG00000011382	ENSPANG00000011382	M16	M9
ENSPANG00000000935	VANGL1	M1	M10
ENSPANG00000004482	CASQ2	M38	M37
ENSPANG00000003118	SLC22A15	M32	M21
ENSPANG00000014173	MAB21L3	M40	M15
ENSPANG00000004411	ENSPANG00000004411	M32	M4
ENSPANG00000001212	ATP1A1	M17	M42
ENSPANG00000000304	CD58	M10	M12
ENSPANG00000000305	IGSF3	M1	M36
ENSPANG00000015878	CD2	M5	M4
ENSPANG00000023468	PTGFRN	M22	M10
ENSPANG00000011817	CD101	M10	M19
ENSPANG00000012432	ENSPANG00000012432	M10	M12
ENSPANG00000012295	TRIM45	M2	M3
ENSPANG00000023608	VTCN1	M17	M25
ENSPANG00000012472	MAN1A2	M1	M2
ENSPANG00000005228	TENT5C	M19	M19
ENSPANG00000019088	GDAP2	M1	M6
ENSPANG00000020680	WDR3	M1	M6
ENSPANG00000003307	SPAG17	M27	M26
ENSPANG00000011381	WARS2	M17	M25
ENSPANG00000017026	ENSPANG00000017026	M2	M6
ENSPANG00000018117	ZNF697	M22	M1
ENSPANG00000012431	PHGDH	M6	M1
ENSPANG00000011380	HMGCS2	M20	M5
ENSPANG00000024009	NOTCH2	M1	M15
ENSPANG00000023467	ENSPANG00000023467	M18	M5
ENSPANG00000005600	PDE4DIP	M2	M3
ENSPANG00000029107	ENSPANG00000029107	M2	M3
ENSPANG00000010866	ENSPANG00000010866	M3	M24
ENSPANG00000010417	PDZK1	M17	M25
ENSPANG00000018116	CD160	M9	M4
ENSPANG00000023607	RNF115	M2	M3
ENSPANG00000019404	POLR3C	M9	M4
ENSPANG00000011075	NUDT17	M4	M1
ENSPANG00000003117	PIAS3	M7	M9
ENSPANG00000009057	ANKRD35	M3	M13
ENSPANG00000004930	ITGA10	M16	M9
ENSPANG00000003116	ENSPANG00000003116	M11	M1
ENSPANG00000020584	RBM8A	M3	M1
ENSPANG00000009968	LIX1L	M16	M10
ENSPANG00000001987	ENSPANG00000001987	M9	M4
ENSPANG00000010865	TXNIP	M34	M3
ENSPANG00000004480	HJV	M2	M3
ENSPANG00000028378	ENSPANG00000028378	M13	M0
ENSPANG00000018115	PRKAB2	M2	M3
ENSPANG00000003888	FMO5	M12	M5
ENSPANG00000009170	CHD1L	M3	M5
ENSPANG00000021034	BCL9	M4	M11
ENSPANG00000004993	ACP6	M3	M25
ENSPANG00000014222	GJA5	M5	M4
ENSPANG00000001763	ENSPANG00000001763	M23	M7
ENSPANG00000017354	ENSPANG00000017354	M26	M35
ENSPANG00000011874	ENSPANG00000011874	M2	M3
ENSPANG00000005165	BOLA1	M6	M1
ENSPANG00000008740	SV2A	M8	M1
ENSPANG00000005126	SF3B4	M6	M1
ENSPANG00000020583	MTMR11	M20	M9
ENSPANG00000009169	OTUD7B	M23	M21
ENSPANG00000012294	VPS45	M8	M6
ENSPANG00000007434	PLEKHO1	M36	M10
ENSPANG00000016559	ENSPANG00000016559	M3	M24
ENSPANG00000012135	CA14	M2	M32
ENSPANG00000008739	APH1A	M24	M13
ENSPANG00000005459	ENSPANG00000005459	M9	M4
ENSPANG00000000498	ENSPANG00000000498	M13	M7
ENSPANG00000000499	PRPF3	M5	M17
ENSPANG00000019137	RPRD2	M21	M2
ENSPANG00000016774	TARS2	M2	M3
ENSPANG00000006364	ECM1	M12	M15
ENSPANG00000011009	ADAMTSL4	M16	M9
ENSPANG00000016574	MCL1	M1	M2
ENSPANG00000021851	ENSPANG00000021851	M2	M15
ENSPANG00000003700	ENSPANG00000003700	M35	M38
ENSPANG00000009155	HORMAD1	M9	M22
ENSPANG00000021581	CTSS	M5	M4
ENSPANG00000009168	CTSK	M34	M23
ENSPANG00000016773	ARNT	M1	M2
ENSPANG00000020214	SETDB1	M1	M2
ENSPANG00000012293	CERS2	M0	M5
ENSPANG00000012518	ANXA9	M12	M15
ENSPANG00000015350	MINDY1	M14	M15
ENSPANG00000011008	PRUNE1	M21	M3
ENSPANG00000005713	BNIPL	M12	M13
ENSPANG00000022420	CDC42SE1	M5	M4
ENSPANG00000009154	ENSPANG00000009154	M8	M14
ENSPANG00000015567	GABPB2	M5	M31
ENSPANG00000021850	SEMA6C	M2	M3
ENSPANG00000019786	TNFAIP8L2	M5	M4
ENSPANG00000008738	LYSMD1	M2	M3
ENSPANG00000007288	SCNM1	M3	M1
ENSPANG00000000635	TMOD4	M2	M3
ENSPANG00000000636	VPS72	M6	M1
ENSPANG00000015349	PIP5K1A	M1	M2
ENSPANG00000010190	PSMD4	M30	M1
ENSPANG00000003115	ZNF687	M7	M1
ENSPANG00000020399	PI4KB	M7	M1
ENSPANG00000005712	RFX5	M9	M4
ENSPANG00000001762	SELENBP1	M20	M23
ENSPANG00000023527	PSMB4	M3	M1
ENSPANG00000017623	POGZ	M32	M24
ENSPANG00000011379	CGN	M35	M18
ENSPANG00000003699	TUFT1	M7	M13
ENSPANG00000020431	SNX27	M1	M2
ENSPANG00000023526	CELF3	M31	M27
ENSPANG00000015348	RIIAD1	M3	M1
ENSPANG00000008737	MRPL9	M2	M20
ENSPANG00000011815	OAZ3	M35	M13
ENSPANG00000001986	TDRKH	M8	M14
ENSPANG00000020758	RORC	M2	M3
ENSPANG00000009760	THEM4	M2	M37
ENSPANG00000011457	ENSPANG00000011457	M12	M15
ENSPANG00000001479	ENSPANG00000001479	M3	M33
ENSPANG00000015837	S100A9	M12	M15
ENSPANG00000010863	S100A7A	M26	M41
ENSPANG00000022419	S100A6	M20	M9
ENSPANG00000007287	S100A4	M7	M13
ENSPANG00000014083	S100A2	M12	M36
ENSPANG00000002304	ENSPANG00000002304	M12	M15
ENSPANG00000011814	S100A14	M12	M15
ENSPANG00000003887	S100A13	M3	M1
ENSPANG00000009566	S100A1	M3	M1
ENSPANG00000007819	ENSPANG00000007819	M3	M1
ENSPANG00000020213	ENSPANG00000020213	M2	M1
ENSPANG00000008736	ILF2	M10	M12
ENSPANG00000021848	NPR1	M18	M9
ENSPANG00000016455	INTS3	M3	M1
ENSPANG00000024518	ENSPANG00000024518	M16	M9
ENSPANG00000008972	GATAD2B	M1	M11
ENSPANG00000003886	DENND4B	M4	M1
ENSPANG00000014082	CRTC2	M3	M1
ENSPANG00000006363	CREB3L4	M35	M34
ENSPANG00000008316	JTB	M30	M1
ENSPANG00000004479	ENSPANG00000004479	M16	M9
ENSPANG00000005710	ENSPANG00000005710	M2	M3
ENSPANG00000021847	C1orf43	M30	M28
ENSPANG00000017621	UBAP2L	M1	M11
ENSPANG00000011611	HAX1	M30	M1
ENSPANG00000015836	ATP8B2	M4	M1
ENSPANG00000003884	IL6R	M2	M19
ENSPANG00000022418	SHE	M34	M2
ENSPANG00000023014	TDRD10	M28	M31
ENSPANG00000016454	UBE2Q1	M13	M7
ENSPANG00000011610	CHRNB2	M4	M1
ENSPANG00000008380	ADAR	M1	M11
ENSPANG00000003114	KCNN3	M2	M3
ENSPANG00000007098	PMVK	M3	M1
ENSPANG00000005125	PBXIP1	M3	M27
ENSPANG00000001759	PYGO2	M7	M1
ENSPANG00000016432	SHC1	M34	M9
ENSPANG00000003883	FLAD1	M3	M1
ENSPANG00000011709	ZBTB7B	M7	M13
ENSPANG00000005709	DCST2	M3	M1
ENSPANG00000016453	ADAM15	M7	M1
ENSPANG00000018153	ENSPANG00000018153	M18	M23
ENSPANG00000005174	EFNA3	M13	M7
ENSPANG00000007433	EFNA1	M35	M13
ENSPANG00000024921	SLC50A1	M35	M34
ENSPANG00000007478	ENSPANG00000007478	M6	M1
ENSPANG00000020304	KRTCAP2	M3	M1
ENSPANG00000014080	TRIM46	M4	M1
ENSPANG00000023525	MUC1	M35	M34
ENSPANG00000009078	THBS3	M3	M1
ENSPANG00000004960	MTX1	M6	M1
ENSPANG00000014016	GBA	M20	M20
ENSPANG00000004649	FAM189B	M3	M1
ENSPANG00000011708	SCAMP3	M6	M1
ENSPANG00000024992	CLK2	M28	M1
ENSPANG00000024684	HCN3	M4	M1
ENSPANG00000024920	FDPS	M20	M20
ENSPANG00000004959	ASH1L	M1	M2
ENSPANG00000011456	GON4L	M3	M11
ENSPANG00000001758	DAP3	M3	M20
ENSPANG00000006654	ENSPANG00000006654	M4	M1
ENSPANG00000004648	ENSPANG00000004648	M4	M1
ENSPANG00000018152	SYT11	M8	M16
ENSPANG00000023524	ENSPANG00000023524	M22	M6
ENSPANG00000011455	KHDC4	M1	M17
ENSPANG00000006851	ARHGEF2	M19	M19
ENSPANG00000005571	SSR2	M3	M34
ENSPANG00000001757	UBQLN4	M3	M14
ENSPANG00000008971	ENSPANG00000008971	M3	M1
ENSPANG00000003882	LMNA	M16	M9
ENSPANG00000016075	SEMA4A	M3	M7
ENSPANG00000006001	ENSPANG00000006001	M3	M5
ENSPANG00000008735	SLC25A44	M4	M1
ENSPANG00000010692	PMF1	M10	M12
ENSPANG00000023523	BGLAP	M6	M33
ENSPANG00000008734	ENSPANG00000008734	M23	M33
ENSPANG00000011201	SMG5	M2	M3
ENSPANG00000011454	TMEM79	M12	M15
ENSPANG00000018021	ENSPANG00000018021	M12	M1
ENSPANG00000026114	CCT3	M3	M1
ENSPANG00000019713	TSACC	M3	M22
ENSPANG00000014079	MEF2D	M2	M3
ENSPANG00000008352	IQGAP3	M10	M12
ENSPANG00000018151	TTC24	M28	M33
ENSPANG00000024991	NAXE	M3	M7
ENSPANG00000018543	GPATCH4	M2	M1
ENSPANG00000024683	BCAN	M13	M7
ENSPANG00000016431	NES	M16	M9
ENSPANG00000017885	CRABP2	M12	M15
ENSPANG00000019805	ENSPANG00000019805	M5	M11
ENSPANG00000002937	RRNAD1	M4	M1
ENSPANG00000018542	MRPL24	M30	M1
ENSPANG00000005570	HDGF	M10	M11
ENSPANG00000003698	PRCC	M4	M1
ENSPANG00000008351	SH2D2A	M28	M27
ENSPANG00000009167	PEAR1	M18	M23
ENSPANG00000023013	ARHGEF11	M7	M1
ENSPANG00000015166	ETV3	M1	M36
ENSPANG00000003880	FCRL5	M5	M4
ENSPANG00000003112	FCRL3	M9	M4
ENSPANG00000015876	FCRL2	M5	M4
ENSPANG00000017884	CD5L	M5	M33
ENSPANG00000018150	KIRREL1	M1	M32
ENSPANG00000007321	CD1D	M18	M23
ENSPANG00000018541	CD1C	M28	M31
ENSPANG00000005348	MNDA	M19	M19
ENSPANG00000024682	PYHIN1	M5	M4
ENSPANG00000002431	IFI16	M9	M4
ENSPANG00000022416	AIM2	M9	M4
ENSPANG00000019563	CADM3	M29	M30
ENSPANG00000002489	ACKR1	M18	M23
ENSPANG00000020302	FCER1A	M34	M41
ENSPANG00000019712	ENSPANG00000019712	M6	M1
ENSPANG00000003626	FCRL6	M9	M4
ENSPANG00000011200	SLAMF8	M5	M4
ENSPANG00000022722	VSIG8	M42	M36
ENSPANG00000025935	CFAP45	M27	M26
ENSPANG00000007596	ENSPANG00000007596	M35	M20
ENSPANG00000014850	IGSF9	M20	M13
ENSPANG00000022213	SLAMF9	M9	M19
ENSPANG00000006583	ENSPANG00000006583	M1	M17
ENSPANG00000008335	ENSPANG00000008335	M23	M21
ENSPANG00000008350	IGSF8	M4	M1
ENSPANG00000013865	ATP1A2	M2	M3
ENSPANG00000005964	ATP1A4	M2	M3
ENSPANG00000005566	CASQ1	M2	M3
ENSPANG00000008809	PEA15	M8	M21
ENSPANG00000016333	DCAF8	M2	M3
ENSPANG00000010231	PEX19	M2	M3
ENSPANG00000005347	COPA	M13	M38
ENSPANG00000003878	NCSTN	M24	M1
ENSPANG00000004246	SLAMF6	M5	M4
ENSPANG00000024052	CD84	M5	M4
ENSPANG00000001377	ENSPANG00000001377	M28	M31
ENSPANG00000016675	CD48	M5	M4
ENSPANG00000005963	SLAMF7	M5	M4
ENSPANG00000001636	CD244	M5	M4
ENSPANG00000004958	ITLN1	M37	M20
ENSPANG00000016139	F11R	M12	M13
ENSPANG00000016140	TSTD1	M7	M1
ENSPANG00000016141	USF1	M28	M1
ENSPANG00000016142	ARHGAP30	M5	M4
ENSPANG00000005565	NECTIN4	M7	M13
ENSPANG00000009055	KLHDC9	M27	M1
ENSPANG00000014788	PFDN2	M13	M1
ENSPANG00000007595	NIT1	M6	M1
ENSPANG00000014077	DEDD	M7	M1
ENSPANG00000025934	USP21	M4	M1
ENSPANG00000007961	PPOX	M3	M1
ENSPANG00000000679	B4GALT3	M7	M1
ENSPANG00000000680	ADAMTS4	M23	M21
ENSPANG00000010416	NDUFS2	M33	M3
ENSPANG00000008808	FCER1G	M19	M4
ENSPANG00000009891	TOMM40L	M2	M3
ENSPANG00000014194	NR1I3	M17	M5
ENSPANG00000019966	PCP4L1	M18	M23
ENSPANG00000024007	MPZ	M25	M3
ENSPANG00000004525	SDHC	M33	M3
ENSPANG00000000423	CFAP126	M27	M26
ENSPANG00000000424	ENSPANG00000000424	M9	M5
ENSPANG00000011199	ENSPANG00000011199	M1	M33
ENSPANG00000009890	FCGR3A	M5	M4
ENSPANG00000028061	ENSPANG00000028061	M19	M19
ENSPANG00000005457	FCRLA	M9	M4
ENSPANG00000007960	ENSPANG00000007960	M3	M29
ENSPANG00000021910	ATF6	M1	M2
ENSPANG00000013118	OLFML2B	M16	M9
ENSPANG00000023226	ENSPANG00000023226	M20	M1
ENSPANG00000001321	UHMK1	M1	M2
ENSPANG00000001322	UAP1	M2	M20
ENSPANG00000011453	DDR2	M34	M10
ENSPANG00000026079	HSD17B7	M12	M5
ENSPANG00000015684	ENSPANG00000015684	M3	M7
ENSPANG00000014849	TRIM17	M4	M1
ENSPANG00000004478	TRIM11	M4	M1
ENSPANG00000021033	IBA57	M4	M1
ENSPANG00000020945	ENSPANG00000020945	M6	M1
ENSPANG00000017717	MRPL55	M3	M1
ENSPANG00000004523	ENSPANG00000004523	M7	M1
ENSPANG00000022550	ENSPANG00000022550	M7	M13
ENSPANG00000017951	SNAP47	M4	M1
ENSPANG00000013117	ENSPANG00000013117	M6	M1
ENSPANG00000012517	ENSPANG00000012517	M22	M2
ENSPANG00000007777	CDC42BPA	M1	M2
ENSPANG00000005934	COQ8A	M2	M3
ENSPANG00000015683	PSEN2	M14	M18
ENSPANG00000014076	ITPKB	M25	M27
ENSPANG00000011198	PARP1	M9	M4
ENSPANG00000007503	LIN9	M1	M6
ENSPANG00000026078	ACBD3	M1	M2
ENSPANG00000012291	ENSPANG00000012291	M19	M17
ENSPANG00000017716	SDE2	M19	M19
ENSPANG00000013395	ENSPANG00000013395	M4	M27
ENSPANG00000009888	TMEM63A	M5	M12
ENSPANG00000014172	EPHX1	M26	M18
ENSPANG00000024005	ENSPANG00000024005	M2	M28
ENSPANG00000007502	ENAH	M21	M10
ENSPANG00000006165	LBR	M19	M12
ENSPANG00000016366	CNIH3	M11	M1
ENSPANG00000012516	WDR26	M1	M2
ENSPANG00000005652	ENSPANG00000005652	M1	M2
ENSPANG00000012290	CNIH4	M20	M5
ENSPANG00000008349	NVL	M1	M2
ENSPANG00000021909	DEGS1	M42	M5
ENSPANG00000023520	ENSPANG00000023520	M32	M5
ENSPANG00000016820	TP53BP2	M15	M15
ENSPANG00000020944	CAPN2	M41	M42
ENSPANG00000005933	CAPN8	M35	M34
ENSPANG00000003306	SUSD4	M8	M1
ENSPANG00000016719	TLR5	M1	M38
ENSPANG00000009887	DISP1	M26	M39
ENSPANG00000013754	BROX	M1	M2
ENSPANG00000010415	ENSPANG00000010415	M14	M2
ENSPANG00000014171	MIA3	M24	M5
ENSPANG00000009886	TAF1A	M5	M22
ENSPANG00000017715	DUSP10	M2	M8
ENSPANG00000010481	HLX	M3	M1
ENSPANG00000004567	ENSPANG00000004567	M18	M29
ENSPANG00000007592	ENSPANG00000007592	M18	M23
ENSPANG00000017050	MTARC2	M17	M5
ENSPANG00000012289	MARK1	M31	M8
ENSPANG00000007776	RAB3GAP2	M1	M2
ENSPANG00000020678	IARS2	M1	M28
ENSPANG00000004476	EPRS1	M13	M7
ENSPANG00000019211	SLC30A10	M25	M5
ENSPANG00000014635	LYPLAL1	M17	M25
ENSPANG00000017620	TGFB2	M7	M32
ENSPANG00000016573	RRP15	M2	M6
ENSPANG00000012134	SPATA17	M27	M26
ENSPANG00000020943	GPATCH2	M1	M2
ENSPANG00000014193	ESRRG	M24	M8
ENSPANG00000016718	KCTD3	M12	M15
ENSPANG00000010636	KCNK2	M26	M35
ENSPANG00000007591	ENSPANG00000007591	M20	M4
ENSPANG00000002386	CENPF	M19	M12
ENSPANG00000003305	PTPN14	M21	M10
ENSPANG00000013753	SMYD2	M2	M37
ENSPANG00000017714	PROX1	M14	M8
ENSPANG00000016819	DTL	M10	M12
ENSPANG00000004475	INTS7	M1	M6
ENSPANG00000009885	LPGAT1	M1	M5
ENSPANG00000005932	NEK2	M31	M27
ENSPANG00000015346	SLC30A1	M1	M5
ENSPANG00000012288	TRAF5	M5	M4
ENSPANG00000026077	RCOR3	M2	M3
ENSPANG00000006200	ENSPANG00000006200	M3	M33
ENSPANG00000014604	KCNH1	M29	M16
ENSPANG00000001254	HHAT	M1	M27
ENSPANG00000001255	SERTAD4	M12	M10
ENSPANG00000027899	ENSPANG00000027899	M36	M9
ENSPANG00000020300	SYT14	M22	M16
ENSPANG00000011483	UTP25	M1	M5
ENSPANG00000011328	IRF6	M12	M13
ENSPANG00000000320	C1orf74	M7	M13
ENSPANG00000001376	TRAF3IP3	M28	M4
ENSPANG00000018823	HSD11B1	M42	M5
ENSPANG00000014322	G0S2	M2	M23
ENSPANG00000024004	LAMB3	M35	M13
ENSPANG00000016717	CAMK1G	M11	M7
ENSPANG00000014192	ENSPANG00000014192	M2	M37
ENSPANG00000014603	PLXNA2	M7	M13
ENSPANG00000018970	CD34	M34	M23
ENSPANG00000004555	MIR29B2	M15	M8
ENSPANG00000005105	MIR29C	M3	M1
ENSPANG00000018540	CD46	M1	M6
ENSPANG00000009661	CR1	M5	M4
ENSPANG00000014170	CR2	M9	M4
ENSPANG00000001375	ENSPANG00000001375	M12	M15
ENSPANG00000017949	C4BPA	M18	M5
ENSPANG00000011482	PFKFB2	M15	M8
ENSPANG00000015345	YOD1	M12	M15
ENSPANG00000015118	FCMR	M5	M4
ENSPANG00000014787	IL10	M9	M4
ENSPANG00000023519	MAPKAPK2	M2	M3
ENSPANG00000004522	DYRK3	M0	M39
ENSPANG00000012287	EIF2D	M0	M23
ENSPANG00000021350	RASSF5	M5	M4
ENSPANG00000011609	IKBKE	M10	M4
ENSPANG00000018738	SRGAP2	M29	M30
ENSPANG00000005173	ENSPANG00000005173	M10	M4
ENSPANG00000018822	RHEX	M18	M23
ENSPANG00000021349	RAB7B	M34	M9
ENSPANG00000011481	PM20D1	M40	M15
ENSPANG00000012286	SLC41A1	M33	M3
ENSPANG00000009660	RAB29	M17	M25
ENSPANG00000018969	NUCKS1	M3	M7
ENSPANG00000010608	SLC45A3	M35	M1
ENSPANG00000023518	ELK4	M1	M2
ENSPANG00000011607	MFSD4A	M7	M13
ENSPANG00000015343	CDK18	M23	M1
ENSPANG00000010607	KLHDC8A	M31	M27
ENSPANG00000018147	NUAK2	M12	M13
ENSPANG00000007127	TMCC2	M19	M19
ENSPANG00000014634	DSTYK	M1	M8
ENSPANG00000015342	RBBP5	M1	M2
ENSPANG00000023913	TMEM81	M11	M14
ENSPANG00000019892	CNTN2	M23	M21
ENSPANG00000007499	NFASC	M25	M21
ENSPANG00000011968	LRRN2	M4	M1
ENSPANG00000008555	MDM4	M5	M17
ENSPANG00000012285	PIK3C2B	M7	M11
ENSPANG00000018737	PPP1R15B	M10	M6
ENSPANG00000011480	PLEKHA6	M4	M1
ENSPANG00000020844	ETNK2	M22	M5
ENSPANG00000018736	SOX13	M7	M1
ENSPANG00000011479	ENSPANG00000011479	M21	M2
ENSPANG00000018009	ZBED6	M21	M3
ENSPANG00000010606	LAX1	M5	M4
ENSPANG00000012283	ATP2B4	M1	M10
ENSPANG00000007498	PRELP	M16	M9
ENSPANG00000007340	FMOD	M16	M9
ENSPANG00000018374	ENSPANG00000018374	M2	M31
ENSPANG00000010633	CHIT1	M19	M41
ENSPANG00000014786	CHI3L1	M23	M23
ENSPANG00000011451	ADORA1	M23	M21
ENSPANG00000012282	PPFIA4	M29	M30
ENSPANG00000007913	ENSPANG00000007913	M37	M20
ENSPANG00000019965	ENSPANG00000019965	M2	M3
ENSPANG00000014889	ADIPOR1	M2	M3
ENSPANG00000011197	KLHL12	M1	M11
ENSPANG00000017479	ENSPANG00000017479	M3	M7
ENSPANG00000016864	ENSPANG00000016864	M7	M8
ENSPANG00000014633	KDM5B	M12	M8
ENSPANG00000019528	SYT2	M2	M16
ENSPANG00000007497	PPP1R12B	M2	M10
ENSPANG00000007191	UBE2T	M10	M12
ENSPANG00000016204	LGR6	M16	M9
ENSPANG00000015835	PTPN7	M28	M4
ENSPANG00000006549	ARL8A	M8	M1
ENSPANG00000017272	GPR37L1	M23	M1
ENSPANG00000009054	ELF3	M35	M13
ENSPANG00000013414	RNPEP	M20	M1
ENSPANG00000021348	TIMM17A	M2	M3
ENSPANG00000011450	LMOD1	M36	M10
ENSPANG00000009053	SHISA4	M4	M1
ENSPANG00000026214	IPO9	M1	M11
ENSPANG00000005199	NAV1	M34	M23
ENSPANG00000024051	CSRP1	M36	M10
ENSPANG00000015274	PHLDA3	M16	M9
ENSPANG00000013150	LAD1	M12	M15
ENSPANG00000014888	TNNT2	M38	M39
ENSPANG00000018373	PKP1	M12	M13
ENSPANG00000005198	TMEM9	M13	M1
ENSPANG00000018968	KIF21B	M25	M32
ENSPANG00000016202	INAVA	M20	M20
ENSPANG00000001373	CAMSAP2	M1	M16
ENSPANG00000017384	DDX59	M2	M5
ENSPANG00000017385	KIF14	M19	M12
ENSPANG00000017386	ZNF281	M1	M2
ENSPANG00000015834	NR5A2	M14	M5
ENSPANG00000016201	PTPRC	M5	M4
ENSPANG00000015264	NEK7	M2	M10
ENSPANG00000025040	C1orf53	M3	M1
ENSPANG00000010604	DENND1B	M21	M3
ENSPANG00000006812	CRB1	M15	M8
ENSPANG00000012545	ZBTB41	M1	M2
ENSPANG00000018539	ASPM	M19	M12
ENSPANG00000021908	F13B	M0	M5
ENSPANG00000012544	CFH	M18	M5
ENSPANG00000006548	KCNT2	M39	M14
ENSPANG00000025436	ENSPANG00000025436	M2	M3
ENSPANG00000003571	CDC73	M1	M2
ENSPANG00000017876	B3GALT2	M8	M14
ENSPANG00000000340	ENSPANG00000000340	M3	M28
ENSPANG00000000341	RO60	M1	M2
ENSPANG00000021345	UCHL5	M21	M6
ENSPANG00000019527	RGS2	M19	M10
ENSPANG00000001372	RGS13	M9	M4
ENSPANG00000016200	RGS1	M9	M4
ENSPANG00000012828	RGS18	M19	M19
ENSPANG00000016771	BRINP3	M8	M7
ENSPANG00000017270	ENSPANG00000017270	M9	M3
ENSPANG00000005100	ENSPANG00000005100	M9	M5
ENSPANG00000021907	PLA2G4A	M7	M10
ENSPANG00000005485	PTGS2	M7	M10
ENSPANG00000004871	ODR4	M31	M5
ENSPANG00000007477	TPR	M5	M2
ENSPANG00000001047	HMCN1	M16	M9
ENSPANG00000016770	IVNS1ABP	M21	M42
ENSPANG00000005099	SWT1	M32	M24
ENSPANG00000020890	TRMT1L	M1	M6
ENSPANG00000005962	RNF2	M22	M22
ENSPANG00000024049	NIBAN1	M36	M10
ENSPANG00000023012	EDEM3	M24	M2
ENSPANG00000018536	C1orf21	M2	M3
ENSPANG00000012827	TSEN15	M22	M6
ENSPANG00000016199	COLGALT2	M38	M18
ENSPANG00000009152	RGL1	M1	M2
ENSPANG00000005961	ENSPANG00000005961	M10	M4
ENSPANG00000025277	NCF2	M19	M19
ENSPANG00000004520	SMG7	M1	M2
ENSPANG00000011948	NMNAT2	M29	M14
ENSPANG00000004870	LAMC2	M41	M11
ENSPANG00000018535	LAMC1	M18	M10
ENSPANG00000005161	ENSPANG00000005161	M3	M1
ENSPANG00000012826	DHX9	M10	M17
ENSPANG00000004519	NPL	M17	M25
ENSPANG00000004518	RGS16	M0	M0
ENSPANG00000016769	RNASEL	M5	M4
ENSPANG00000015340	GLUL	M0	M21
ENSPANG00000008917	CACNA1E	M39	M16
ENSPANG00000026360	IER5	M2	M1
ENSPANG00000009258	MR1	M18	M23
ENSPANG00000004517	STX6	M1	M13
ENSPANG00000017312	KIAA1614	M31	M32
ENSPANG00000021906	XPR1	M1	M6
ENSPANG00000008916	ACBD6	M3	M25
ENSPANG00000007125	QSOX1	M12	M15
ENSPANG00000010288	CEP350	M1	M2
ENSPANG00000010531	TOR1AIP1	M21	M2
ENSPANG00000011377	TOR1AIP2	M12	M5
ENSPANG00000016558	FAM163A	M31	M27
ENSPANG00000027601	ENSPANG00000027601	M27	M7
ENSPANG00000021218	TDRD5	M22	M22
ENSPANG00000010748	AXDND1	M26	M26
ENSPANG00000022548	SOAT1	M26	M35
ENSPANG00000015263	ABL2	M1	M2
ENSPANG00000005484	TOR3A	M26	M34
ENSPANG00000013234	FAM20B	M1	M10
ENSPANG00000001107	RALGPS2	M1	M2
ENSPANG00000017311	ANGPTL1	M18	M10
ENSPANG00000028262	ENSPANG00000028262	M38	M39
ENSPANG00000026390	RASAL2	M1	M8
ENSPANG00000005960	CCDC190	M41	M1
ENSPANG00000015543	RGS4	M11	M14
ENSPANG00000006547	RGS5	M16	M10
ENSPANG00000015339	NUF2	M10	M12
ENSPANG00000012912	PBX1	M1	M10
ENSPANG00000008915	LMX1A	M18	M27
ENSPANG00000008314	RXRG	M31	M27
ENSPANG00000021905	MGST3	M20	M20
ENSPANG00000014967	Y_RNA	M17	M5
ENSPANG00000010286	ENSPANG00000010286	M22	M5
ENSPANG00000016507	UCK2	M20	M12
ENSPANG00000000749	ENSPANG00000000749	M2	M3
ENSPANG00000012825	FAM78B	M2	M3
ENSPANG00000013790	POGK	M1	M15
ENSPANG00000010530	TADA1	M1	M11
ENSPANG00000002248	ILDR2	M31	M8
ENSPANG00000000175	DUSP27	M2	M3
ENSPANG00000006362	POU2F1	M1	M2
ENSPANG00000015050	CD247	M28	M31
ENSPANG00000026359	CREG1	M19	M5
ENSPANG00000022547	RCSD1	M2	M31
ENSPANG00000018323	ENSPANG00000018323	M5	M4
ENSPANG00000010285	ADCY10	M32	M5
ENSPANG00000006546	DCAF6	M2	M3
ENSPANG00000015261	GPR161	M16	M10
ENSPANG00000026389	TIPRL	M2	M6
ENSPANG00000008888	SFT2D2	M12	M15
ENSPANG00000021432	TBX19	M0	M0
ENSPANG00000005959	ENSPANG00000005959	M9	M4
ENSPANG00000019710	DPT	M18	M23
ENSPANG00000005097	ATP1B1	M8	M42
ENSPANG00000017310	NME7	M8	M24
ENSPANG00000009151	BLZF1	M21	M6
ENSPANG00000008887	CCDC181	M15	M8
ENSPANG00000006361	SLC19A2	M1	M2
ENSPANG00000019750	F5	M25	M5
ENSPANG00000011947	SELP	M19	M19
ENSPANG00000020257	SELL	M5	M4
ENSPANG00000007869	SELE	M19	M4
ENSPANG00000000141	METTL18	M3	M5
ENSPANG00000005096	C1orf112	M10	M12
ENSPANG00000011375	SCYL3	M1	M2
ENSPANG00000004955	KIFAP3	M8	M14
ENSPANG00000003299	ENSPANG00000003299	M3	M1
ENSPANG00000007228	GORAB	M14	M38
ENSPANG00000008313	PRRX1	M2	M3
ENSPANG00000009150	FMO3	M18	M5
ENSPANG00000011374	FMO1	M17	M25
ENSPANG00000027410	ENSPANG00000027410	M32	M24
ENSPANG00000012911	MYOC	M7	M3
ENSPANG00000006339	ENSPANG00000006339	M9	M33
ENSPANG00000022546	VAMP4	M8	M22
ENSPANG00000019110	ENSPANG00000019110	M3	M1
ENSPANG00000013789	EEF1AKNMT	M19	M11
ENSPANG00000017309	ENSPANG00000017309	M29	M16
ENSPANG00000011398	PIGC	M5	M4
ENSPANG00000005483	SUCO	M1	M6
ENSPANG00000015049	FASLG	M9	M4
ENSPANG00000018894	ENSPANG00000018894	M9	M4
ENSPANG00000017269	TNFSF4	M28	M31
ENSPANG00000026213	ENSPANG00000026213	M10	M0
ENSPANG00000006360	PRDX6	M20	M15
ENSPANG00000010283	ENSPANG00000010283	M22	M16
ENSPANG00000008914	KLHL20	M1	M2
ENSPANG00000017171	ENSPANG00000017171	M10	M12
ENSPANG00000009522	ENSPANG00000009522	M10	M12
ENSPANG00000016074	DARS2	M1	M6
ENSPANG00000012849	ENSPANG00000012849	M5	M17
ENSPANG00000000574	SNORD79	M5	M17
ENSPANG00000004128	SNORD24	M19	M4
ENSPANG00000002385	ZBTB37	M1	M2
ENSPANG00000004954	SERPINC1	M0	M5
ENSPANG00000008886	RC3H1	M1	M16
ENSPANG00000010188	ENSPANG00000010188	M38	M4
ENSPANG00000020058	ENSPANG00000020058	M43	M16
ENSPANG00000006338	RABGAP1L	M5	M2
ENSPANG00000009149	ENSPANG00000009149	M2	M28
ENSPANG00000025213	MRPS14	M30	M3
ENSPANG00000005095	TNN	M36	M13
ENSPANG00000014835	KIAA0040	M5	M4
ENSPANG00000010282	TNR	M13	M21
ENSPANG00000015165	COP1	M5	M6
ENSPANG00000015048	ASTN1	M8	M14
ENSPANG00000028635	ENSPANG00000028635	M25	M32
ENSPANG00000014999	BRINP2	M11	M14
ENSPANG00000017268	SEC16B	M7	M5
ENSPANG00000024990	PGBD2	M1	M11
ENSPANG00000020298	ZNF692	M6	M1
ENSPANG00000014870	ZNF672	M4	M1
ENSPANG00000004751	SH3BP5L	M6	M1
ENSPANG00000005481	TRIM58	M19	M19
ENSPANG00000017448	GCSAML	M8	M26
ENSPANG00000013614	NLRP3	M19	M19
ENSPANG00000011292	ENSPANG00000011292	M4	M1
ENSPANG00000001151	ZNF496	M2	M1
ENSPANG00000001152	ZNF124	M5	M4
ENSPANG00000016073	ENSPANG00000016073	M28	M17
ENSPANG00000009147	ZNF669	M1	M17
ENSPANG00000008312	ZNF670	M17	M5
ENSPANG00000018506	ENSPANG00000018506	M10	M12
ENSPANG00000005956	AHCTF1	M1	M2
ENSPANG00000008136	SCCPDH	M2	M5
ENSPANG00000025211	CNST	M1	M2
ENSPANG00000024989	TFB2M	M17	M5
ENSPANG00000005527	SMYD3	M8	M7
ENSPANG00000009793	KIF26B	M35	M1
ENSPANG00000026471	EFCAB2	M2	M3
ENSPANG00000011643	HNRNPU	M10	M17
ENSPANG00000002384	COX20	M33	M39
ENSPANG00000012978	DESI2	M21	M2
ENSPANG00000006358	ADSS2	M24	M6
ENSPANG00000021934	ZBTB18	M29	M30
ENSPANG00000010019	AKT3	M1	M2
ENSPANG00000010168	SDCCAG8	M0	M40
ENSPANG00000022781	CEP170	M1	M2
ENSPANG00000005955	PLD5	M25	M1
ENSPANG00000013613	ENSPANG00000013613	M8	M10
ENSPANG00000005526	EXO1	M10	M12
ENSPANG00000019889	OPN3	M11	M14
ENSPANG00000025414	KMO	M17	M5
ENSPANG00000025415	FH	M33	M5
ENSPANG00000009367	RGS7	M8	M14
ENSPANG00000017215	FMN2	M8	M14
ENSPANG00000022406	ENSPANG00000022406	M2	M3
ENSPANG00000024680	RYR2	M38	M39
ENSPANG00000009146	MTR	M2	M3
ENSPANG00000019888	ACTN2	M2	M3
ENSPANG00000020212	HEATR1	M22	M22
ENSPANG00000008422	LGALS8	M1	M5
ENSPANG00000009366	EDARADD	M1	M2
ENSPANG00000018966	ERO1B	M14	M18
ENSPANG00000006336	GPR137B	M17	M25
ENSPANG00000010412	NID1	M18	M10
ENSPANG00000016715	LYST	M1	M17
ENSPANG00000015791	GNG4	M8	M26
ENSPANG00000015279	B3GALNT2	M2	M3
ENSPANG00000021031	ENSPANG00000021031	M2	M28
ENSPANG00000019749	GGPS1	M2	M5
ENSPANG00000013611	ARID4B	M1	M2
ENSPANG00000028255	ENSPANG00000028255	M1	M17
ENSPANG00000010411	RBM34	M3	M5
ENSPANG00000016861	ENSPANG00000016861	M9	M34
ENSPANG00000019525	IRF2BP2	M2	M11
ENSPANG00000021933	TARBP1	M1	M17
ENSPANG00000007339	COA6	M30	M28
ENSPANG00000014847	SLC35F3	M29	M30
ENSPANG00000024047	KCNK1	M29	M30
ENSPANG00000013610	MAP3K21	M22	M22
ENSPANG00000016860	PCNX2	M11	M16
ENSPANG00000009145	NTPCR	M2	M3
ENSPANG00000024427	SIPA1L2	M38	M39
ENSPANG00000028290	ENSPANG00000028290	M2	M8
ENSPANG00000006042	DISC1	M15	M8
ENSPANG00000008379	TSNAX	M1	M2
ENSPANG00000017983	EGLN1	M2	M3
ENSPANG00000017798	SPRTN	M22	M22
ENSPANG00000021580	EXOC8	M1	M11
ENSPANG00000019748	GNPAT	M2	M3
ENSPANG00000010691	C1orf131	M10	M12
ENSPANG00000009144	FAM89A	M23	M0
ENSPANG00000015278	ARV1	M8	M10
ENSPANG00000021030	TTC13	M5	M8
ENSPANG00000018734	C1orf198	M32	M29
ENSPANG00000019210	CAPN9	M35	M34
ENSPANG00000019886	AGT	M3	M7
ENSPANG00000009759	COG2	M3	M35
ENSPANG00000014846	GALNT2	M21	M11
ENSPANG00000002245	URB2	M1	M11
ENSPANG00000006215	TAF5L	M1	M11
ENSPANG00000018733	ABCB10	M19	M19
ENSPANG00000019885	NUP133	M1	M6
ENSPANG00000005524	ACTA1	M2	M3
ENSPANG00000010018	CCSAP	M15	M8
ENSPANG00000017070	ENSPANG00000017070	M3	M29
ENSPANG00000021029	ENSPANG00000021029	M2	M0
ENSPANG00000002244	RHOU	M32	M29
ENSPANG00000016829	ROBO2	M31	M16
ENSPANG00000013370	ROBO1	M1	M36
ENSPANG00000012561	GBE1	M18	M5
ENSPANG00000022293	ENSPANG00000022293	M3	M1
ENSPANG00000006775	CADM2	M39	M8
ENSPANG00000013978	ENSPANG00000013978	M28	M4
ENSPANG00000001270	CHMP2B	M12	M15
ENSPANG00000012560	ENSPANG00000012560	M1	M2
ENSPANG00000017486	ZNF654	M12	M15
ENSPANG00000024996	C3orf38	M1	M6
ENSPANG00000025220	EPHA3	M15	M8
ENSPANG00000008520	ENSPANG00000008520	M3	M24
ENSPANG00000008519	PROS1	M1	M5
ENSPANG00000018309	ARL13B	M1	M8
ENSPANG00000010960	ENSPANG00000010960	M43	M7
ENSPANG00000014749	NSUN3	M9	M6
ENSPANG00000020105	ENSPANG00000020105	M17	M5
ENSPANG00000016810	ENSPANG00000016810	M2	M3
ENSPANG00000007238	ARL6	M15	M8
ENSPANG00000019144	CRYBG3	M12	M2
ENSPANG00000009187	RIOX2	M1	M2
ENSPANG00000006773	CLDND1	M32	M21
ENSPANG00000002091	CPOX	M19	M19
ENSPANG00000014748	ST3GAL6	M2	M3
ENSPANG00000008518	DCBLD2	M22	M22
ENSPANG00000028694	ENSPANG00000028694	M23	M21
ENSPANG00000025905	COL8A1	M7	M10
ENSPANG00000026226	FILIP1L	M2	M10
ENSPANG00000019980	CMSS1	M0	M3
ENSPANG00000012557	TBC1D23	M1	M6
ENSPANG00000021638	NIT2	M17	M25
ENSPANG00000025904	TOMM70	M21	M5
ENSPANG00000020995	ENSPANG00000020995	M31	M8
ENSPANG00000014747	TMEM45A	M42	M36
ENSPANG00000019979	ENSPANG00000019979	M12	M21
ENSPANG00000005129	TFG	M0	M0
ENSPANG00000002090	ENSPANG00000002090	M34	M32
ENSPANG00000009916	ABI3BP	M34	M32
ENSPANG00000017183	IMPG2	M15	M8
ENSPANG00000005243	SENP7	M1	M2
ENSPANG00000011784	ENSPANG00000011784	M2	M5
ENSPANG00000021636	ZBTB11	M1	M2
ENSPANG00000021719	ENSPANG00000021719	M3	M0
ENSPANG00000000403	CEP97	M1	M2
ENSPANG00000025575	NXPE3	M32	M21
ENSPANG00000006771	NFKBIZ	M42	M36
ENSPANG00000009915	ALCAM	M1	M0
ENSPANG00000007141	CBLB	M5	M2
ENSPANG00000018335	BBX	M22	M22
ENSPANG00000020528	CD47	M10	M12
ENSPANG00000002089	IFT57	M8	M14
ENSPANG00000007140	CIP2A	M10	M12
ENSPANG00000023055	DZIP3	M15	M8
ENSPANG00000018974	TRAT1	M28	M4
ENSPANG00000016517	ENSPANG00000016517	M4	M1
ENSPANG00000008394	NECTIN3	M24	M22
ENSPANG00000026404	PHLDB2	M38	M10
ENSPANG00000018917	ABHD10	M8	M5
ENSPANG00000016218	TAGLN3	M8	M7
ENSPANG00000015936	TMPRSS7	M27	M26
ENSPANG00000009093	ENSPANG00000009093	M24	M20
ENSPANG00000024242	CD200	M8	M7
ENSPANG00000019977	BTLA	M5	M4
ENSPANG00000009979	ATG3	M9	M5
ENSPANG00000002088	SLC35A5	M1	M6
ENSPANG00000025633	CCDC80	M18	M23
ENSPANG00000002086	ENSPANG00000002086	M5	M4
ENSPANG00000007139	GTPBP8	M2	M5
ENSPANG00000006295	NEPRO	M1	M6
ENSPANG00000016377	BOC	M7	M13
ENSPANG00000003738	CFAP44	M27	M26
ENSPANG00000024556	ENSPANG00000024556	M1	M2
ENSPANG00000007697	SIDT1	M29	M4
ENSPANG00000019193	USF3	M21	M3
ENSPANG00000019194	ATP6V1A	M1	M8
ENSPANG00000023889	GRAMD1C	M14	M5
ENSPANG00000008490	ZDHHC23	M14	M18
ENSPANG00000009818	CCDC191	M3	M8
ENSPANG00000006514	QTRT2	M0	M6
ENSPANG00000005385	TIGIT	M9	M4
ENSPANG00000015245	ENSPANG00000015245	M32	M24
ENSPANG00000015935	ZBTB20	M1	M3
ENSPANG00000023888	GAP43	M13	M7
ENSPANG00000021443	LSAMP	M13	M21
ENSPANG00000016255	IGSF11	M32	M8
ENSPANG00000020310	B4GALT4	M0	M20
ENSPANG00000005670	ARHGAP31	M34	M11
ENSPANG00000007990	TMEM39A	M14	M18
ENSPANG00000020852	POGLUT1	M1	M17
ENSPANG00000013329	ENSPANG00000013329	M3	M7
ENSPANG00000016254	CD80	M5	M4
ENSPANG00000012444	ADPRH	M7	M13
ENSPANG00000005384	PLA1A	M24	M5
ENSPANG00000007989	POPDC2	M38	M10
ENSPANG00000013328	COX17	M2	M1
ENSPANG00000009687	ENSPANG00000009687	M27	M26
ENSPANG00000004760	NR1I2	M37	M20
ENSPANG00000006079	GSK3B	M1	M2
ENSPANG00000023829	LRRC58	M1	M2
ENSPANG00000011991	FSTL1	M34	M10
ENSPANG00000017762	NDUFB4	M30	M1
ENSPANG00000022365	HGD	M17	M5
ENSPANG00000001339	RABL3	M1	M6
ENSPANG00000007012	GTF2E1	M1	M2
ENSPANG00000025526	ENSPANG00000025526	M9	M4
ENSPANG00000005242	STXBP5L	M39	M16
ENSPANG00000000759	POLQ	M10	M12
ENSPANG00000007786	HCLS1	M5	M4
ENSPANG00000019976	GOLGB1	M1	M8
ENSPANG00000008985	IQCB1	M5	M6
ENSPANG00000009685	EAF2	M9	M4
ENSPANG00000005241	SLC15A2	M8	M8
ENSPANG00000019725	CD86	M9	M4
ENSPANG00000019728	CASR	M14	M18
ENSPANG00000022047	CSTA	M12	M15
ENSPANG00000007394	CCDC58	M2	M5
ENSPANG00000019143	FAM162A	M33	M3
ENSPANG00000015873	WDR5B	M1	M2
ENSPANG00000023614	KPNA1	M21	M3
ENSPANG00000022289	PARP9	M5	M6
ENSPANG00000023613	DTX3L	M5	M2
ENSPANG00000022333	PARP15	M9	M4
ENSPANG00000000522	PARP14	M5	M4
ENSPANG00000000523	HSPBAP1	M9	M19
ENSPANG00000007785	SLC49A4	M2	M3
ENSPANG00000019864	PDIA5	M35	M34
ENSPANG00000007784	SEC22A	M1	M6
ENSPANG00000018914	ADCY5	M16	M9
ENSPANG00000026370	HACD2	M34	M36
ENSPANG00000023054	MYLK	M36	M10
ENSPANG00000015226	CCDC14	M1	M6
ENSPANG00000006705	KALRN	M11	M3
ENSPANG00000019863	UMPS	M10	M12
ENSPANG00000018467	ITGB5	M25	M9
ENSPANG00000007695	MUC13	M37	M20
ENSPANG00000006172	HEG1	M1	M2
ENSPANG00000007653	SLC12A8	M14	M18
ENSPANG00000004284	ZNF148	M1	M2
ENSPANG00000017631	SNX4	M1	M5
ENSPANG00000018912	OSBPL11	M21	M6
ENSPANG00000018420	ROPN1	M2	M3
ENSPANG00000021689	SLC41A3	M2	M3
ENSPANG00000021688	ALDH1L1	M18	M23
ENSPANG00000026096	KLF15	M4	M18
ENSPANG00000000433	ZXDC	M1	M11
ENSPANG00000000735	TXNRD3	M22	M22
ENSPANG00000021078	CHCHD6	M4	M1
ENSPANG00000009644	PLXNA1	M4	M1
ENSPANG00000006880	WNT7A	M13	M1
ENSPANG00000007694	FBLN2	M18	M23
ENSPANG00000024163	HDAC11	M23	M1
ENSPANG00000006878	NUP210	M5	M4
ENSPANG00000006877	IQSEC1	M11	M1
ENSPANG00000007693	ENSPANG00000007693	M3	M1
ENSPANG00000018464	CAND2	M2	M3
ENSPANG00000016633	ENSPANG00000016633	M3	M1
ENSPANG00000008568	ENSPANG00000008568	M2	M3
ENSPANG00000021307	MKRN2	M1	M11
ENSPANG00000008481	MKRN2OS	M7	M13
ENSPANG00000013415	TSEN2	M1	M17
ENSPANG00000016461	PPARG	M18	M23
ENSPANG00000024762	SYN2	M11	M1
ENSPANG00000001070	TIMP4	M18	M23
ENSPANG00000001071	ENSPANG00000001071	M3	M5
ENSPANG00000025444	TAMM41	M10	M6
ENSPANG00000024761	VGLL4	M16	M1
ENSPANG00000019142	ATG7	M13	M1
ENSPANG00000009643	SLC6A1	M13	M29
ENSPANG00000009913	SLC6A11	M23	M7
ENSPANG00000012883	ATP2B2	M29	M30
ENSPANG00000008626	ENSPANG00000008626	M2	M11
ENSPANG00000021438	IRAK2	M5	M4
ENSPANG00000026095	ENSPANG00000026095	M19	M17
ENSPANG00000014743	EMC3	M2	M3
ENSPANG00000008199	PRRT3	M4	M1
ENSPANG00000017846	CRELD1	M4	M1
ENSPANG00000015085	IL17RC	M7	M9
ENSPANG00000004249	IL17RE	M7	M13
ENSPANG00000023052	CIDEC	M18	M23
ENSPANG00000023885	RPUSD3	M4	M1
ENSPANG00000005978	ENSPANG00000005978	M6	M1
ENSPANG00000019859	ARPC4	M10	M4
ENSPANG00000021587	TADA3	M6	M1
ENSPANG00000000429	CAMK1	M26	M1
ENSPANG00000018759	OGG1	M6	M1
ENSPANG00000006489	BRPF1	M5	M11
ENSPANG00000004587	CPNE9	M13	M14
ENSPANG00000023051	MTMR14	M2	M4
ENSPANG00000004586	ENSPANG00000004586	M13	M7
ENSPANG00000009768	ENSPANG00000009768	M3	M9
ENSPANG00000005213	SETD5	M1	M11
ENSPANG00000027673	ENSPANG00000027673	M1	M2
ENSPANG00000016253	THUMPD3	M2	M6
ENSPANG00000008856	SRGAP3	M11	M8
ENSPANG00000008855	RAD18	M1	M6
ENSPANG00000005977	OXTR	M3	M23
ENSPANG00000009185	SSUH2	M26	M22
ENSPANG00000001206	LMCD1	M2	M3
ENSPANG00000005212	GRM7	M13	M14
ENSPANG00000016993	EDEM1	M5	M31
ENSPANG00000009815	ARL8B	M1	M6
ENSPANG00000008563	BHLHE40	M7	M13
ENSPANG00000011352	ENSPANG00000011352	M20	M20
ENSPANG00000016086	ITPR1	M29	M16
ENSPANG00000023714	SUMF1	M24	M13
ENSPANG00000005127	SETMAR	M1	M17
ENSPANG00000007804	LRRN1	M39	M16
ENSPANG00000007745	CRBN	M2	M3
ENSPANG00000025944	TRNT1	M1	M6
ENSPANG00000011489	IL5RA	M27	M26
ENSPANG00000011250	CNTN4	M15	M8
ENSPANG00000010252	CNTN6	M29	M30
ENSPANG00000007743	CHL1	M8	M36
ENSPANG00000011424	CNTN3	M4	M14
ENSPANG00000011423	PDZRN3	M36	M9
ENSPANG00000004247	PPP4R2	M17	M5
ENSPANG00000023883	GXYLT2	M34	M23
ENSPANG00000002881	SHQ1	M5	M22
ENSPANG00000007988	RYBP	M1	M6
ENSPANG00000024441	ENSPANG00000024441	M2	M3
ENSPANG00000009084	FOXP1	M1	M10
ENSPANG00000011565	MITF	M25	M3
ENSPANG00000022151	FRMD4B	M15	M8
ENSPANG00000006554	ENSPANG00000006554	M2	M3
ENSPANG00000021492	UBA3	M15	M6
ENSPANG00000014204	TMF1	M1	M2
ENSPANG00000012769	EOGT	M38	M10
ENSPANG00000009680	ENSPANG00000009680	M3	M1
ENSPANG00000019945	SUCLG2	M24	M5
ENSPANG00000024439	KBTBD8	M5	M4
ENSPANG00000014202	LRIG1	M4	M10
ENSPANG00000015066	SLC25A26	M2	M3
ENSPANG00000024536	MAGI1	M1	M11
ENSPANG00000006402	ADAMTS9	M18	M10
ENSPANG00000022790	PRICKLE2	M1	M10
ENSPANG00000014295	PSMD6	M2	M5
ENSPANG00000008978	ATXN7	M1	M2
ENSPANG00000009531	THOC7	M2	M28
ENSPANG00000021872	SYNPR	M39	M14
ENSPANG00000015659	ENSPANG00000015659	M8	M14
ENSPANG00000020596	C3orf14	M8	M14
ENSPANG00000005383	PTPRG	M1	M2
ENSPANG00000007546	ENSPANG00000007546	M6	M9
ENSPANG00000018461	FHIT	M13	M7
ENSPANG00000015061	C3orf67	M22	M40
ENSPANG00000020595	FAM107A	M4	M1
ENSPANG00000005667	ACOX2	M18	M5
ENSPANG00000026401	ENSPANG00000026401	M8	M14
ENSPANG00000019216	PDHB	M33	M28
ENSPANG00000001127	PXK	M3	M24
ENSPANG00000022948	HTD2	M2	M6
ENSPANG00000006374	RPP14	M21	M2
ENSPANG00000015059	ABHD6	M32	M29
ENSPANG00000008562	DNASE1L3	M9	M4
ENSPANG00000018826	FLNB	M24	M11
ENSPANG00000006014	SLMAP	M2	M10
ENSPANG00000012146	DENND6A	M1	M2
ENSPANG00000006704	ARF4	M1	M38
ENSPANG00000007324	PDE12	M1	M6
ENSPANG00000004933	ENSPANG00000004933	M27	M26
ENSPANG00000013369	ENSPANG00000013369	M27	M26
ENSPANG00000026400	APPL1	M1	M2
ENSPANG00000023827	HESX1	M3	M29
ENSPANG00000024381	IL17RD	M1	M10
ENSPANG00000001100	ARHGEF3	M1	M13
ENSPANG00000025808	TASOR	M1	M6
ENSPANG00000016870	CCDC66	M5	M24
ENSPANG00000016991	ERC2	M13	M14
ENSPANG00000024955	WNT5A	M1	M15
ENSPANG00000014090	CACNA2D3	M43	M16
ENSPANG00000017722	ACTR8	M1	M2
ENSPANG00000015130	IL17RB	M4	M29
ENSPANG00000000438	CHDH	M25	M18
ENSPANG00000016341	CACNA1D	M22	M1
ENSPANG00000011562	DCP1A	M1	M2
ENSPANG00000011911	TKT	M7	M13
ENSPANG00000024530	PRKCD	M10	M4
ENSPANG00000020233	ENSPANG00000020233	M14	M18
ENSPANG00000021921	SFMBT1	M1	M2
ENSPANG00000024526	ENSPANG00000024526	M2	M3
ENSPANG00000020230	ITIH4	M14	M5
ENSPANG00000024525	ITIH3	M0	M5
ENSPANG00000019188	ITIH1	M0	M5
ENSPANG00000018459	NEK4	M32	M29
ENSPANG00000020229	SPCS1	M17	M5
ENSPANG00000002879	GLT8D1	M0	M0
ENSPANG00000016579	GNL3	M2	M6
ENSPANG00000001109	ENSPANG00000001109	M5	M17
ENSPANG00000015127	PBRM1	M1	M2
ENSPANG00000016306	SMIM4	M3	M1
ENSPANG00000020993	ENSPANG00000020993	M12	M9
ENSPANG00000017243	STAB1	M9	M33
ENSPANG00000026093	NISCH	M4	M1
ENSPANG00000021920	ENSPANG00000021920	M33	M3
ENSPANG00000006629	SEMA3G	M18	M23
ENSPANG00000013327	PHF7	M18	M22
ENSPANG00000011415	BAP1	M11	M1
ENSPANG00000004618	DNAH1	M27	M26
ENSPANG00000006914	GLYCTK	M18	M23
ENSPANG00000023713	WDR82	M1	M2
ENSPANG00000020526	PPM1M	M9	M4
ENSPANG00000010295	ENSPANG00000010295	M2	M3
ENSPANG00000022148	ALAS1	M38	M35
ENSPANG00000016905	POC1A	M20	M12
ENSPANG00000018303	DUSP7	M11	M14
ENSPANG00000005234	ENSPANG00000005234	M28	M9
ENSPANG00000005723	ENSPANG00000005723	M17	M25
ENSPANG00000008142	ABHD14B	M35	M1
ENSPANG00000026222	PCBP4	M31	M27
ENSPANG00000000752	PARP3	M7	M9
ENSPANG00000021490	RRP9	M6	M1
ENSPANG00000013161	TEX264	M6	M1
ENSPANG00000000857	RAD54L2	M1	M11
ENSPANG00000016370	ENSPANG00000016370	M7	M1
ENSPANG00000024090	MANF	M3	M34
ENSPANG00000019042	DOCK3	M11	M16
ENSPANG00000005634	MAPKAPK3	M2	M3
ENSPANG00000001038	CISH	M35	M13
ENSPANG00000007436	HEMK1	M10	M1
ENSPANG00000006698	ENSPANG00000006698	M11	M1
ENSPANG00000007578	CACNA2D2	M8	M1
ENSPANG00000026398	TMEM115	M7	M1
ENSPANG00000008258	CYB561D2	M20	M1
ENSPANG00000009525	NPRL2	M3	M1
ENSPANG00000012439	ZMYND10	M27	M26
ENSPANG00000016900	RASSF1	M28	M4
ENSPANG00000006145	TUSC2	M4	M1
ENSPANG00000000779	HYAL2	M16	M1
ENSPANG00000012878	HYAL1	M2	M18
ENSPANG00000007802	ENSPANG00000007802	M6	M1
ENSPANG00000019037	HYAL3	M19	M1
ENSPANG00000009082	ENSPANG00000009082	M2	M1
ENSPANG00000015980	SEMA3B	M16	M9
ENSPANG00000023235	GNAI2	M4	M1
ENSPANG00000017660	ENSPANG00000017660	M2	M3
ENSPANG00000014197	SLC38A3	M15	M27
ENSPANG00000012481	SEMA3F	M7	M13
ENSPANG00000018507	RBM5	M5	M1
ENSPANG00000012436	RBM6	M3	M0
ENSPANG00000012435	MON1A	M6	M1
ENSPANG00000011245	MST1R	M20	M1
ENSPANG00000022786	CAMKV	M11	M1
ENSPANG00000022481	TRAIP	M10	M12
ENSPANG00000020175	UBA7	M9	M1
ENSPANG00000018298	INKA1	M6	M1
ENSPANG00000009897	IP6K1	M11	M1
ENSPANG00000000876	RNF123	M2	M1
ENSPANG00000006142	GMPPB	M20	M1
ENSPANG00000007509	MST1	M16	M1
ENSPANG00000000282	APEH	M2	M1
ENSPANG00000010033	BSN	M11	M1
ENSPANG00000026221	DAG1	M21	M3
ENSPANG00000019720	ENSPANG00000019720	M4	M1
ENSPANG00000015012	AMT	M16	M1
ENSPANG00000018886	TCTA	M7	M1
ENSPANG00000019537	ENSPANG00000019537	M3	M4
ENSPANG00000019009	USP4	M1	M11
ENSPANG00000024952	C3orf62	M4	M7
ENSPANG00000010030	CCDC36	M18	M22
ENSPANG00000022042	KLHDC8B	M18	M23
ENSPANG00000006140	CCDC71	M6	M1
ENSPANG00000016084	LAMB2	M16	M9
ENSPANG00000008390	USP19	M7	M1
ENSPANG00000016987	QARS1	M20	M12
ENSPANG00000015576	ENSPANG00000015576	M5	M11
ENSPANG00000007209	IMPDH2	M14	M34
ENSPANG00000009002	NDUFAF3	M6	M1
ENSPANG00000007062	DALRD3	M0	M1
ENSPANG00000015575	WDR6	M4	M1
ENSPANG00000022971	P4HTM	M4	M1
ENSPANG00000016339	ARIH2	M2	M3
ENSPANG00000003132	SLC25A20	M2	M5
ENSPANG00000012986	PRKAR2A	M21	M3
ENSPANG00000015976	IP6K2	M13	M1
ENSPANG00000018329	NCKIPSD	M11	M1
ENSPANG00000013159	CELSR3	M4	M1
ENSPANG00000020587	SLC26A6	M6	M1
ENSPANG00000015008	UQCRC1	M30	M1
ENSPANG00000015975	COL7A1	M7	M13
ENSPANG00000025623	PFKFB4	M14	M18
ENSPANG00000015974	SHISA5	M7	M1
ENSPANG00000011781	ENSPANG00000011781	M6	M1
ENSPANG00000021869	ATRIP	M7	M13
ENSPANG00000014293	ENSPANG00000014293	M20	M1
ENSPANG00000017538	PLXNB1	M7	M13
ENSPANG00000014292	NME6	M2	M11
ENSPANG00000014733	CAMP	M19	M19
ENSPANG00000013403	CDC25A	M1	M12
ENSPANG00000005974	ENSPANG00000005974	M2	M3
ENSPANG00000014291	DHX30	M4	M1
ENSPANG00000003620	ENSPANG00000003620	M1	M27
ENSPANG00000028082	ENSPANG00000028082	M31	M0
ENSPANG00000008561	SMARCC1	M1	M2
ENSPANG00000014731	CSPG5	M13	M7
ENSPANG00000022729	ELP6	M20	M1
ENSPANG00000006873	SCAP	M26	M1
ENSPANG00000021916	PTPN23	M6	M1
ENSPANG00000019810	KLHL18	M7	M32
ENSPANG00000015283	KIF9	M27	M26
ENSPANG00000009321	SETD2	M1	M2
ENSPANG00000016986	NBEAL2	M7	M13
ENSPANG00000017485	CCDC12	M6	M1
ENSPANG00000013767	PTH1R	M17	M23
ENSPANG00000021040	MYL3	M33	M3
ENSPANG00000019493	TMIE	M12	M1
ENSPANG00000021489	ALS2CL	M7	M13
ENSPANG00000024240	LRRC2	M2	M3
ENSPANG00000007056	LTF	M19	M19
ENSPANG00000014321	CCRL2	M19	M12
ENSPANG00000012690	CCR5	M5	M4
ENSPANG00000009035	CCR2	M19	M19
ENSPANG00000012920	ENSPANG00000012920	M5	M4
ENSPANG00000009908	FYCO1	M2	M3
ENSPANG00000005162	CXCR6	M5	M4
ENSPANG00000012919	LZTFL1	M14	M8
ENSPANG00000013761	SACM1L	M24	M6
ENSPANG00000027504	Metazoa_SRP	M5	M17
ENSPANG00000019413	LIMD1	M21	M3
ENSPANG00000015569	LARS2	M24	M11
ENSPANG00000015568	CDCP1	M35	M13
ENSPANG00000001258	CLEC3B	M18	M9
ENSPANG00000012918	EXOSC7	M3	M1
ENSPANG00000008748	ZDHHC3	M24	M11
ENSPANG00000006137	TMEM42	M4	M1
ENSPANG00000021940	KIF15	M10	M12
ENSPANG00000019678	KIAA1143	M9	M5
ENSPANG00000008873	ZNF501	M1	M6
ENSPANG00000008256	ZNF502	M1	M8
ENSPANG00000011081	ZNF35	M1	M2
ENSPANG00000008111	ZNF197	M1	M8
ENSPANG00000021914	ZKSCAN7	M1	M6
ENSPANG00000008923	ZNF852	M1	M2
ENSPANG00000025942	ZNF445	M1	M17
ENSPANG00000021864	ENSPANG00000021864	M14	M1
ENSPANG00000011831	TCAIM	M2	M5
ENSPANG00000000986	ABHD5	M12	M15
ENSPANG00000000987	ANO10	M20	M10
ENSPANG00000009670	SNRK	M1	M2
ENSPANG00000007801	POMGNT2	M4	M1
ENSPANG00000011902	GASK1A	M4	M27
ENSPANG00000020683	ZNF662	M22	M8
ENSPANG00000007035	ACKR2	M42	M36
ENSPANG00000018162	ENSPANG00000018162	M8	M39
ENSPANG00000016563	HHATL	M33	M3
ENSPANG00000008922	ZBTB47	M23	M1
ENSPANG00000020017	NKTR	M1	M17
ENSPANG00000017179	SS18L2	M3	M7
[truncated: 13,221 more rows]
