# Supplementary material for: Gene networks under circadian control exhibit diurnal organization in primate organs
Source: Commun Biol. 2022 Jul 29;5:764. doi: 10.1038/s42003-022-03722-0 (PMC9334736; doi:10.1038/s42003-022-03722-0)
Supplement: Supplementary file 8 — Supplementary Data 6 [file 42003_2022_3722_MOESM8_ESM.xlsx]

## Sheet: Sheet1
Consensus modules and relation with tissues
ZT06	ZT18	Jaccard_similarity	Eigengene_cor	Tissue	ZT06_module_trait_cor	ZT18_module_trait_cor
M4	M1	0.23	0.86	Brain	0.53	0.41
M1	M2	0.35	0.76	Genital	0.49	0.38
M2	M3	0.43	0.98	Muscle	0.76	0.74
M5,M9	M4	0.3,0.27	0.9,0.87	Immue	0.83,0.74	0.87
M13	M7	0.23	0.89	Brain	0.8	0.87
M15	M8	0.36	0.91	Eye	0.56	0.61
M16	M9	0.4	0.97	Muscle	0.4	0.46
M10	M12	0.47	0.96	Immue	0.62	0.6
M7	M13	0.25	0.86	Eye	0.35	0.4
M12	M15	0.48	0.98	Digestive	0.4	0.37
M14	M18	0.42	0.97	Panceas	0.94	0.97
M19	M19	0.5	0.98	Immue	0.6	0.63
M20	M20	0.23	0.93	Digestive	0.7	0.72
M23	M21	0.27	0.93	Brain	0.7	0.67
M22	M22	0.31	0.96	Genital	0.72	0.7
M18	M23	0.38	0.92	Adipose	0.83	0.69
M17	M25	0.32	0.96	Excretory	0.58	0.63
M27	M26	0.43	0.84	Brain	0.56	0.44
M29	M30	0.44	0.96	Brain	0.42	0.33
M28	M31	0.26	0.94	Immue	0.43	0.34
M26	M35	0.29	0.98	Secretory	0.45	0.44
M42	M36	0.38	0.98	Skin	0.97	0.96
M33	M37	0.25	0.98	Muscle	0.79	0.8
M38	M39	0.41	0.99	Muscle	0.51	0.52
