# Supplementary material for: Gene networks under circadian control exhibit diurnal organization in primate organs
Source: Commun Biol. 2022 Jul 29;5:764. doi: 10.1038/s42003-022-03722-0 (PMC9334736; doi:10.1038/s42003-022-03722-0)
Supplement: Supplementary file 9 — Supplementary Data 7 [file 42003_2022_3722_MOESM9_ESM.xlsx]

## Sheet: ZT06
Biological pathways enrich for genes which have greater connectivity at ZT06
Source	Term name	Term_id	Adjusted_p_value	Negative_log10_of_adjusted_p_value	Term size	Query_size	Intersection_size	Effective_domain_size
GO:BP	organic acid catabolic process	GO:0016054	1.86392e-06	5.72957	137	2824	58	14672
GO:BP	carboxylic acid catabolic process	GO:0046395	1.86392e-06	5.72957	137	2824	58	14672
GO:BP	small molecule catabolic process	GO:0044282	3.66343e-06	5.43611	204	2824	76	14672
GO:BP	small molecule metabolic process	GO:0044281	2.84255e-05	4.54629	1219	2824	311	14672
GO:BP	primary metabolic process	GO:0044238	3.9975e-05	4.39821	8436	2824	1753	14672
GO:BP	catabolic process	GO:0009056	7.75938e-05	4.11017	1559	2824	381	14672
GO:BP	carboxylic acid metabolic process	GO:0019752	0.00016716	3.77687	622	2824	172	14672
GO:BP	organic substance metabolic process	GO:0071704	0.00020421	3.68992	8928	2824	1837	14672
GO:BP	organic substance catabolic process	GO:1901575	0.000220398	3.65679	1327	2824	327	14672
GO:BP	metabolic process	GO:0008152	0.000220398	3.65679	9569	2824	1956	14672
GO:BP	organonitrogen compound catabolic process	GO:1901565	0.000222605	3.65247	826	2824	216	14672
GO:BP	cellular catabolic process	GO:0044248	0.000222605	3.65247	1314	2824	323	14672
GO:BP	cellular amino acid metabolic process	GO:0006520	0.000222605	3.65247	202	2824	69	14672
GO:BP	oxoacid metabolic process	GO:0043436	0.000222605	3.65247	651	2824	177	14672
GO:BP	organic acid metabolic process	GO:0006082	0.000222605	3.65247	666	2824	180	14672
GO:BP	fatty acid catabolic process	GO:0009062	0.000326276	3.48642	55	2824	27	14672
GO:BP	cellular metabolic process	GO:0044237	0.000814571	3.08907	8488	2824	1744	14672
GO:BP	tRNA metabolic process	GO:0006399	0.000971658	3.01249	134	2824	49	14672
GO:BP	lipid metabolic process	GO:0006629	0.00106265	2.97361	868	2824	221	14672
GO:BP	cellular lipid metabolic process	GO:0044255	0.00119023	2.92437	654	2824	173	14672
GO:BP	ncRNA metabolic process	GO:0034660	0.00167387	2.77628	287	2824	87	14672
GO:BP	RNA processing	GO:0006396	0.00171204	2.76649	592	2824	158	14672
GO:BP	alpha-amino acid metabolic process	GO:1901605	0.00282628	2.54879	132	2824	47	14672
GO:BP	ncRNA processing	GO:0034470	0.00290569	2.53675	206	2824	66	14672
GO:BP	monocarboxylic acid catabolic process	GO:0072329	0.00291968	2.53466	68	2824	29	14672
GO:BP	macromolecule modification	GO:0043412	0.00315224	2.50138	3091	2824	680	14672
GO:BP	lipid modification	GO:0030258	0.0103358	1.98566	166	2824	54	14672
GO:BP	sterol biosynthetic process	GO:0016126	0.0103358	1.98566	30	2824	16	14672
GO:BP	activation of MAPKKK activity	GO:0000185	0.0142707	1.84555	12	2824	9	14672
GO:BP	sterol metabolic process	GO:0016125	0.0165336	1.78163	74	2824	29	14672
GO:BP	cardiolipin metabolic process	GO:0032048	0.0172631	1.76288	10	2824	8	14672
GO:BP	regulation of chromatin organization	GO:1902275	0.0249351	1.60319	136	2824	45	14672
GO:BP	fatty acid oxidation	GO:0019395	0.0280167	1.55258	62	2824	25	14672
GO:BP	cellular component organization or biogenesis	GO:0071840	0.0280167	1.55258	4172	2824	884	14672
GO:BP	histone deacetylation	GO:0016575	0.0293658	1.53216	52	2824	22	14672
GO:BP	cellular amino acid catabolic process	GO:0009063	0.0298857	1.52454	59	2824	24	14672
GO:BP	tRNA processing	GO:0008033	0.0309268	1.50966	88	2824	32	14672
GO:BP	nitrogen compound metabolic process	GO:0006807	0.035944	1.44437	8004	2824	1627	14672
GO:BP	cilium organization	GO:0044782	0.0385407	1.41408	242	2824	70	14672
GO:BP	covalent chromatin modification	GO:0016569	0.0398468	1.39961	350	2824	95	14672
GO:BP	tRNA modification	GO:0006400	0.0407056	1.39035	58	2824	23	14672
GO:BP	fatty acid beta-oxidation	GO:0006635	0.0407056	1.39035	41	2824	18	14672
GO:BP	lipid biosynthetic process	GO:0008610	0.0407056	1.39035	373	2824	100	14672
GO:BP	RNA modification	GO:0009451	0.0407056	1.39035	118	2824	39	14672
GO:BP	cellular component organization	GO:0016043	0.0407056	1.39035	4062	2824	858	14672
GO:BP	regulation of organelle organization	GO:0033043	0.0407056	1.39035	891	2824	213	14672
GO:BP	cellular response to stress	GO:0033554	0.0407056	1.39035	1257	2824	290	14672
GO:BP	lipid oxidation	GO:0034440	0.0407056	1.39035	64	2824	25	14672
GO:BP	histone modification	GO:0016570	0.0407056	1.39035	339	2824	92	14672
GO:BP	cellular macromolecule localization	GO:0070727	0.0407056	1.39035	1171	2824	272	14672
GO:BP	cellular component biogenesis	GO:0044085	0.0407056	1.39035	1985	2824	441	14672
GO:BP	negative regulation of biological process	GO:0048519	0.0407056	1.39035	3701	2824	786	14672
GO:BP	regulation of cellular component organization	GO:0051128	0.0407056	1.39035	1600	2824	361	14672
GO:BP	cellular protein localization	GO:0034613	0.0407056	1.39035	1166	2824	271	14672
GO:BP	cilium assembly	GO:0060271	0.0407056	1.39035	228	2824	66	14672
GO:BP	axonemal dynein complex assembly	GO:0070286	0.0407056	1.39035	22	2824	12	14672
GO:BP	mitochondrial gene expression	GO:0140053	0.0407056	1.39035	65	2824	25	14672
GO:BP	cellular localization	GO:0051641	0.0414511	1.38246	1815	2824	405	14672
GO:BP	cellular protein modification process	GO:0006464	0.0418796	1.378	2951	2824	635	14672
GO:BP	organic cyclic compound metabolic process	GO:1901360	0.0418796	1.378	4419	2824	927	14672
GO:BP	protein modification process	GO:0036211	0.0418796	1.378	2951	2824	635	14672
GO:BP	secondary alcohol metabolic process	GO:1902652	0.0455418	1.34159	77	2824	28	14672
GO:BP	cell projection assembly	GO:0030031	0.0460858	1.33643	356	2824	95	14672
GO:BP	organonitrogen compound metabolic process	GO:1901564	0.0496509	1.30407	5318	2824	1102	14672

## Sheet: ZT18
Biological pathways enrich for genes which have greater connectivity at ZT18
Source	Term name	Term_id	Adjusted_p_value	Negative_log10_of_adjusted_p_value	Term size	Query_size	Intersection_size	Effective_domain_size
GO:BP	enzyme linked receptor protein signaling pathway	GO:0007167	0.00590702	2.22863	632	1128	83	14672
GO:BP	phosphorus metabolic process	GO:0006793	0.0354893	1.4499	2413	1128	238	14672
GO:BP	bone mineralization	GO:0030282	0.0354893	1.4499	84	1128	19	14672
GO:BP	phosphate-containing compound metabolic process	GO:0006796	0.0376503	1.42423	2398	1128	235	14672
GO:BP	response to growth factor	GO:0070848	0.0397058	1.40115	432	1128	57	14672
GO:BP	biomineral tissue development	GO:0031214	0.0397058	1.40115	107	1128	21	14672
GO:BP	trachea morphogenesis	GO:0060439	0.0397058	1.40115	10	1128	6	14672
GO:BP	positive regulation of biomineral tissue development	GO:0070169	0.0397058	1.40115	37	1128	11	14672
GO:BP	positive regulation of bone mineralization	GO:0030501	0.0397058	1.40115	31	1128	10	14672
GO:BP	positive regulation of biomineralization	GO:0110151	0.0397058	1.40115	37	1128	11	14672
GO:BP	cellular response to growth factor stimulus	GO:0071363	0.0397058	1.40115	420	1128	55	14672
GO:BP	biomineralization	GO:0110148	0.0397058	1.40115	107	1128	21	14672
GO:BP	energy derivation by oxidation of organic compounds	GO:0015980	0.0397692	1.40045	159	1128	27	14672
GO:BP	ameboidal-type cell migration	GO:0001667	0.0452389	1.34449	291	1128	41	14672
GO:BP	response to organic substance	GO:0010033	0.0452389	1.34449	1813	1128	180	14672
GO:BP	transmembrane receptor protein serine/threonine kinase signaling pathway	GO:0007178	0.0452389	1.34449	253	1128	37	14672
GO:BP	regulation of systemic arterial blood pressure mediated by a chemical signal	GO:0003044	0.0452389	1.34449	32	1128	10	14672
GO:BP	ossification	GO:0001503	0.0452389	1.34449	263	1128	38	14672
GO:BP	regulation of epithelial cell migration	GO:0010632	0.0452389	1.34449	172	1128	28	14672
GO:BP	organonitrogen compound metabolic process	GO:1901564	0.0493848	1.30641	5318	1128	466	14672
