# Supplementary material for: Gene networks under circadian control exhibit diurnal organization in primate organs
Source: Commun Biol. 2022 Jul 29;5:764. doi: 10.1038/s42003-022-03722-0 (PMC9334736; doi:10.1038/s42003-022-03722-0)
Supplement: Supplementary file 10 — Supplementary Data 8 [file 42003_2022_3722_MOESM10_ESM.xlsx]

## Sheet: Supplementary Data 8
Baboon_gene.stable.ID	Baboon_gene.name	Human.gene.stable.ID	Human.gene.name	Mouse.gene.stable.ID	Mouse.gene.name
ENSPANG00000019626	BRD2	ENSG00000204256	BRD2	ENSMUSG00000024335	Brd2
ENSPANG00000015868	ETFA	ENSG00000140374	ETFA	ENSMUSG00000032314	Etfa
ENSPANG00000024558	SLC30A9	ENSG00000014824	SLC30A9	ENSMUSG00000029221	Slc30a9
ENSPANG00000006681	COQ8B	ENSG00000123815	COQ8B	ENSMUSG00000003762	Coq8b
ENSPANG00000020122	TUBGCP2	ENSG00000130640	TUBGCP2	ENSMUSG00000025474	Tubgcp2
ENSPANG00000021490	RRP9	ENSG00000114767	RRP9	ENSMUSG00000041506	Rrp9
ENSPANG00000026001	CSNK2A2	ENSG00000070770	CSNK2A2	ENSMUSG00000046707	Csnk2a2
ENSPANG00000011819	MOV10	ENSG00000155363	MOV10	ENSMUSG00000002227	Mov10
ENSPANG00000022295	RBM28	ENSG00000106344	RBM28	ENSMUSG00000029701	Rbm28
ENSPANG00000015331	PRIM1	ENSG00000198056	PRIM1	ENSMUSG00000025395	Prim1
ENSPANG00000021142	PRIM2	ENSG00000146143	PRIM2	ENSMUSG00000026134	Prim2
ENSPANG00000023360	POLA2	ENSG00000014138	POLA2	ENSMUSG00000024833	Pola2
ENSPANG00000017401	COLGALT1	ENSG00000130309	COLGALT1	ENSMUSG00000034807	Colgalt1
ENSPANG00000000514	GFER	ENSG00000127554	GFER	ENSMUSG00000040888	Gfer
ENSPANG00000023223	ERGIC1	ENSG00000113719	ERGIC1	ENSMUSG00000001576	Ergic1
ENSPANG00000017848	GRPEL1	ENSG00000109519	GRPEL1	ENSMUSG00000029198	Grpel1
ENSPANG00000006850	SLU7	ENSG00000164609	SLU7	ENSMUSG00000020409	Slu7
ENSPANG00000022248	TYSND1	ENSG00000156521	TYSND1	ENSMUSG00000020087	Tysnd1
ENSPANG00000022376	USP54	ENSG00000166348	USP54	ENSMUSG00000034235	Usp54
ENSPANG00000012935	RBM41	ENSG00000089682	RBM41	ENSMUSG00000031433	Rbm41
ENSPANG00000024905	TLE1	ENSG00000196781	TLE1	ENSMUSG00000008305	Tle1
ENSPANG00000016357	TLE3	ENSG00000140332	TLE3	ENSMUSG00000032280	Tle3
ENSPANG00000010288	CEP350	ENSG00000135837	CEP350	ENSMUSG00000033671	Cep350
ENSPANG00000009710	CEP68	ENSG00000011523	CEP68	ENSMUSG00000044066	Cep68
ENSPANG00000016973	SIRT5	ENSG00000124523	SIRT5	ENSMUSG00000054021	Sirt5
ENSPANG00000018606	POR	ENSG00000127948	POR	ENSMUSG00000005514	Por
ENSPANG00000006617	WASHC4	ENSG00000136051	WASHC4	ENSMUSG00000034560	Washc4
ENSPANG00000020778	TIMM9	ENSG00000100575	TIMM9	ENSMUSG00000021079	Timm9
ENSPANG00000025324	SIGMAR1	ENSG00000147955	SIGMAR1	ENSMUSG00000036078	Sigmar1
ENSPANG00000000969		ENSG00000133657	ATP13A3	ENSMUSG00000022533	Atp13a3
ENSPANG00000004764		ENSG00000018510	AGPS	ENSMUSG00000042410	Agps
ENSPANG00000000393	GNB1	ENSG00000078369	GNB1	ENSMUSG00000029064	Gnb1
ENSPANG00000013182	LMAN2	ENSG00000169223	LMAN2	ENSMUSG00000021484	Lman2
ENSPANG00000007009	SCARB1	ENSG00000073060	SCARB1	ENSMUSG00000037936	Scarb1
ENSPANG00000021254	DCAKD	ENSG00000172992	DCAKD	ENSMUSG00000020935	Dcakd
ENSPANG00000015325	DDX10	ENSG00000178105	DDX10	ENSMUSG00000053289	Ddx10
ENSPANG00000022874	MEPCE	ENSG00000146834	MEPCE	ENSMUSG00000029726	Mepce
ENSPANG00000025887	NARS2	ENSG00000137513	NARS2	ENSMUSG00000018995	Nars2
ENSPANG00000021177	SEPSECS	ENSG00000109618	SEPSECS	ENSMUSG00000029173	Sepsecs
ENSPANG00000025570	EXOSC3	ENSG00000107371	EXOSC3	ENSMUSG00000028322	Exosc3
ENSPANG00000006397	MAP7D1	ENSG00000116871	MAP7D1	ENSMUSG00000028849	Map7d1
ENSPANG00000016947	ELOC	ENSG00000154582	ELOC	ENSMUSG00000079658	Eloc
ENSPANG00000021765	HMOX1	ENSG00000100292	HMOX1	ENSMUSG00000005413	Hmox1
ENSPANG00000018641	VPS39	ENSG00000166887	VPS39	ENSMUSG00000027291	Vps39
ENSPANG00000003629	CLCC1	ENSG00000121940	CLCC1	ENSMUSG00000027884	Clcc1
ENSPANG00000010745	VPS11	ENSG00000160695	VPS11	ENSMUSG00000032127	Vps11
ENSPANG00000020414	SUN2	ENSG00000100242	SUN2	ENSMUSG00000042524	Sun2
ENSPANG00000015101	MTCH1	ENSG00000137409	MTCH1	ENSMUSG00000024012	Mtch1
ENSPANG00000020900	PLOD2	ENSG00000152952	PLOD2	ENSMUSG00000032374	Plod2
ENSPANG00000017501	FOXRED2	ENSG00000100350	FOXRED2	ENSMUSG00000016552	Foxred2
ENSPANG00000016404	IL17RA	ENSG00000177663	IL17RA	ENSMUSG00000002897	Il17ra
ENSPANG00000012686	NGLY1	ENSG00000151092	NGLY1	ENSMUSG00000021785	Ngly1
ENSPANG00000018204	NEU1	ENSG00000204386	NEU1	ENSMUSG00000007038	Neu1
ENSPANG00000003096	FBXL12	ENSG00000127452	FBXL12	ENSMUSG00000066892	Fbxl12
ENSPANG00000022725	UGGT2	ENSG00000102595	UGGT2	ENSMUSG00000042104	Uggt2
ENSPANG00000021520	FKBP10	ENSG00000141756	FKBP10	ENSMUSG00000001555	Fkbp10
ENSPANG00000004610	DPH5	ENSG00000117543	DPH5	ENSMUSG00000033554	Dph5
ENSPANG00000001229	PTBP2	ENSG00000117569	PTBP2	ENSMUSG00000028134	Ptbp2
ENSPANG00000011052	NLRX1	ENSG00000160703	NLRX1	ENSMUSG00000032109	Nlrx1
ENSPANG00000025326	PIGO	ENSG00000165282	PIGO	ENSMUSG00000028454	Pigo
ENSPANG00000016297	TMEM39B	ENSG00000121775	TMEM39B	ENSMUSG00000053730	Tmem39b
