# Supplementary material for: Gene networks under circadian control exhibit diurnal organization in primate organs
Source: Commun Biol. 2022 Jul 29;5:764. doi: 10.1038/s42003-022-03722-0 (PMC9334736; doi:10.1038/s42003-022-03722-0)
Supplement: Supplementary file 11 — Supplementary Data 9 [file 42003_2022_3722_MOESM11_ESM.xlsx]

## Sheet: Circadian Rhythm
Gene symbol	Entrez ID
DDC	1644
CRY1	1407
IMPDH2	3615
NDUFA9	4704
GSK3B	2932
HNRNPR	10236
PROKR2	128674
RPE65	6121
THRAP3	9967
PER2	8864
EGFR	1956
RBM4B	83759
EGR3	1960
ATF5	22809
HS3ST2	9956
NFIL3	4783
NTRK2	4915
AANAT	15
ASS1	445
JUN	3725
CRY2	1408
CLOCK	9575
HTR7	3363
DYRK1A	1859
METTL3	56339
NTRK1	4914
NONO	4841
ARNTL	406
CREB1	1385
TYMS	7298
AGRP	181
MTNR1A	4543
TPH2	121278
ADCY1	107
PER1	5187
LEP	3952
BHLHE40	8553
CLDN4	1364
F7	2155
KLF9	687
SETX	23064
DBP	1628
MTTP	4547
CDK4	1019
ATOH7	220202
PROX1	5629
TIMELESS	8914
EP300	2033
HEBP1	50865
ID2	3398
NOS2	4843
TOP1	7150
ADIPOQ	9370
ARNTL2	56938
NR0B2	8431
SREBF1	6720
JUND	3727
SLC6A4	6532
NRIP1	8204
KLF10	7071

## Sheet: Viral Process
Gene symbol	Entrez ID
GAS6	2621
ISG15	9636
ST6GALNAC4	27090
CR2	1380
SLPI	6590
TRIM15	89870
TOP2B	7155
TRIM5	85363
RAB29	8934
TRIM26	7726
HYAL2	8692
NFIA	4774
SMARCB1	6598
GYPA	2993
LTF	4057
CHMP1B	57132
ITGB3	3690
NEDD4	4734
SLAMF1	6504
EIF2AK4	440275
CLEC5A	23601
CXADR	1525
TRIM25	7706
SELPLG	6404
TRIM21	6737
DAG1	1605
EIF3A	8661
HYAL1	3373
VPS28	51160
EIF3B	8662
NRP1	8829
CXCR4	7852
EP300	2033
SCARB2	950
DEK	7913
IFI27	3429
PVR	5817
BSG	682
ANPEP	290
ILF3	3609
SIVA1	10572
INPP5K	51763
PHB	5245
LDLR	3949
TOP2A	7153
ITGB5	3693
USF2	7392
PARP10	84875
TSG101	7251
GSN	2934
TAF11	6882
SPCS1	28972
TRIM38	10475
MON1B	22879
FCN1	2219
CHMP7	91782
NR5A2	2494
LRRC15	131578
DYNLT1	6993
PCSK5	5125
ERVK-24	100862684
TRIM22	10346
MPHOSPH8	54737
MGAT4B	11282
RAB43	339122
ERVK-9	100616102
LRSAM1	90678
PTBP1	5725
MGAT1	4245
CDK1	983
HTR2A	3356
PHB2	11331
RRAGA	10670
TMEM250	90120
TNFRSF14	8764
GFI1	2672
LAMP1	3916
MBL2	4153
EFNB3	1949
PDCD6IP	10015
CXCR6	10663
DDX3X	1654
PIK3C2G	5288
ZBED1	9189
NECTIN1	5818
MGAT2	4247
WWP2	11060
EIF3F	8665
CCR5	1234
USP6NL	9712
VPS37D	155382
HS3ST5	222537
IRF7	3665
SCARB1	949
MORC2	22880
ATG16L1	55054
AVP	551
IFNL3	282617
CLEC4G	339390
ZFP36	7538
TNF	7124
MGAT4A	11320
OAS3	4940
PCBP2	5094
PCBP1	5093
RSAD2	91543
SLC1A5	6510
HPN	3249
HAVCR1	26762
EFNB2	1948
MITD1	129531
HSPA8	3312
OASL	8638
TARBP2	6895
F11R	50848
PPARA	5465
TARDBP	23435
BCL2L1	598
NCAM1	4684
TRIML1	339976
CTBP2	1488
CCL5	6352
CCL2	6347
CD74	972
PPID	5481
RPSA	3921
CAV1	857
DDX6	1656
TRIM8	81603
SLC52A2	79581
IDE	3416
PRKN	5071
IFIH1	64135
TRIM59	286827
VAMP8	8673
SMARCA4	6597
EEA1	8411
SETDB1	9869
TNIP1	10318
LGALS9	3965
EIF2D	1939
ZNF502	91392
APOBEC3G	60489
TP53	7157
CD4	920
HLA-DRB1	3123
NOTCH1	4851
PTX3	5806
ITGB7	3695
FURIN	5045
IFIT1	3434
ACE2	59272
CHD1	1105
CLDN6	9074
FUT8	2530
HDAC1	3065
APOBEC3H	164668
SRPK2	6733
CAV2	858
IFNA2	3440
ERVK-5	60358
IFNB1	3456
RAB7A	7879
CHMP4A	29082
HACD3	51495
LARP1	23367
IFITM1	8519
APOBEC3F	200316
SIGLEC1	6614
TRIM31	11074
UBP1	7342
CD81	975
VPS37C	55048
GTF2B	2959
SLC3A2	6520
CD55	1604
VPS4A	27183
ZC3HAV1	56829
RESF1	55196
RCC1	1104
CHMP5	51510
CD80	941
SNW1	22938
ADARB1	104
CHMP1A	5119
PARP16	54956
ADAR	103
PABPC1	26986
CCL8	6355
BST2	684
SP1	6667
TNFRSF4	7293
RNASEL	6041
INSR	3643
GALNT1	2589
PDE12	201626
BTBD17	388419
PPIB	5479
ITGB6	3694
IST1	9798
MOGS	7841
TRIM62	55223
MDFIC	29969
ITGA5	3678
CFL1	1072
LARP7	51574
TRIML2	205860
CCL4	6351
HEXIM1	10614
KPNA3	3839
HSP90AB1	3326
VCP	7415
PPIH	10465
MAVS	57506
HCFC1	3054
PC	5091
PARP9	83666
APOBEC3A	200315
PROX1	5629
ITGAV	3685
CIITA	4261
ANO6	196527
MGAT5	4249
IGF2R	3482
TMEM39A	55254
HCFC2	29915
AVPR1B	553
RAN	5901
PI4KA	5297
STAU1	6780
SLC10A1	6554
FBXL2	25827
MGAT4C	25834
ATG5	9474
HYAL3	8372
EIF3L	51386
LEF1	51176
CANX	821
LY6E	4061
DDB1	1642
UVRAG	7405
EPS15	2060
FCN3	8547
MX1	4599
TRIM10	10107
BICD1	636
ZNF639	51193
ISG20	3669
ST6GALNAC3	256435
ITGB1	3688
N4BP1	9683
DDX5	1655
PARD6A	50855
KPNA2	3838
ST3GAL4	6484
ST3GAL3	6487
ST3GAL1	6482
HSPA1A	3303
BCL2	596
CTDP1	9150
CHMP4C	92421
ST6GAL1	6480
ITGA2	3673
LAMTOR5	10542
APOBEC3B	9582
PPIA	5478
PKN2	5586
DENR	8562
NUCKS1	64710
HTATSF1	27336
HMGA2	8091
RAB1B	81876
GPR15	2838
MAN2A1	4124
USF1	7391
EIF3G	8666
MCTS1	28985
TYRO3	7301
CD209	30835
IFI16	3428
MOG	4340
HSPA1B	3304
APOBEC3D	140564
VAPA	9218
SNF8	11267
CD86	942
CLDN9	9080
CCL3	6348
CXCL8	3576
RRP1B	23076
ZC3H12A	80149
APOBEC3C	27350
YTHDC2	64848
TMPRSS4	56649
CTSB	1508
LIG4	3981
FMR1	2332
AICDA	57379
SPCS3	60559
RXRA	6256
CALCOCO2	10241
REST	5978
EIF2AK2	5610
SHFL	55337
VPS37B	79720
DHX9	1660
TRIM6	117854
KPNA6	23633
OAS2	4939
MID2	11043
CHMP2B	25978
CCNT2	905
CCNT1	904
NECTIN4	81607
NMT2	9397
PIKFYVE	200576
CDC42	998
TFRC	7037
SLC52A1	55065
TRIM13	10206
APCS	325
CRP	1401
PLSCR1	5359
NPC1	4864
TFAP4	7023
PPIE	10450
ICAM1	3383
GSK3B	2932
PSMC3	5702
EPHA2	1969
CR1	1378
AGTR1	185
CTBP1	1487
IFIT5	24138
TRIM27	5987
CDHR3	222256
VPS18	57617
RSF1	51773
TMPRSS2	7113
GRK2	156
STOM	2040
TRIM32	22954
IFITM2	10581
IFITM3	10410
SLC20A2	6575
ARL8B	55207
FAM111A	63901
LGALS1	3956
APOE	348
EIF3D	8664
TRIM28	10155
EDEM2	55741
SRPK1	6732
VTA1	51534
TRIM35	23087
MRC1	4360
RAD23A	5886
PML	5371
SNX3	8724
SERPINB3	6317
TRIM14	9830
TRIM68	55128
TRIM11	81559
RAB5A	5868
TASOR	23272
NUP153	9972
CLDN1	9076
VPS4B	9525
FKBP6	8468
LAMP3	27074
MAN1B1	11253
CCL1	6346
POU2F3	25833
OAS1	4938
MVB12B	89853
ST3GAL2	6483
JUN	3725
NECTIN2	5819
SMPD1	6609
CHMP2A	27243
AXL	558
ATG7	10533
XPR1	9213
CTSL	1514
SSB	6741
CD46	4179
ITCH	83737
CLEC4M	10332
VAPB	9217
TPCN1	53373
VPS37A	137492
STAT1	6772
MVB12A	93343
TBC1D20	128637
CCNK	8812
TRIM34	53840
TPCN2	219931
ROCK2	9475
CNOT7	29883
EGFR	1956
RAB1A	5861
WWP1	11059
ST6GALNAC2	10610
P4HB	5034
DPP4	1803
CHMP3	51652
CHMP6	79643
CD28	940
BANF1	8815
CSDE1	7812
CHMP4B	128866
ATG16L2	89849

## Sheet: Immune Response
Gene symbol	Entrez ID
EXOSC4	54512
MPO	4353
ISG15	9636
CFI	3426
SERPING1	710
JAK2	3717
CST9L	128821
IL5	3567
IL4	3565
S100A8	6279
ITGB2	3689
FGL2	10875
AHR	196
CLEC4A	50856
NLRC4	58484
CD19	930
HLA-DPA1	3113
TRGC2	6967
CR2	1380
TRGV3	6976
SLPI	6590
USP18	11274
ANG	283
APP	351
EZR	7430
FCER1G	2207
IGHV1OR21-1	390530
SUCNR1	56670
ABCC9	10060
ARG1	383
NLRP1	22861
CD6	923
PTK2B	2185
TRIM15	89870
TRIM5	85363
RAB29	8934
TRAV12-1	28674
TRAV3	28690
TRAV13-1	28671
TRAV10	28676
PCK1	5105
TRAV13-2	28670
TRAV2	28691
EREG	2069
CD96	10225
TRIM26	7726
PLD2	5338
HYAL2	8692
NCR3	259197
TP53BP1	7158
IKBKB	3551
TRBJ2-3	28626
SIGLEC16	400709
TREX1	11277
CDH17	1015
MAP4K2	5871
STX4	6810
LIF	3976
ZP4	57829
SERPINB9	5272
HMGB1	3146
IGKV6D-21	28870
GAB2	9846
C1QC	714
PF4	5196
TF	7018
LTF	4057
IRF8	3394
IL6ST	3572
PAX5	5079
ITFG2	55846
POLR3F	10621
PPP2R3C	55012
TRIM64C	646754
ROMO1	140823
IFIT3	3437
AIM2	9447
FFAR3	2865
TNFRSF17	608
IGLV7-43	28776
PJA2	9867
GATA3	2625
GATA2	2624
PAG1	55824
KRT1	3848
ADGRB1	575
MCOLN1	57192
MAP3K1	4214
WRNIP1	56897
LILRA5	353514
CYBA	1535
SLAMF1	6504
FER1L5	90342
IGLV3-21	28796
KRT16	3868
TRIM64B	642446
PRKCE	5581
SEC14L1	6397
SH2B2	10603
EIF2AK4	440275
STAB1	23166
CLEC5A	23601
PRSS3	5646
IRF9	10379
TRAV8-2	28684
TRAV1-1	28693
TRAV5	28688
TRAV8-6	28680
IGLV1-36	28826
TRAV38-1	28644
TRAV26-2	28656
TRAV41	28640
TRAV4	28689
TRIM25	7706
FLOT2	2319
STX8	9482
PLA2G2D	26279
ADGRE1	2015
PARP14	54625
SMAD7	4092
EIF2B1	1967
IFNA16	3449
IFNA4	3441
IFNA6	3443
IFNW1	3467
EBI3	10148
SIGLEC10	89790
BNIP3	664
RPL13A	23521
IFNGR1	3459
TRBV10-2	28584
EIF2B3	8891
TRBV10-3	28583
EXOSC5	56915
EXOSC3	51010
TRIM21	6737
IL9	3578
TRBV7-7	28591
TRBV6-1	28606
TRBV27	28560
TRBV11-1	28582
TRBV30	28557
TRBV6-5	28602
TRBV10-1	28585
MAP2K4	6416
MAPK9	5601
MAPK8	5599
SPHK2	56848
ZG16	653808
MICA	100507436
MICB	4277
BTNL2	56244
TTLL12	23170
RNF19B	127544
ADAMDEC1	27299
UBD	10537
TNFRSF13B	23495
SCAP	22937
POLR3A	11128
TRBJ2-1	28629
TRBJ2-5	28624
LEAP2	116842
IGLJ1	28833
UBASH3A	53347
H2BS1	54145
MNDA	4332
LCP1	3936
TRBJ2-2	28628
IGKJ1	28950
TRBJ2-4	28625
TRBJ2-7	28622
HLA-DOB	3112
HLA-DRB4	3126
TRBJ2-6	28623
HLA-E	3133
PRG2	5553
OSM	5008
IL2	3558
ACKR3	57007
PTAFR	5724
FCGRT	2217
RAG2	5897
CYP27B1	1594
C4BPA	722
TAPBP	6892
RORA	6095
SH2D1B	117157
APOL1	8542
TNFSF11	8600
CXCR4	7852
OPRM1	4988
PLA2G1B	5319
MAP2K7	5609
RIOK3	8780
ANXA1	301
GBP5	115362
GBP4	115361
LRP1	4035
CRIP1	1396
TRIM29	23650
EP300	2033
IL18	3606
LRP8	7804
TRIM61	391712
IGKV3D-11	28876
PSMB10	5699
IFI27	3429
RAC2	5880
PVR	5817
TNFSF10	8743
FOXF1	2294
ERAP2	64167
TRAF2	7186
PTPRJ	5795
ILF3	3609
AIMP1	9255
TRBV12-4	28576
IGKV1D-13	28902
CD59	966
IGHV1OR15-9	390531
IGHV2OR16-5	100129631
AZGP1	563
IGKV1D-43	28891
IGHV3-72	28410
IGLV9-49	28773
CD8B2	927
TRIM51	84767
IGLV5-52	28779
IGKV2D-26	28884
FPR2	2358
TNK2	10188
CEACAM1	634
ACP5	54
IRF2	3660
CD24	100133941
C6	729
TRAV39	28642
CXCR2	3579
CXCR1	3577
HRH2	3274
ACOD1	730249
TRIM75P	391714
TRAV30	28652
IGKV1D-8	28904
IGKV3D-15	28875
IGHV4-30-2	28398
IGHV3-49	28423
IGHV1-45	28466
IGLV5-45	28781
NDFIP1	80762
TRBV23-1	28564
TRBV5-7	28608
TRBV6-7	28600
TRBV5-3	28612
TRGV1	6973
TRGV10	6984
IGLV3-32	28787
CCL18	6362
CCL23	6368
CD244	51744
CD22	933
CSF2	1437
TMF1	7110
SFTPD	6441
ENPP3	5169
TRAV27	28655
PHB	5245
NOS2	4843
BMI1	648
CDC42EP2	10435
TRAV36DV7	28646
TRAV7	28686
TRAV9-1	28678
TRAV6	6956
TRAV12-2	28673
NPPA	4878
IGKV1-37	28931
IGKV2D-30	28881
IGKV1-27	28935
IGKV1D-17	28900
IGKV2D-29	28882
TRGJ1	6968
IGKV2D-24	28885
TRGV2	6974
TGFB1	7040
IGHV3-64	28414
CD27	939
PPP1R14B	26472
IGKV2-28	28921
TRDJ1	28522
HRAS	3265
TRAJ31	28724
KLHL6	89857
TRBV25-1	28562
TRBV24-1	28563
TRBV20-1	28567
TRBV19	28568
PRKCD	5580
TRBV7-3	28595
TRGV11	6985
IGLV4-3	28786
IGLV3-9	28804
IGLV3-10	28803
IGLV3-12	28802
IGLV3-16	28799
IGLV2-18	28814
IGLV3-22	28795
IGLV2-33	28811
IGLV5-37	28783
MSH2	4436
MATR3	9782
IGLV7-46	28775
IGLV5-48	28780
IGLV1-50	28821
IGLV10-54	28772
IGLV11-55	28770
IGLV4-60	28785
IGLV8-61	28774
CTSK	1513
IGLV4-69	28784
IGKV1D-42	28892
IGKV3-7	28915
TRAF6	7189
C2	717
PTPN1	5770
KCNJ8	3764
PSMB4	5692
VAMP3	9341
STXBP2	6813
CD36	948
PTK2	5747
BTN2A2	10385
LAIR1	3903
CCL3L1	6349
SUPT6H	6830
MYD88	4615
CLC	1178
TIRAP	114609
TRBV6-9	28598
PTGDR2	11251
SECTM1	6398
TRBJ1-1	28635
S100A9	6280
IGKV5-2	28907
IGKV2-30	28919
LCE3B	353143
LCE3A	353142
RNF187	149603
FER	2241
IGHV4-4	28401
TRIM38	10475
CCL22	6367
FCN1	2219
ZMYND11	10771
IFNL4	101180976
IRF4	3662
TESPA1	9840
C17orf99	100141515
IL17RA	23765
BTNL8	79908
LST1	7940
RNF168	165918
ELMOD2	255520
UFD1	7353
CCRL2	9034
HFE	3077
SEMA4D	10507
S100A13	6284
ZNF683	257101
TREML1	340205
MAPK10	5602
MAP3K14	9020
TRIM22	10346
SCIMP	388325
GPR65	8477
RAB43	339122
GPER1	2852
PIANP	196500
SHLD1	149840
HMGB2	3148
IL27RA	9466
NSD2	7468
TNFAIP3	7128
CNR1	1268
MASP1	5648
PLCG2	5336
PIK3CG	5294
IL7R	3575
C5	727
TRGV9	6983
C3	718
MCOLN2	255231
PHB2	11331
SERPINC1	462
EXOSC6	118460
PRKCZ	5590
IFNGR2	3460
TNFRSF14	8764
GFI1	2672
LAMP1	3916
TRIL	9865
ZDHHC1	29800
CST7	8530
NINJ1	4814
RNF8	9025
CLEC4D	338339
MBL2	4153
ITGAM	3684
CD226	10666
NPY5R	4889
PYDC5	107181291
CMKLR1	1240
KLRG1	10219
LTB4R	1241
DEFB121	245934
CCL19	6363
BLNK	29760
CACTIN	58509
KIR2DL4	3805
TARM1	441864
IGHV5-10-1	28386
WFDC12	128488
IKBKG	8517
FCN2	2220
KLRK1	22914
KLRC2	3822
FYN	2534
LCK	3932
MDK	4192
PYDC1	260434
MFNG	4242
RNASET2	8635
CFHR2	3080
CXCR6	10663
DDX3X	1654
KIF5B	3799
CLEC2A	387836
NONO	4841
NECTIN1	5818
NRROS	375387
TRIM49C	642612
TRIM49	57093
PPP3CB	5532
REG3G	130120
HLA-DRB5	3127
PIK3CD	5293
TOMM70	9868
SLC15A3	51296
GPR151	134391
STAT5B	6777
DDX60	55601
CCR8	1237
CCR6	1235
CCR5	1234
CYBB	1536
HTRA1	5654
LCN2	3934
CCR4	1233
CCR3	1232
CCL11	6356
TRAF3IP1	26146
CD300LF	146722
HAVCR2	84868
LTBR	4055
NCBP3	55421
TREML4	285852
ENDOU	8909
IRF7	3665
ARHGEF2	9181
REG1B	5968
GNL1	2794
IL20RB	53833
LYST	1130
PRG4	10216
FOXJ1	2302
ACTG1	71
STK11	6794
CTLA4	1493
DEFB107A	245910
CLEC4C	170482
DUSP10	11221
BTNL9	153579
BTNL3	10917
SYK	6850
DEFB104A	140596
ATG16L1	55054
IFNL2	282616
LY96	23643
BMX	660
RPS6KA3	6197
IFNL3	282617
ELF4	2000
CLEC4G	339390
VAMP7	6845
IGHV3OR16-17	390714
TLR1	7096
LTA	4049
TNF	7124
ARID5A	10865
OAS3	4940
PCBP2	5094
RSAD2	91543
PSPC1	55269
CEBPE	1053
RNASE1	6035
RC3H1	149041
CTSH	1512
DAPK1	1612
CD8B	926
NCF2	4688
FAS	355
FCGR2C	9103
SHMT2	6472
MMP12	4321
FPR1	2357
IL15	3600
XCL1	6375
NLRP6	171389
IL1F10	84639
SEMA3C	10512
FCAMR	83953
CPLX2	10814
RARRES2	5919
CITED1	4435
IFI44L	10964
STAB2	55576
A2M	2
IL2RG	3561
STYK1	55359
MED1	5469
OASL	8638
TARBP2	6895
SERPINB4	6318
AKIRIN2	55122
IFNAR2	3455
PRDX1	5052
CD47	961
PPP6C	5537
HLA-DMB	3109
HLA-DMA	3108
SOS1	6654
PDE4D	5144
TSPAN32	10077
BCL2L1	598
BAX	581
CBLB	868
DRD2	1813
TRIML1	339976
IL6R	3570
RNF216	54476
CCL5	6352
CCL2	6347
SEMG1	6406
BIRC3	330
SOCS1	8651
IL18R1	8809
MADCAM1	8174
TNK1	8711
PRKCH	5583
NFATC2	4773
FZD5	7855
CD274	29126
CD3D	915
CD74	972
ADAM15	8751
C1RL	51279
THY1	7070
BTN1A1	696
NOP53	29997
CRHR1	1394
BAG6	7917
JAM3	83700
MPEG1	219972
CNR2	1269
CHID1	66005
IL36G	56300
IL36B	27177
IL37	27178
COLEC11	78989
PLAC8	51316
DEFB132	400830
IGHV3OR16-9	28307
TREM2	54209
FGR	2268
TGFBR3	7049
RHBDF2	79651
PIK3AP1	118788
CAV1	857
PLA2G10	8399
IFIT1B	439996
CCL16	6360
TLR3	7098
TASL	80231
PRKDC	5591
IGHV2-70	28454
SHLD2	54537
UNC93B1	81622
PIGR	5284
IGKC	3514
TRIM8	81603
PTPRC	5788
TRBC1	28639
IGHG1	3500
IGHM	3507
IGHA1	3493
RNF135	84282
TICAM1	148022
ULBP1	80329
ULBP2	80328
PLA2G2F	64600
WFDC13	164237
WFDC10B	280664
WFDC3	140686
PRKD2	25865
DEFB108A	503694
TRAFD1	10906
IGHV1-69-2	28458
TRBV16	28571
HLA-DRA	3122
IFNLR1	163702
IFNL1	282618
HLA-DPB1	3115
TCF12	6938
HLA-A	3105
TRAV29DV5	28653
TRBV7-9	28589
IGKV3-11	28914
IGKV1D-39	28893
IGKV1-16	28938
SARM1	23098
IFIH1	64135
GAPDH	2597
DEFB126	81623
SETD2	29072
DNASE1L3	1776
METTL3	56339
LGALS8	3964
SPN	6693
AP3B1	8546
AKAP1	8165
TRIM59	286827
WFDC5	149708
TRIM39	56658
SPPL2A	84888
SPPL2B	56928
SPPL3	121665
ZFPM1	161882
SKAP1	8631
CD200R1	131450
TRPM4	54795
PXDN	7837
VAMP8	8673
MARCHF1	55016
DOCK2	1794
IGKV1D-16	28901
IGKV1-5	28299
RAET1E	135250
MOV10	4343
EPG5	57724
IFNE	338376
LOXL3	84695
TOLLIP	54472
PLEKHM2	23207
WDFY1	57590
NLRC5	84166
PKHD1L1	93035
ETS1	2113
B2M	567
STXBP1	6812
LRRC14	9684
KARS1	3735
TNFSF9	8744
TNIP1	10318
IFI44	10561
MASP2	10747
STXBP3	6814
LGALS9	3965
CSK	1445
CCL24	6369
APOBEC1	339
SNAP23	8773
PTGDS	5730
WNT5A	7474
MYO1C	4641
SPNS2	124976
CD200	4345
PYDC2	152138
IGLC1	3537
PTK6	5753
NOD2	64127
DNASE2	1777
ALOX15	246
APOBEC3G	60489
TP53	7157
GBF1	8729
TNFAIP1	7126
ENPP2	5168
DUSP3	1845
RORC	6097
IGLV1-40	28825
GBP3	2635
IGLV3-27	28791
NLRP10	338322
IGLV6-57	28778
CD4	920
IGHV1-69	28461
IL21	59067
BACH2	60468
HLA-DQA2	3118
TRIM55	84675
CX3CL1	6376
HLA-DRB1	3123
BTN3A2	11118
HLA-DQB1	3119
NOTCH1	4851
RBCK1	10616
PTX3	5806
ITGB8	3696
FURIN	5045
STXBP4	252983
CXCL11	6373
IGKV3OR2-268	3523
GSDMC	56169
CSF3	1440
ALOX5	240
IFIT1	3434
IFIT2	3433
IFI6	2537
IGKV1-12	28940
IGKV1-6	28943
IGKV1-9	28941
IGKV2-24	28923
IGKV1-8	28942
IGHJ1	28483
TRBV5-4	28611
IGKV3D-7	28877
IGHV2-70D	102723168
IGHV3-66	28412
IGHV4-61	28391
IGHV1-58	28464
IGHV5-51	28388
IGHV3-38	28429
IGHV3-35	28432
IGHV4-28	28400
IGHV1-24	28467
IGHV3-20	28445
IGHV1-18	28468
IGHV3-16	28447
DNASE1	1773
IGHV1-3	28473
TRGV4	6977
TRGV8	6982
IGKV6D-41	28869
IGKV3D-20	28874
IGKV6-21	28906
DGKZ	8525
ITK	3702
APOBEC3H	164668
SRPK2	6733
SERINC3	10955
SCNN1B	6338
IL3	3562
VAMP2	6844
SIRT2	22933
S100A7	6278
IRAK1	3654
CORO1A	11151
BPIFB1	92747
IFNA2	3440
IFNA10	3446
IFNA21	3452
IFNA5	3442
IFNA17	3451
IFNB1	3456
SSC5D	284297
RNASE8	122665
PLEC	5339
MFAP4	4239
PRKD1	5587
PDCD1	5133
GRN	2896
AGER	177
TGFB2	7042
TRIM48	79097
ANKHD1	54882
CXCL12	6387
LAX1	54900
RAB27A	5873
ADAM8	101
SIRPA	140885
FGL1	2267
KDM5D	8284
GZMM	3004
SLC26A6	65010
NCF1	653361
PAXIP1	22976
CFHR5	81494
TLR10	81793
SLC46A2	57864
DEFB123	245936
PLA2G2A	5320
C1S	716
BTNL10	100129094
LYG2	254773
DPP8	54878
MILR1	284021
KCNN4	3783
MEFV	4210
FFAR2	2867
BIRC2	329
PDPK1	5170
CFHR1	3078
KLRF2	100431172
IFITM1	8519
TUBB4B	10383
SERINC5	256987
LYZ	4069
LEP	3952
SEC61A1	29927
TAP1	6890
TRGC1	6966
OPRK1	4986
OPRD1	4985
APOBEC3F	200316
PVRIG	79037
DDX1	1653
PMAIP1	5366
SMPDL3B	27293
IL1RL2	8808
GSDMB	55876
MUC7	4589
TRIM23	373
TCF7	6932
LACC1	144811
PRR7	80758
NPLOC4	55666
TRIM31	11074
CLEC10A	10462
CCL20	6364
NLRX1	79671
ARG2	384
ADAM17	6868
CD14	929
ANKRD17	26057
TLR4	7099
IL1R1	3554
IGHV4-59	28392
IGHV4-39	28394
IGHV2-5	28457
S100A12	6283
CD177	57126
IL22RA1	58985
CD81	975
DEFB1	1672
STING1	340061
SP100	6672
FCGR1B	2210
TKFC	26007
LBP	3929
CCR9	10803
CCDC88B	283234
CXCL6	6372
CD55	1604
LY9	4063
GPLD1	2822
ZC3HAV1	56829
NLRP9	338321
IGHV1-2	28474
INPP5D	3635
EPX	8288
DDX17	10521
NR4A3	8013
TSC1	7248
OTOP1	133060
CCL17	6361
CD1A	909
PTPRD	5789
JAK1	3716
GCSAM	257144
TRBJ1-6	28630
LGR4	55366
MSRB1	51734
TRBV17	28570
LILRA3	11026
JAG1	182
IGHV3-64D	102723170
TRBJ1-3	28633
CD80	941
IGLC6	3542
IRF5	3663
TRBJ1-2	28634
LAPTM5	7805
ADARB1	104
CARD11	84433
BTLA	151888
IGHV3-9	28451
IGHV3-7	28452
DEFB119	245932
CLEC7A	64581
DEFB125	245938
IGHV3-33	28434
IGHV3-30	28439
IGHV3-53	28420
IGHV3-13	28449
IGHV3-23	28442
IGHV3-48	28424
IGHV3-11	28450
BCAR1	9564
IGHV1-46	28465
BCL6	604
TRAV8-4	28682
NDUFAF4	29078
TRBV12-3	28577
CD8A	925
IGLV3-25	28793
IGLV3-1	28809
IGLV3-19	28797
TRAV1-2	28692
CD38	952
IGLV2-8	28817
IGLV2-11	28816
IGLV2-23	28813
IGLV2-14	28815
IGLV1-51	28820
IGLV1-47	28822
ADAR	103
GP2	2813
JAGN1	84522
RPS3	6188
IGHV6-1	28385
APBB1IP	54518
IGHV3-21	28444
IGHV2-26	28455
EDA	1896
IGHV3-73	28409
IGHV7-4-1	57289
CD79A	973
BLK	640
NFKB2	4791
C1QBP	708
CCL7	6354
BMPR1A	657
GAPT	202309
CCL8	6355
BST2	684
BST1	683
TRBV11-3	28580
IGF1R	3480
INS	3630
TNFRSF4	7293
RAB11FIP2	22841
TRDV3	28516
TRDV2	28517
RNASEL	6041
TRAV38-2DV8	28643
BATF2	116071
GPAM	57678
THEMIS	387357
TRBJ1-4	28632
H2BC11	8970
ZAP70	7535
NCR1	9437
ADCY7	113
LYG1	129530
TLR8	51311
LIMK1	3984
DTX3L	151636
S100A14	57402
CTSC	1075
ADGRE5	976
ZP3	7784
MAPK1	5594
C5AR1	728
KLRC1	3821
LAG3	3902
PDE12	201626
PDE4B	5142
NFKBIZ	64332
CXCL9	4283
IGLV1-44	28823
TICAM2	353376
UNG	7374
GATA6	2627
IGKV3-15	28913
XRCC5	7520
LY86	9450
IGKV3-20	28912
IGKV2D-28	28883
IGKV2D-40	28878
BTN2A1	11120
IGKV1D-12	28903
NCKAP1L	3071
CTSG	1511
INAVA	55765
COLEC12	81035
BTN3A3	10384
BTN3A1	11119
SELP	6403
SFPQ	6421
IGHV1-69D	102723169
MS4A1	931
ITGB6	3694
TMEM106A	113277
IL1RN	3557
ALCAM	214
ADCYAP1	116
KHDRBS1	10657
IGHV3-15	28448
TRAV12-3	28672
TRAV24	28659
TRAV34	28648
TRAV25	28658
IGHV7-81	28378
TRAV21	28662
TRIM62	55223
IGHV3-43	28426
DLL1	28514
TDGF1	6997
CGAS	115004
SP2	6668
VIM	7431
HLA-DQA1	3117
FCGR3A	2214
HCK	3055
TRIM64	120146
TRAT1	50852
CFH	3075
GTPBP1	9567
TRBV6-2	28605
AHCY	191
SLFN11	91607
TNFSF4	7292
TRIML2	205860
VPS26B	112936
PLK2	10769
TRIM51GP	120824
CLNK	116449
VTCN1	79679
TCIRG1	10312
DEFB128	245939
TRBJ1-5	28631
TRIM60	166655
HLA-H	3136
HLA-B	3106
IFNK	56832
IGHD	3495
IGHA2	3494
SPG21	51324
IGHG4	3503
IGHG3	3502
IGHG2	3501
IGHE	3497
CCL4	6351
TRAC	28755
IL7	3574
IGKV1-17	28937
IGKV1-39	28930
IGKV1-33	28933
IGKV1D-33	28896
JCHAIN	3512
ULBP3	79465
IL2RA	3559
IL1B	3553
IL1A	3552
IGHV4-34	28395
IFNG	3458
IFNA14	3448
IFNA7	3444
TAP2	6891
IFNA1	3439
HEXIM1	10614
FOXP3	50943
IFI35	3430
ELANE	1991
LILRB2	10288
CARD8	22900
AQP4	361
F2RL1	2150
HSP90AB1	3326
TRIM43B	653192
NR1H2	7376
GEM	2669
NKX2-3	159296
CCL21	6366
MAVS	57506
ACKR2	1238
PUM2	23369
KIR2DS2	100132285
KIR3DL1	3811
KIR2DL3	3804
KIR2DL1	3802
AIF1	199
PLEKHA1	59338
CCL13	6357
LILRA2	11027
BCL6B	255877
THEMIS2	9473
CEACAM8	1088
FCGR2B	2213
DEFB106A	245909
KMT5C	84787
CD180	4064
PARP9	83666
APOBEC3A	200315
PARK7	11315
IGHV3OR16-8	388255
IGHV3OR16-10	28306
IGHV3OR16-13	100287372
CREBBP	1387
MAP3K5	4217
IGHV3OR15-7	28318
IGKV1OR2-108	28862
IGHV1OR15-1	388077
IGHV3OR16-12	28304
IGHV4OR15-8	28317
NFILZ	105372267
ARMC5	79798
TRAV19	28664
TRAV16	28667
TRBV7-1	28597
TRAV8-1	28685
GPI	2821
TRAV8-3	28683
FCER2	2208
ZYX	7791
APOA4	337
CEBPG	1054
IGKV4-1	28908
TRBV6-8	28599
TRBV6-6	28601
CIITA	4261
RAPGEF4	11069
TRAJ42	28713
TRAJ3	28752
HLA-DOA	3111
TRBV13	28574
TRAV18	28665
TRAV14DV4	28669
TRAV23DV6	28660
POLR3G	10622
IGKV2-40	28916
IGHV3-74	28408
COTL1	23406
TRAV40	28641
CD79B	974
TRAV22	28661
TRAV17	28666
TRAV20	28663
IL16	3603
ECSIT	51295
TRBV9	28586
TRGV5	6978
CCR2	729230
IGLV5-39	28782
LYPD8	646627
FCRL4	83417
STAT2	6773
ARRB2	409
RAP1GAP2	23108
RPL39	6170
ITGAX	3687
ITGAL	3683
TEC	7006
RPL30	6156
PRKCQ	5588
GPR32P1	2855
BPIFA2	140683
RAP1A	5906
NOTCH2	4853
CERT1	10087
DDX58	23586
MTOR	2475
SLAMF6	114836
H2BC10	8346
PIK3CA	5290
SELENOK	58515
TNIP2	79155
RTP4	64108
PARP3	10039
IFNAR1	3454
CRTAM	56253
PRKCB	5579
IL10	3586
GPATCH3	63906
CLU	1191
CD1C	911
CD1B	910
HCST	10870
IL13RA2	3598
CD5L	922
GPR32	2854
RBPJ	3516
SUSD4	55061
FYB2	199920
CCL26	10344
CARD9	64170
STOML2	30968
VSIG4	11326
DAB2IP	153090
FBXO9	26268
C5AR2	27202
LEF1	51176
C8G	733
VPREB1	7441
C8B	732
CAMK4	814
IL17A	3605
IL23R	149233
CR1L	1379
CSF1R	1436
CDC37	11140
MAPK14	1432
SMAD6	4091
ESR1	2099
BATF	10538
WAS	7454
CLPB	81570
HPRT1	3251
PNP	4860
EXT1	2131
CXCR5	643
RPS19	6223
SDHAF4	135154
DHX58	79132
SLC15A2	6565
TRAF3IP2	10758
TRIM43	129868
NAIP	4671
AP1G1	164
EIF2B4	8890
TRBV18	28569
PELI1	57162
IL18BP	10068
MST1R	4486
SLC11A1	6556
MFHAS1	9258
CD164	8763
DEFB124	245937
S1PR4	8698
IGSF6	10261
CD160	11126
CX3CR1	1524
SNCA	6622
CCL4L1	388372
CHGA	1113
C7	730
EOMES	8320
EPPIN	57119
TTLL1	25809
IL17B	27190
FCN3	8547
BMP6	654
MX2	4600
MX1	4599
POLR3C	10623
OTULIN	90268
CFD	1675
RAP1GAP	5909
MALT1	10892
TRIM10	10107
CFB	629
SAMHD1	25939
PLA2G4A	5321
RC3H2	54542
ATP6V0A2	23545
ADGRE2	30817
MAD2L2	10459
ZNF175	7728
TMIGD2	126259
IGLL1	3543
CD1D	912
CD1E	913
GCH1	2643
SIPA1	6494
SIT1	27240
TRAV9-2	28677
TRAV26-1	28657
TNFRSF11A	8792
RARA	5914
OTUB1	55611
ISG20	3669
MYB	4602
CASP8	841
HLX	3142
ENPP1	5167
HERC5	51191
IRAK2	3656
IGKV2-29	28920
LILRB5	10990
LILRB3	11025
HLA-DQB2	3120
LILRA1	11024
FCGR3B	2215
DAPK3	1613
IL1RAP	3556
SASH3	54440
IL23A	51561
RNASE6	6039
N4BP1	9683
XBP1	7494
WNK1	65125
FLOT1	10211
LYZL6	57151
ACKR4	51554
PAK3	5063
ST3GAL1	6482
SRMS	6725
TREM1	54210
SEMA4A	64218
GRAMD4	23151
LILRA4	23547
H2BC21	8349
ADA	100
TRBC2	28638
TRBV29-1	28558
TRBV28	28559
TRBV14	28573
TRBV5-8	28607
HSPA1A	3303
BCL2	596
ZMPSTE24	10269
KIR2DS1	3806
KIR2DS5	3810
KIR3DS1	3813
TRIM40	135644
MAP2K6	5608
SIRT1	23411
TRIM58	25893
ORAI1	84876
YTHDF2	51441
NUB1	51667
FES	2242
SEH1L	81929
MAP3K7	6885
C8A	731
DDIT4	54541
SWAP70	23075
ICOS	29851
CCL27	10850
C4B	721
C4A	720
TRIM17	51127
RIPK3	11035
FCRLB	127943
RAG1	5896
RNF31	55072
RPS6	6194
ATP7A	538
ST6GAL1	6480
RNF125	54941
POLR3H	171568
IL31RA	133396
RAB20	55647
LYAR	55646
WIPI2	26100
TBK1	29110
IL19	29949
NFKBID	84807
TNFSF14	8740
IL36A	27179
LPO	4025
VAV2	7410
LILRB1	10859
TNFSF12	8742
AGBL4	84871
TIFA	92610
GPR183	1880
CCR7	1236
CCR1	1230
LILRB4	11006
C4BPB	725
MSH6	2956
TRIM49D1	399939
MARCO	8685
REL	5966
AKAP8	10270
TBKBP1	9755
FKBP1A	2280
LOC102723996	102723996
GCSAML	148823
APOBEC3B	9582
IRAK3	11213
PKN1	5585
LAT	27040
PSTPIP1	9051
TLR6	10333
WFDC10A	140832
CRISP3	10321
PPM1B	5495
IL12RB1	3594
HSPD1	3329
PRDM1	639
EXOSC9	5393
ITM2A	9452
DEFA3	1668
DEFA1	1667
GBP2	2634
GBP1	2633
IRGM	345611
RAB17	64284
KLK3	354
RIPK2	8767
PADI4	23569
KYNU	8942
CXCR3	2833
STAR	6770
CASP4	837
TUSC2	11334
TNFSF13	8741
TRBV5-6	28609
TRBV5-5	28610
PAWR	5074
TRBV4-3	28615
TRBV11-2	28581
TRBV5-1	28614
TRBV4-1	28617
TRBV3-1	28619
SLC39A10	57181
FUT7	2529
TRBV4-2	28616
PTPN2	5771
CXCL14	9547
RAET1L	154064
CXCL13	10563
DEFB131A	644414
AIRE	326
TYROBP	7305
TYRO3	7301
MEF2C	4208
CD209	30835
DHX36	170506
TENM1	10178
BPIFB3	359710
RNF39	80352
USP17L2	377630
F12	2161
PRSS2	5645
IL1R2	7850
HP	3240
C1R	715
F2	2147
COCH	1690
IFI16	3428
CFP	5199
MOG	4340
HSPA1B	3304
NLRP2B	286430
JAK3	3718
AGBL5	60509
APOBEC3D	140564
PRG3	10394
CD207	50489
POLR3K	51728
RAB7B	338382
BANK1	55024
ZBP1	81030
CD86	942
KLK5	25818
PTPN22	26191
VNN1	8876
C3AR1	719
NFKBIA	4792
PNMA1	9240
ZBTB1	22890
RNASE2	6036
CCL3	6348
CXCL8	3576
GZMB	3002
RFTN1	23180
MAPKBP1	23005
CD40	958
DEFB109B	641517
DEFB110	245913
DEFB112	245915
DEFB113	245927
DEFB114	245928
DEFB115	245929
DEFB116	245930
DEFB133	403339
PUM1	9698
LSM14A	26065
DEFB135	613209
DEFB136	613210
ZC3H12A	80149
CNIH1	10175
REG1A	5967
RNASE7	84659
HLA-DRB3	3125
PHPT1	29085
LRRC19	64922
APOBEC3C	27350
TRBV7-2	28596
CYSLTR2	57105
GZMA	3001
CD58	965
DROSHA	29102
ILRUN	64771
SLA2	84174
EPRS1	2058
RELB	5971
GBP6	163351
CCL28	56477
TRBV7-4	28594
TRDD1	28525
TRBV12-5	28575
GNLY	10578
TRBV2	28620
TRDV1	28518
CASP1	834
TRBV7-8	28590
IL12B	3593
TRBV6-4	28603
IL12A	3592
LIG4	3981
TRBV7-6	28592
TRBD1	28637
IL34	146433
TRBV6-3	28604
TRAV35	28647
TNFSF8	944
CD70	970
SLC15A4	121260
ENTPD7	57089
ZDHHC5	25921
PLCG1	5335
CRK	1398
UBE2N	7334
UBE2K	3093
NBN	4683
DEFB103A	414325
PRF1	5551
CD7	924
PPP1R11	6992
CTSV	1515
ERBIN	55914
STATH	6779
LACRT	90070
LAT2	7462
IL4I1	259307
AICDA	57379
MYO1G	64005
IRAK4	51135
SPON2	10417
DEFB4A	1673
VGF	7425
CD276	80381
TNFRSF13C	115650
NR1H4	9971
PAK2	5062
FADD	8772
PAK1	5058
EIF2B5	8893
PTGER4	5734
CALCOCO2	10241
NR1H3	10062
NLRP2	55655
DEFA4	1669
DEFB118	117285
CYRIB	51571
ABCF3	55324
TFE3	7030
TRIM56	81844
EIF2AK2	5610
PGLYRP2	114770
IL17F	112744
DEFA6	1671
DEFA5	1670
SHFL	55337
DHX9	1660
TRIM6	117854
IGKV1D-37	28894
ZCCHC3	85364
KRT6A	3853
OAS2	4939
MRGPRX2	117194
FCRL3	115352
NLRP3	114548
ZDHHC11	79844
PRTN3	5657
TFEB	7942
FAM3A	60343
XIAP	331
TRIM52	84851
RNASE3	6037
TNFRSF1A	7132
MID2	11043
EMP2	2013
RGS1	5996
MUL1	79594
HAMP	57817
COL3A1	1281
TLR9	54106
DCST1	149095
SYNCRIP	10492
CDC42	998
SELENOS	55829
SPAG11A	653423
MARCHF8	220972
HMHB1	57824
FCAR	2204
PLA2G5	5322
CYBC1	79415
THBS1	7057
ERCC1	2067
EXO1	9156
HK1	3098
MS4A2	2206
IL32	9235
IGLL5	100423062
VSIR	64115
LYN	4067
YES1	7525
IL5RA	3568
PLCL2	23228
STMP1	647087
XCR1	2829
CCR10	2826
TRAF3	7187
PI4K2A	55361
FTH1	2495
HPX	3263
MIF	4282
TFRC	7037
SH2D1A	4068
AQP1	358
RAET1G	353091
CXCL10	3627
PPBP	5473
CD40LG	959
AMBP	259
TRIM13	10206
C9	735
C1QB	713
C1QA	712
APCS	325
CRP	1401
GPR33	2856
PQBP1	10084
ADAMTS13	11093
H2BC12	85236
SEMG2	6407
ALPK1	80216
IL4R	3566
PLSCR1	5359
ZBTB7B	51043
DEFB134	613211
CTSW	1521
LCP2	3937
XRCC6	2547
POLR3E	55718
FYB1	2533
CHUK	1147
SRC	6714
PRAM1	84106
SLAMF7	57823
ANXA3	306
CD3E	916
DDX21	9188
CD83	9308
IGHD1-1	28510
IGLC2	3538
TCIM	56892
USP14	9097
PIK3R6	146850
DEFB130A	245940
DEFB130B	100133267
PGLYRP3	114771
PGLYRP4	57115
CBL	867
KLK7	5650
TRIM4	89122
ICAM1	3383
IGKV1-13	28939
IGHV4-30-4	28397
IGHV3-43D	103106901
IGHV3-30-5	89770
IGHV3-30-3	57290
IGHV1-8	28472
SHC1	6464
PTPN6	5777
TNFSF18	8995
LYZL4	131375
CYLD	1540
RTN4	57142
SPI1	6688
BNIP3L	665
BTN2A3P	54718
LGALS3	3958
EPHA2	1969
CR1	1378
PLPP4	196051
ADAMTS5	11096
LTB	4050
IFNA8	3445
RGCC	28984
TNIP3	79931
HRG	3273
CCL25	6370
PRNP	5621
STX7	8417
PI3	5266
PLA2G3	50487
ITGAD	3681
PTPRS	5802
ERAP1	51752
IFIT5	24138
IL13	3596
SKP2	6502
SPAG11B	10407
TLR7	51284
TRIM27	5987
CD3G	917
CD68	968
FBXO38	81545
ACTR2	10097
ACTR3	10096
SIN3A	25942
DCD	117159
UNC13D	201294
FPR3	2359
CSF1	1435
HMOX1	3162
RAB14	51552
TRIM32	22954
POLR3B	55703
IL1RL1	9173
IGHV1-38-4	28460
IFITM2	10581
IFITM3	10410
SYT11	23208
CRACR2A	84766
TRB	6957
TRA	6955
GSDMA	284110
G3BP2	9908
IL10RB	3588
ARL8B	55207
ATAD3A	55210
MBP	4155
FGB	2244
FGA	2243
RIF1	55183
CNPY3	10695
LGALS1	3956
APOE	348
PLA2G6	8398
LPXN	9404
CXCL1	2919
OTUD7B	56957
IGHV8-51-1	28343
IGHV3-38-3	28404
KDM6B	23135
ERMAP	114625
EXOC1	55763
RBM14	10432
HMGB3	3149
NMI	9111
G3BP1	10146
CXCL3	2921
CXCL2	2920
SLFN13	146857
HMSD	284293
NLRC3	197358
TRIM28	10155
PTGDR	5729
KLRD1	3824
LILRA6	79168
SLA	6503
CHIT1	1118
DCLRE1C	64421
GPS2	2874
VTN	7448
DNAJC3	5611
SRPK1	6732
OTUD4	54726
LCE3C	353144
GBP7	388646
APLN	8862
STAP1	26228
CRKL	1399
TRIM35	23087
SHLD3	112441434
HSP90AA1	3320
MRC1	4360
SERPINE1	5054
PDCD1LG2	80380
SAMSN1	64092
TYK2	7297
PML	5371
CADM1	23705
POU2F2	5452
CMTM3	123920
LY75	4065
TRIM14	9830
IKBKE	9641
IRF3	3661
POLR3D	661
RNF166	115992
MYLPF	29895
SLAMF9	89886
PYHIN1	149628
CST9LP1	128820
CST9	128822
TRIM68	55128
TRIM11	81559
SCARA3	51435
DEFB129	140881
DEFB127	140850
PSEN1	5663
FCER1A	2205
DEFB131B	100129216
DBNL	28988
CHST4	10164
TNFSF13B	10673
CYSLTR1	10800
CD247	919
CD300A	11314
DEFB105A	245908
DMBT1	1755
OPTN	10133
MAPKAPK2	9261
CLDN1	9076
FLNB	2317
TRIM44	54765
TTC4	7268
SEMA7A	8482
RNF26	79102
BPI	671
CACNB3	784
LALBA	3906
TUBB	203068
NFIL3	4783
MAPKAPK3	7867
POU2AF1	5450
LAMP3	27074
TBX21	30009
CCL14	6358
ECM1	1893
CXCL5	6374
CCL1	6346
HLA-G	3135
CLCF1	23529
CEBPB	1051
CXCL16	58191
APPL1	26060
YTHDF3	253943
C12orf4	57102
OAS1	4938
ASS1	445
GPR108	56927
SPINK5	11005
FCGR2A	2212
FCGR1A	2209
TNFRSF1B	7133
CD48	962
CLEC12B	387837
EIF2B2	8892
NR1D1	9572
IGLC7	28834
SLC30A8	169026
NECTIN2	5819
FASLG	356
CD84	8832
TSPAN6	7105
TNFRSF21	27242
SMPD1	6609
REG3A	5068
PGLYRP1	8993
PTPN11	5781
PRELID1	27166
SLAMF8	56833
NOD1	10392
IL25	64806
KAAG1	353219
SLC22A13	9390
CCL15	6359
GSDMD	79792
RAPGEF3	10411
IPO7	10527
AXL	558
TRDC	28526
ATG7	10533
HLA-F	3134
CLEC6A	93978
PPARG	5468
IL36RN	26525
IGHV4-31	28396
IGHV4-38-2	28389
VPREB3	29802
XCL2	6846
GALP	85569
NFKBIL1	4795
SMAD3	4088
CTSL	1514
STAT3	6774
EDN1	1906
RFX1	5989
WFDC2	10406
IGLC3	3539
VAV3	10451
FOXP1	27086
CYP11B1	1584
TNFAIP8L2	79626
CD46	4179
ITCH	83737
HTN3	3347
HTN1	3346
CLEC4M	10332
KMT5B	51111
RELA	5970
RASGRP1	10125
CTSS	1520
IL18RAP	8807
SBNO2	22904
SNX4	8723
BECN1	8678
MLH1	4292
IL6	3569
MLKL	197259
HMGN2	3151
CAMP	820
MR1	3140
AZU1	566
VAV1	7409
TRIM77	390231
HHLA2	11148
STAT6	6778
STAT1	6772
WFDC11	259239
WFDC9	259240
IRF1	3659
PLD4	122618
TRIM34	53840
IL27	246778
DOCK10	55619
APPL2	55198
DYSF	8291
SOCS5	9655
HLA-C	3107
NFAM1	150372
DEFB108B	245911
ICOSLG	23308
LFNG	3955
USP15	9958
BCL10	8915
CST11	140880
NT5C3A	51251
CNOT7	29883
TMEM98	26022
ABL1	25
RAB1A	5861
BCL3	602
FRK	2444
TXK	7294
IRAK1BP1	134728
GPX1	2876
DOCK11	139818
TRIM49B	283116
HMCES	56941
CRCP	27297
CD28	940
PRKRA	8575
KIT	3815
PF4V1	5197
THOC1	9984
BTK	695
PGC	5225
LIME1	54923
CD33	945
CDC42EP4	23580
BPIFA1	51297
CLEC4E	26253
PYCARD	29108
DENND1B	163486
PRB3	5544
TLR5	7100
TLR2	7097
TNFSF15	9966
